# Supplementary material for: Cyanophage Diversity and Community Structure in Dead Zone Sediments
Source: mSphere. 2021 Apr 28;6(2):e00208-21. doi: 10.1128/mSphere.00208-21 (PMC8092138; doi:10.1128/mSphere.00208-21)
Supplement: DATA SET S1 [file mSphere.00208-21-sd001.xlsx]

## Sheet: Data S1
Cyanophage cluster and contig ID	Contig length (bp)	75% mapped reads coverage?	A1	A2	A3	D1	D2	D3	E1	E2	E3	F1	F2	F3	Contig sequence	NCBI NT Accession	Identity %	alignment length	missmatches	gaps	qstart	qend	sstart	send	e-value	bit score	Taxid	Taxonomy results
x1	2089	yes	0	0	0	0	0	0	0.27583	0	0.384656	0	0	0	CACCCATCGGGTGCAGCTTGGCGTAAAGCCTGATGCGATCAACCCGACGCTAGGCGCTGGCGACCTGGTGCGCGTCAGGCTGGAGCGCACACCATCAACAGGTGGCAGCAGCCTGCACAATTACCTATATGAAGTAGACAGAATTAGCAAAAGCATCAGCGGCGAAGTACGACTAGAGTTAACGCACTTCCCGGTTGATGCCAACCTTGCCAGCGTGGTGGCGCTGGAGGTAAACGCAGCAACTGGATCTGGCCTGTTGTTGCCAACTGGCTTGAGTGGTGTGACCTGCGATGTCAATGCTTCTGACGATCCTACAGTTCCCCCAGATGATAGCCTCGACCCAGCTCCGTCCAACCCAGCTCTGTTTGAAGTTCCCATATCCGAGATTCCAGGTCTAGA…	MG271909.1	83.448	1015	155	7	1078	2087	18318	19324	0	1054	2008320	Viruses/Uroviricota/Caudoviricetes/Caudovirales/Siphoviridae/Synechococcus phage S-LBS1
y2	8248	yes	0	0	0	0.344596	0.404026	0.469831	0.391589	0.276691	0.310163	0.302194	0.43319	0	CCATTAGTTGCTACCGCTACTTGATCTGCGCCAGGAGAATACAGACCAGTATTCGGGTCGGAGGCGTCGAAAATTACGGACGGCGTGGAAGCACTGCCCTTGGGTACAGTCAGGCCCTTTTTAACTAAGAAATTGACTTCGGTCATTGAGGTTCACTTCCCCTCTAAACATGCCCTTAGTTTACATCTTTTAGTTGTCGGCTAGGTTACACACTGTCTTAAACATTCGCTTATTTAAATTTTCTAAGATGGTCTAAAGCGGCTCTTTTTCGAGCAGCATGTCTGAAAATGAGCTCCTGTTTTCGCTTCAGTGTTTGCAGCGGAGGACAGCTCGAAAACGATTCAGAAGGGATATTTTAGATTCCTGGGACGGGTGCGCTTATTGCGGTCGAGAGAACCC…	FJ640383.1	78.667	75	16	0	904	978	80	6	0.00012	64.4	186617	Viruses/uncultured marine virus
z3	2685	yes	0	0	0	0	0	0	0.289039	0	0.414093	0	0	0	ATGGCAGAAAGAAAAAGAACTGATAAAGAAAAACATAAAAGGCATAGTGAAATGATGAAAGGCAGACCTACTACCAAACATAAACCAGTTCACTAAGATGGAAAAGAGTATATGTCTATGACTGAAACTAAGAAAAAAACAGGATTTTCCAGATATTTTATTCTTAAAAAAGGTGGAAAATTTATTATGACAAAGTAATGGCAGAAGGTTTCGGTCAGTATGTTGGTGTTCCTCCAAGAATGAGAGAGTTGCGTAAAAAAATTGAGGAAACTGAAACAAGAGATCCAGAGGATTTAATGCTTCTTATTATGGAGGTATTAAAGGAAGAAGTATTATATCCAGAACCAGGAAAGTTTTATACATTCATTTATAATGCAAAGACACCAAATATTGAGTATG…	MH319742.1	68.321	1209	364	11	1364	2561	22394	21194	1.26e-112	422	2162688	Viruses/Uroviricota/Caudoviricetes/Caudovirales/Myoviridae/Marine virus AG-345-E15
z4	6294	yes	0	0	0	0	0	0.379799	0.275174	0	0.304396	0.308708	0.313962	0	ATCCCTTGAGACATAATCGAAAGTTATTAATATCTCCAACTGCTTCTGGAAAGTCGTTAATGATATACTCTATTGTGAGATATTATGTTGAGAAAGAACAAAATACTCTAATAGTTTTTCCAACCACTTCTCTCGTGGAACAAATGTATAAAGATTTTGCGGATTATGGTTGGGATGTTGGTTCATACTGTCATAAAATCTACGCAGGAAAGGAAAGAGAAACTGATTCTCAAGTCATTATTACTACTTGGCAGTCCATCTATAAACTTCCCAAGCAATACTTTTCCAGATTTAATGTTGTCGTTGGAGATGAGGCACATCAGTTTAAGTCCAAGTCATTAATATCCATAATGACTAAACTTTGTGATGCGAAGTATCGTTTTGGATTTACCGGAACAC…	MH319754.1	71.735	5183	1324	41	9	5149	24750	29833	0	2685	2162690	Viruses/Uroviricota/Caudoviricetes/Caudovirales/Myoviridae/Marine virus AG-345-L05
z5	3260	yes	0	0	0	0	0	0	0.40693	0	0.371203	0.077637	0	0	AATTGAGTGTGAGTGATAATGTATCTATTGCTGCCGATGTTGCTCCGCTTGGTGATACTGCTCTTGCAACTCCACCATCATTAAATACAGAAAATCCTGGACGATTATCGACCGTATGTGCTCCCGGCATCAAAAGAATTGTGGTCTTCTCGACATCATCATTACTATTTCCTCTTTGATAGGAAAATCTTGCCGATTCTAAAAGTGCTCTTTGCAGTGTTTTGAAGGGTTGTGCGAGTGAATTTCCCTGATTACTAATACTATCAGTCGAATCAAGATCACTTGGACTTACATAAAGAATACGACCTTCTGTATTCTTAATAAAATTGTCAAGTTTATTTAAACCCATATTTATTACTGATAACCTATTATCTTTTATTTATGAAGATAAATCTTGCT…	HQ633071.1	75.368	272	66	1	89	360	177454	177724	2e-41	186	754042	Viruses/Uroviricota/Caudoviricetes/Caudovirales/Myoviridae/Llyrvirus/Synechococcus virus SSKS1
z6	2235	yes	0	0	0	0.209585	0.295443	0	0.287706	0	0.359243	0.235298	0.371768	0.183486	GGGGGGATTACAATATTTCTTTTCTTAAGGTAATTATAGATAATCGTATCCCAAACACGAACTTGATAGAATACATCAGCATAATTTACCTTTGCGTCATATGCCATTGTAAGAGCAAGTTCAATCAACTTCATCTTGTCTTCCAAACGGTCAACAAGTTCTACGTCAATAATGTTATACTCAATAAACTTTTGCCAACCTTTCGTATAGAAGTCCTTAAATGTATCAAACTCTGAGTGGTCTAGTTTCTTTTGTCCGAGTTCAACCTCAGCAATATAATCCAGACGATAAGATTCCTGTGCCTTATAAGTGAACTTCTTATATAACTCAAGGTAATCCAACTGAGTCAAACCACCGACATCAAATGTAGTGTGCTTACGTCCAGTGATATAAAGTTCT…	GU071095.1	72.144	2276	557	27	1	2235	123374	121135	0	1195	444860	Viruses/Uroviricota/Caudoviricetes/Caudovirales/Myoviridae/Bellamyvirus/Synechococcus phage S-SM2
z7	15021	yes	0.480203	0.422476	0.49006	0	0	0	0	0	0	0	0	0	ACGGAGTTGCTTCTGCAACAGCAACAACCGATATTGACATTCAAGGCCTTGTTGTTTCAACCGTTGGAGGATCAGGAGCCGAGATTGATTTTTCTGATGCTGATTTGAATAGCGTATTGTTTACCGATAGTACGCTTGTAAACATGGGTACAGTTACTTGGCAGTCCGGTGGTGATTGTAGAAGAAACGTTTATGTTGGTTGTGGTCAGATAACTCCTGCTGGCGCTGATATTCGAAACTCTACCCTTTCTGGATTTGAAGGTACTTCGGATACAGCATATCTTGTATATAATATTGCTGCTGACCCTGATGGTGAGTTTGATGGTTGTTCATTTACAAAAGGAACAGCGTCTACACATGCTATTGAGTTTGGTTCTACTGCGCCGGCTTCAATAACGT…	LR796423.1	68.942	586	162	11	13663	14238	30697	30122	9.93e-47	205	2100421	Viruses/Uroviricota/Caudoviricetes/Caudovirales/uncultured Caudovirales phage
x8	5263	yes	0	0	0	0.521206	0.418328	0.599402	0.567595	0.553433	0.609559	0.288998	0	0.374044	GAGATTGAGGCTTCAGATTGCACCTCGCCAGCGGTGATGCCATCAGCATCAAATGGCTGATAGGCCCACACAGCACCGCCGTAGGTCACGCTGGTGTTGACGTAGTAAGACTGCCATCGTTGGTAGGTGGTGCTACCTGAGAAGATGCGTAGGTACTGCGCCTGTGCTCTTCCCATCAGCGCGTGCCTACCGCATAGCGCCCTGCAGGTGTGCGCAGGCTGGCGTAAACGCCATCGACGGTTGTGCGCATGGCGCGCTCAAGGTCAGCCATGGTGACGTACCGTTGCCCGCCCTGCTGCATCACAGGGCCGGTGGTGACGTTGATCTGGGCGTTGCCTCCCACAAAGCCGCCATTGGCAAAGGCAGGAATCACAGCACCACCCCTGGCGCCGTTCAGGT…	MG271909.1	86.135	3498	463	14	966	4452	14822	11336	0	4079	2008320	Viruses/Uroviricota/Caudoviricetes/Caudovirales/Siphoviridae/Synechococcus phage S-LBS1
z9	2735	yes	0	0	0	1.17785	1.00223	0	0.705748	0	0.73228	0.339517	0.808157	0	CGAATCGCAACCTGCCCCGAAAGAGTAATCGCTTCGGCATTCTCAAGTTTATAATATCTAAACCATTCATTTCCAATAGCGCCATACAAACTATTAATTTGTATCTTTCTTGCCATCTGGATATTATTACATCTGGAAATTTCCTTCTCTAACTCTTTTGTTTTTTTCTTTTCATATTCTTGCTTGGCAGAAAGCATTTTTTTCTTATAAAATTGTCTATCATTAAAAATCTTTTCCACAAGTTCGGGAAATATTCCTCTTTTAGTCTTATCGTATAAGCATCCGTTTGCGGTTACACATTTATTTTCAAGATTTCCAAAATTAACTTGTTTATGAATAATTTTATCCACAGAGACATTTTTAATTTTTTCTTCTAAAAGTGTTTCTGGCGAGATGTTA…	HQ633071.1	70.892	2769	734	39	10	2735	79277	82016	0	1250	754042	Viruses/Uroviricota/Caudoviricetes/Caudovirales/Myoviridae/Llyrvirus/Synechococcus virus SSKS1
z10	8270	yes	0	0	0	0	0	0	0.306216	0	0.350797	0.380125	0	0.266951	AAGTCTGGTCTGAAGAGAGCAATTGGTGCCGGCGCAAGAGCAGTATCAAGAGGAGCAAGAAATGTTGCTCGTAGAATGGAAGACGGTGGAAGTAAAACTACCACATCAACACCGACACCAGAAACAGCACCCACACCTACACCAACAGCAGCAAAACCCAAAGCAAAACCAGCATCTAAAAAAGGTAATCTAGATAAACTTCTTGATTCTGTTCGTAACGAAGAATTTAAACTTAATGAAAAAACATTAACTGATTCTGAAACTGAAAAGAAAGAAGAAATTGTAAAATCAATGAAGAATAAAAAAGAAGATTTTGAGAAGAGATATCCTGGTCGTGGTAAAGAAGTGATGTATGCTACTGCCACAAAAATGGCAAAGAAAATAGCAGAACAAATGGAT…	GU071095.1	74.881	3157	773	15	2807	5953	135709	138855	0	2069	444860	Viruses/Uroviricota/Caudoviricetes/Caudovirales/Myoviridae/Bellamyvirus/Synechococcus phage S-SM2
y11	3104	yes	0	0	0	0	0	0	0	0	0	0	0	0.190124	GAGCCTTGGCAGTTTTTAGCAGCGTGTGAGGAGTATTATCATTGTGTGATAGCATGTGATCGTTCACATACTTCACTGATGGTAGCTACAGATGCTACATGCAGTGGTCTTCAGATCCTTGCAGGTCTCGCCAGGGACGCATCCACTGCACGACGTGTTAACGTTCTTCCATCTGATAAACCTCAGGACGCTTACAAGGTCGTTGCAGAGGCTGCTACGCCCCATTGTCCTGCATCTATCCGTCCTTACATGGATAGGAAAACAGTCAAAAGGGTCGTCATGACTGTTCCGTACAACGCTAAACCTTACAGTAATCGCGGTTACATCCGTGAAGCGTTAAAGGATAAGGATGTAGAGATTGAGAAAGACGATCTCACTGCTACTGTCAAAGCAGTCAGG…	HQ634188.1	70.866	1270	333	16	1857	3103	28948	30203	2.02e-161	584	889951	Viruses/Uroviricota/Caudoviricetes/Caudovirales/Autographiviridae/Cyanophage KBS-P-1A
z12	47157	yes	0	0	0	0	0	0	0.379479	0.337941	0.492112	0.252278	0	0	ATTGTTCCACCTAAGGTTTATGCTCATAAGTCTAAAACTGCTGATGAATGTGGTGGGTGCTCCTATGAACGGGACAAGCACAATCTCATAGACATTATCAACACCTATGGAATGGACAAAGTGTTGGTCGTATCCAAAAAGACCAAGGATATTATAGGTCTCACTACTCAAACTGATTTCCAACTCCAAATGGAAGAAATGGGATATGAGGTTCTTCATATTTCCAGTAAGTTTGGTGCCTTCATTAACAACCAGAAAGTTGACCGTGAGGTATTTTTTAATACTCTCAATGCTTATGGTAAGGATGTGGACAAGAAGTTTGTTGTTCTACACTACGATATTCTTGCAGAAGGACTGAACATCTCCTGCCTAAATGGTGTAGTCTTTCAGCGTAGCACA…	MH319744.1	71.988	5287	1309	55	41983	47156	7104	12331	0	2765	2162688	Viruses/Uroviricota/Caudoviricetes/Caudovirales/Myoviridae/Marine virus AG-345-E15
z13	4510	yes	0	0	0	0	0	0	0.289825	0	0.228427	0.359087	0	0.286532	AACAAAACCTCAAATCCCCAGATATGTTGGAGAGTGTTTTTTGAAGATTGCAAATCACCTTTCCTTTAAACCAAACTTCGTAAACTATATGTTTAAGGAAGATATGATTTCTGATGGTATTGAAAACTGCGTTCAATATATTCATAATTTTGATCCAGAGAGGTCACAAAATCCTTTCGCATACTTTACTCAAATTATTCACTTTGCATTTCTTCGTCGCATTCAAAGAGAAAAACGTCAATTAGAAATTAAAAATAAAATTCTGGAACGTTCTGGATACTCGGATGTTTTCACTGACGACAATACGGTTGACAACGGCAACTATTCAGATTATAATTCGATCAAAGATTCCATTTATTCAAAGCTTCGTAACTGATGCGTGTAGCAATTTTAACAGAT…	NC_047838.1	72.029	3400	882	31	5	3365	123512	126881	0	1767	2023996	Viruses/Uroviricota/Caudoviricetes/Caudovirales/Myoviridae/Bellamyvirus/Synechococcus virus Bellamy
x14	2419	yes	0	0	0	0	0	0	0.0659781	0	0	0	0	0	CACGTTGCTGAATCCGCCGGGATCACCGAATCACAGCTAACTGTGGACCAGGTGACAATGCAGCCTCGCACCATTGGTGCGTTGACTGACTACTCACGGCGCCTGCTGCTCCAGTCCACCATCGACATTGAAAGCCTTGTCCGCCGTGACCTGGCCACTTCAATTGCGATTGAGGTTGAGAACCAAGCCATCAACGGTACTGGCGTTGGCTCTCTGCCTTTGGGCTTCTTGAACACCACCGGCATCAACACCGAGTCTGGCGTTACCACGTTCATTGACTATGTGAACGCGGAAGCTTCCTTGAGCACCGACAACGCTCTGCTTGGCAGCTTGGGTTATCTGATGAACTCAGCTCTGCGTGGCACCCTGAAGACGACTGAGAAGTCTGCTACAGGCACC…	JX536274.1	66.775	617	183	9	1237	1848	5257	5856	1.14e-36	168	1262075	Viruses/Uroviricota/Caudoviricetes/Caudovirales/uncultured Mediterranean phage MEDS5 group
x15	2667	yes	0.397578	0.0545871	0.0517338	0.244155	0.247051	0.406282	0.155126	0.338623	0.155508	0.139005	0	0.165718	CACCGGTGCCTATGTGGGTCGCTTCACCAAAACCGCAGTAGCCAACAAAACGTTCGCCATGACTGGCGGCGTGCGCTGGCTGTCTGAAACCTCCGCCGCCGGGCTGGTTCTCCTGGAGATTGACATCCCTGGGATTACCTTCACCGCCGACGTCTGATCACGGAGCCAATCCCCATGACCACCGAAATCCGTAACGACACCGTCGGCATCTTCCTAGCCCGCGAGCTGGAGACCATTCTTGCTCGCGCCTTCGAGGTCGAGTATGCCGACATCAAGTACAGCACCGTCATCCCCGTCTCCTCCGAGGTCGGTACCGGCGCTGATTCCTTCACCTACCGAGTCTTCGACAAGCAAGGCTCTATGAAGGTGATTGGCGACAAAGCCCAAGACCTGCCCCGC…	HQ698895.1	64.174	642	200	10	443	1069	16235	16861	4.38e-17	104	756275	Viruses/Uroviricota/Caudoviricetes/Caudovirales/Siphoviridae/Synechococcus phage S-CBS4
x16	5851	yes	1.08018	1.06155	1.07476	0	0	0	0	0	0	0	0	0	CCCGGCAGCTGGAACTACCTGGAGCCCGGCCAGGAGCCGGTGGCGCCGAACTTCGGGCCAGACGATCAGCAGTACGACAACGTGGTGCGGAATCTGACGCGCAGGTTCGCCGCAGGCCTCGGGTGTTCCTATGAAACGCTGAGCCGCGATTTCAGCCAGACGAACTACAGCAGCAGCCGGCTGTCAATCCTTGAGGATCGTGACCACTGGCGCGTTGTGCAGTCGGTGATCATCCAGCTATTCCACCAGCGGGTGTACGAGGAATGGCTGCGTGCTGCGGCGCTGGTCGGTGAGCTGCCCTCGCCGGCGTTCAACGACTACTGGACGAATCCGGAGCGCTACAAGTCGCCGCGGTGGCAGGCCAGGAGTTGGAGCTGGGTAGATCCAGCCAAGGAAATG…	HM480106.1	72.093	172	48	0	107	278	3746	3917	5.02e-14	95.1	909297	Viruses/Uroviricota/Caudoviricetes/Caudovirales/Siphoviridae/Synechococcus phage S-CBS1
z17	2481	yes	0	0	0	0.161444	0	0.0524854	0.250628	0.0811027	0.126842	0.379369	0	0	CTAAAGATACTATCGAGCGTGTCATCAACATCAACGAGAACACAAGATGCAAATTGACGAAGTGGAGTTCTGACCCCAGCCATGATTGGTGTGGGAATGTTGATTCTGTGCCTACTGATTGCGTCATAATATCTCTTAACGTAATCCAAACGTGTTTCTTTTGGATATTTAGAGAAGATGGTCGCAGCGATCAAAAGGTACATAAACTGCGGAGTTTCATATAGTTCTCCGGTGCTGCGATCCTGTACCAAATACTTATCCGCAACCTGACGAAGACCGGCATAAGTGAAGAGATAGTCCCTATCGTGATTTATAAAAGACTCAAGTTTCTCAAAATCTTCATCGGTATAAAAAGAAAGAATCTCCTCATCATAAACTCCCATCTCTACACATCTTACG…	HQ633071.1	73.717	1754	443	9	6	1751	66604	68347	0	1061	754042	Viruses/Uroviricota/Caudoviricetes/Caudovirales/Myoviridae/Llyrvirus/Synechococcus virus SSKS1
z18	9394	no													ATCTACATCTTTCTCGTATTCTGAAGTTCCATATAATGTTACATTCTCTCTCTATGCTATGGTTAGAAATATGGATGATGGTTTCCAGATTATGGAACAGATTCTTCCTATGTTCTCTCCTGATTTTAATATAATAATAAACTTCACTGATCTTTTTCAAAAGGTAGATGTTCCAATCATATTGAATGATGTTACTTTAGCAGAAGATTATGACGGGGATTTTGAGACTAGAAGAAACATTCTACTCACATTTGACTTTACAGCCAAGACGTATATGTACGGTCCCAAGAGAACTTCTAAGATTATTACAGATGCAAATATTCGTTCTTGGGATTATACCTTGGGTAAATCTGGTGCATGGGCGTTTAATGAAATTGGTATTTCTGGTGGTTCTGCTGG…	MG198570.1	68.652	705	216	3	5794	6494	59972	60675	2.16e-65	267	2047876	Viruses/Uroviricota/Caudoviricetes/Caudovirales/Myoviridae/Lake Baikal phage Baikal-20-5m-C28
z19	8252	yes	0	0	0	0	0.400267	0	0.406229	0.336193	0.505521	0.234941	0	0	ATGTAGAACAATCTGCGCAAAATGATATACTTGACTCTGGTAAAGAAGAAGAGTATAATGATGATGAAAGAAAACCTAAAAAATCATTTGAGGGATTTAAATTCTAGTATGACCCAAGTTATTGATACAAACAAATATATTGAGTTCGTTCGTCAAACCACAAGTCCTGCAAGTAGTGACTTCGCAGCACTTCTTACTCGACTAACAGAACTTGAAGCATCTGCTGATGCTGATGTTCCTCGCCTCATGACTGCTGCCTTTGGTATCAGTGCAGAAGCAGGAGAGTTCACTGAAGTTATCAAAAAAATCTTCTTGCAGGGAAAACCTTATAATGAAGATAATGTCTTTCACCTAAAACGGGAATTGGGTGATATCTGTTGGTATATTGCTCAAGCTTGT…	MK867354.1	78.913	773	157	4	3503	4272	89135	89904	5.41e-180	647	2588487	Viruses/Uroviricota/Caudoviricetes/Caudovirales/Myoviridae/Synechococcus phage S-SCSM1
z20	5464	yes	0	0	0	0	0.382686	0.607142	0.247225	0.657303	0.322951	0.183787	0	0.231282	ACAAATACCATCACCACAAAATAAATAATCAACATCAAGTTCAAAATAAGTATGAGTCTCATCAATTGTAGTAGCATAAGTATCATCCTCATCAATAGAACTATTGATTGTAGGAAGAGTAGGAGACTTGGAACGAGCATAAGACTGCTCAAGTTCTTCTACTACACGATTTTCAATACTTGGTGTTTGAGCATAAGATTCAAACTCATCTTCTTGTTGCACAACAGCACGAGACTGAGTAGGAGAAGAAGTTGGACTCAACCCAAGAACCATATTCATACGACGTGCAAGTTCCTCATAGGTCTTGAACTGATCAGGTGCAGTAATTGCAGTCAGTGAATATTCTTTCTTCCAGATTGCTTCCATAGCATCATCATCGTCCAGCAAAGGACTTACACG…	MT408532.1	73.885	1861	418	18	1984	3824	190237	188425	0	1146	2736186	Viruses/Uroviricota/Caudoviricetes/Caudovirales/Myoviridae/Bellamyvirus/Synechococcus phage SynMITS9220M01
y21	2550	no													ATCATCCGCCAAAACTGTATGAGGTAACGCTAAGTTCAGGCACTATGCATCTATTAGCGCCCAATTCTGAGTCAGCTGCATGGATGGCTCTAGAATTGTCCCATGAACGTAATGACGAACTAGTAAATGTGAGGCAAGCTGATGAGTGGTAAGCGTGAGTATTTCCCGAACAACTGGCAAGAGTTCAAGGACGCACCCGATGATCTATTCCAACCTCACACATATGAGGAGGTAATGGATTGGAAAGTAGCAGGTTGGGAGCTTCCTGGTTCTGTTGCTTGCATCATCCGCGTACATGACAACAAGACTGGTAAGGTTAAAGAGCATGTGTACCAACGTGAACACGCTGCTCAAGAGAAAGTACGCAACCTGATGAAGACTCCGCACATTGAATTCACA…	HQ634188.1	71.188	2551	681	32	9	2541	26031	28545	0	1192	889951	Viruses/Uroviricota/Caudoviricetes/Caudovirales/Autographiviridae/Cyanophage KBS-P-1A
x22	2454	no													CCAACCCGGAGCAGAAGGAAAAGGTCTTCGGCAGCAAGACGCCTTACTTCAACTATCTCTCCAAGAAGTACGGACCAACCGATGCTGTCCGCCGCTTTGTCCGTGAGGACGGAAGCGAACTAACCTTGGATCAACTGGCTAGCAAGTATCCCGATGTCAAACCAAGAGTTCCAAACGATTAACCTCAACGGAGAGCAGGTACTAGCTAGGCAGGTCAAGCTCGACGATGGCACCCTGCAATGGCGCAATAAGTTCGGCTTAGCATTAAGCCAAGTGGAGCCGATCAATGCCAAAGGCGACCAAAAAGCAGCAAAAGAAGATCGGAAAGGTAATGGAGGAGTACAAGGCGGGGAAGCTAAAAAGCGGCAAGCCGGGACCGGGAAAGGGACCCAAGGCAAA…	HQ634187.1	76.032	1139	245	12	1337	2454	24369	25500	0	795	889953	Viruses/Uroviricota/Caudoviricetes/Caudovirales/Siphoviridae/Cyanophage KBS-S-2A
z23	2095	yes	0	0	0	0	0	0	0	0	0	0.0573891	0	0	CCACTGGTAAATTTGACATTTTTTGCTCCTGTTTTAAAATTAAAACAGAACTTTTATAAAGGAGGTTCCTATCTCCCTATACTATTTAACGATTTACTTCTCGTAGATTATAATTATCGGAATTTAGGTATTTAAGCAACTCAATTACAACAAGTCTTGGATTTCCTTCACCACAGGTATATACGTCAATTGCCACACAACCATTTTCTGGCCATGTGTGACATGATACGTGACTTTCGGAAAGAGCGATGACAATAGTACATCCCTGAGGAAGAAAACAATGGGAAAAAATGTTTAAAATTGTCATTTTTGCACGAGTAATACCTTTCTCCATTGCTTCCTGGAGGGATATTACGTCGTTTAGTATTTTAAAATCTACATCGTACACCTCTAAAAGAA…	HQ633071.1	74.289	949	235	6	623	1568	143781	144723	2.62e-164	593	754042	Viruses/Uroviricota/Caudoviricetes/Caudovirales/Myoviridae/Llyrvirus/Synechococcus virus SSKS1
x24	2362	no													ATCAATCCTCATCCGCTCCGTCGGAGCAGCCGTTCCAGCCGCAGTAGTGGAGAACACTAGCCGGCCTGGCATGTCGTTAGCGCCAGGAGTGCCGTCTACATAGGCGGAAATTTCAGCAGCCGTCCGCATCGTAGTACCATCTGCGCCACTGAAATAGATACTGCCTAAACCATCATTGTTAGCAACAACATCAAAGTCCCCAATGCCTCCCCGAGACTTTGCCAAGCTAAAACTTGGTGGGCCACTATTTGCTGAATTTCTGGTAAATATCGCAGATGAAGTATCTTGCGTAGTTCCTTCAACTTGGAGTTTTGCACCAAAATACGTAGACGAAGTAGACGTACCAACTAAGAGGCGACCCGAGCTGTCGATGCGGGCTGCTTCACTACTGTTCCAAAA…	GU943043.1	83.621	116	19	0	2	117	5481	5596	4.14e-23	124	743593	Viruses/Uroviricota/Caudoviricetes/Caudovirales/Siphoviridae/uncultured phage MedDCM-OCT-S11-C1836
z25	4942	yes	0	0	0	0	0	0	0.272141	0	0	0	0	0	ATTATATTTTATATTGAATCTTAACTATAATAGTTAAACTCAACAAATATAAAATATAATAATGAAAAAAATATTAGAACTATCTAAATCTGTATCAAAACATTGTGTCGGTTTTGAAGGAAATGTTTCCTCTAAGTATAAAAATGGTTTAATTATTAAAGCAAGTGGGACAAGATTAGAATCTCTCACAAAAAAAGAGTTAGTATTTTTTGATTTTAAAGGTAATCAATTAAACAATTTTAAAAAAAGAGGTAGTATGGAATTAAGTTTTCACATTTACCTATTGGGTTTTGATGACATTAATTATGTTTCTCACACACATCCATCAAACACAGTTAAAATTTTATGTAGTGAATTAGGTAAAACATTTGCACAAAACAGATTGTTTCCTGACCAAGT…	NC_047838.1	70.213	282	82	2	804	1084	168093	168373	8.73e-23	123	2023996	Viruses/Uroviricota/Caudoviricetes/Caudovirales/Myoviridae/Bellamyvirus/Synechococcus virus Bellamy
y26	6234	yes	0	0	0.211229	0	0	0	0	0	0	0	0	0	GAGCAGCACAATCTCTAGCAGTATCGAGAAAGATCGTTCTGTCGCTTGCCAACCTTGCGTAACGACTTGCGGCAGATTGATTTTCCATTACGCTTTACCACCAATGGATAGGTTAGGAGCACCAGCAGTCATACCACCAGTACTAAGGGGAATGGTCAAAGCAGCAGTACCCTTACTGGCTTGTTGTAGGGAAGCACGTTTGGTCATTGAGGGCTTCACCGTTGTAGGTTTGGTGCCTTCAGGAGTAACTGGAATAGGAGCCTGAGGAGGTGGCGCTGTTGCTTCAGGAGGAGCCGGCATTTTAGGAGCGAGACACATGATTAAGGATTGCGTTTTGATTTAAGGTATCGAATAATTTCAATAGCCCCAGCCATACGTCCAGTTTGCCATGCGTTCATT…	KP775479.1	76.654	771	178	2	1750	2519	770	1	7.38e-158	572	278008	Viruses/uncultured phage
x27	6540	yes	0.522724	0.359555	0.314738	0	0	0.407508	0.304629	0	0.363435	0	0	0	CGCAACATATACCTAGGCACAGCGAGCGAAAGTAGCTTCACTTTCAATAGCAATAGGTCTCCCTACCCACCAGCCGTACAAAAAGCCGGGCATCTTACCACAGATATTTGCCTTGAGGCTACATAGAACGTTAGACTTACCGCCATGGCATTGATCACAAAGGCAGAAGCTTCGCGAGCTCTAGGTGTTACCCCTACAGCGGTGTACGAAGCAATCAAGTCAGGCCGCCTATCGGTAATACGCACCAAAGACGGTCGAGAACTCATCCAATCCGACACCATGCGCGATGAATGGTCACGCAACACGCAGAAGCGAATCGGGGTGGGCCCTAAGCCAGCCGCCGGTGAGTCCGCTCGTACCGCCCTTCGCCCCGTTGAGCAGCGTCGTAAAGCCAGGGAG…	MK892508.1	71.078	937	261	7	762	1693	31922	30991	7.76e-120	446	2591644	Viruses/Prokaryotic dsDNA virus sp.
y28	5216	yes	0	0	0	0	0	0	0	0	0	0	0	0.290493	ATGATCCGCATCGAAAATAAGCTAGACCAGATTGTATTGAGAAATGGCTAAGAAAAAAGCTACGGAGGATATGTTTAATGACCTCCATAACCTTGTCACACAAGAGCTCCTTAACAGGATTAAATCCGGTGAAGCTACTACACAAGACCTTAAAGCTGCTTGTGATTGGCTAGCTAAAAATGATATCAGTGGAGTTGCTACAGAAGGTAGCTCCCTTGATAAACTAGCTAGCATCCTTCCTACTATTGACCCTGAACTTGTCCAACGGAGGTTGTATGGCCCGAAAGTCTAAGCACAGCGGTCCTAAATACGCTAACGGTAATTACAAATCCTATCAAAAGGCATACGATTCTTCTGAACTTCAAATCAGGAAACGTGCCAGCCTTAACAAAGAAAACC…	KC310804.1	77.336	1862	379	15	2587	4436	40730	42560	0	1427	754059	Viruses/Uroviricota/Caudoviricetes/Caudovirales/Autographiviridae/Poseidonvirus/Synechococcus virus SCBP4
z29	8875	yes	0	0	0	0.316022	0	0	0	0	0	0	0	0	ACGCAACACCTTTGTCTAGTGGTAGTCCTAACGTATTTGTAAACGGGAAGGCATGTGCCAGACTCGGAGATCCTTATGGTTGTGGTATATCCCTGACTCAAGGATCTGGTAATGTTTATGCTAATGGTTGATTAATTAGTATAAATATAACGATAATAATTTTTATAATAGAAGGAAAATGAAATGAATAATCACGATAGTATATTAAACTTGTTTGACACTTACAAAGCAGAGAACGAGAAGTTTGAATCGGGAAACAAATCAGCAGGTACACGTGCTAGAAAAGCACTATCTGAAATTACTAAGATTTGTAAAGACCGTAGAAAAGAAATTCAAGAATCAAAAAATAATGCCTAATGCCTAAACAAGAAATATTCAGCGACCTAGATCTAGCATTCA…	LR797523.1	69.942	346	94	6	724	1064	18914	18574	7.14e-27	138	2100421	Viruses/Uroviricota/Caudoviricetes/Caudovirales/uncultured Caudovirales phage
z30	7796	yes	0	0	0	0.353129	0	0	0	0	0	0	0	0	ACTCAGGTCATCTTTCGGTACATTATCTGGATAATTCCCGATGTAAGAATTCATAATAGTGATAGTATCTTCTGCTTCATTCACGATATCCTCATCATCCTCTAAGTTGAGGTTCAAGTGGTCTTCAACGATTTGGATATGAATAGGGTCTGCTTTGTACAACTTATCCATAAACAAATCAAACCAGTATGGGTTATCAACCGTTTGCTTAATAACTTTCACATACGCACCCTTGTATGAGTCGAACGGGAAGTCTAGGACTTCCTCTGCTGATTTGTTATCATCTGAGTAGAATACCTTTTTGAACATAGAGTTAGGGTTTCTAACGAACTCAAGTCCACGTGTATCTGTATCGTAGATGTGAAATCCTTTAGCATCGTTGAAGTCTGCCCAAGTTAA…	LR796734.1	74.343	1103	237	20	4602	5684	111514	110438	0	665	2100421	Viruses/Uroviricota/Caudoviricetes/Caudovirales/uncultured Caudovirales phage
x31	2527	yes	0.475467	0.408003	0.40329	0	0	0.0755012	0.409615	0.100649	0.360995	0.391877	0	0.277455	ATGGACGAAGCGGGCCTGTTTCTTGAGCGTCAGCTTGAGTACATCCGCCCCCAAATATTTGAAGTGGCTTATGCCGACATCAAATATCCCACTCTGCTGCCTGTAACTAGCGAAGCTGGCCAAGGCGCACAAACCTTCACCTCCCGCATTATGGACTCCACTGGGGAGTTCAAACTGCTTGCGGATGCTGCTGATGACCTGCCCCGGTCTGACATCAGCCAAGTGGAGAAGAGCATCAACATCCGGTCGTTCGGTGGTTCTTTCGGTTATACCGTTCAAGAACTGCGTGCCGCTCAAATGGCAAACATTGCTCTTGAGCAACGTCGCGCTGCTGCCGTTCGTCGTGCTTATGAAGAGAAAGTTGAAGCAGTTGCCATGTTCGGTGAATCCACCGTTGGC…	MT787740.1	87.555	2057	207	25	1	2030	2159	4193	0	2488	38018	Viruses/Bacteriophage sp.
y32	3484	no													GGCAATGCAGTTCATCTTCACAGGCCGTATGACGGCATCTTATCACGAACCCGGCACTCCTATCCTGGGTAGTGGTGATCCTCCGGTGGCAGAGAAGACCATCGTCTGTGATGACCTGCTGATCTCCAATGCATTCGTCTATGATCTGGATGAGACCCTTGCTCACTACAGCCTGCGGAGCGAGATCGCTAAGAAGATTGGCCACGCTCTTGCTGAAGCCTATGATAAGAAGATCTTCCGTCAGATCGCTAAGGCTGCTCGTGAAGCACACCCGATCACTGCTGCTCCTGGTCCTGAGCCCGGCGGTTCTGTGATTCAACTTGGTGCTAACAAAGAGTTTGATGCTCAAGCACTGGTTGATTCCTTCTTCGAGGCCGCTTCGATTCTCGATGAGAAGAA…	KC310802.1	84.845	838	127	0	1	838	21309	22146	0	939	1273711	Viruses/Uroviricota/Caudoviricetes/Caudovirales/Autographiviridae/Synechococcus phage S-CBP1
y33	3389	no													CCTTATTAAAGGTTGCGCCTGATGCCTTGAATAAGGATCAGCCGTGGTTTAAGACATGGAGCCAGGCTGGCAAGCAGGGCAACTACGCAGCAGCGGTGCAGCTAATCAAAGAGTTTGAAGGCTGCCATCTCGATGCCTATGTCGATCCGTTACACGGTTGGGCAGTGGCCACCATTGGCTATGGTACAACCAGATATGCCAACGGGGTAAAGGTACAGCGTGGTGACAAAATCACTACGGCAAAAGCCAATGAGCTGCTAGAGCAAGAGGTCGAACGCATTGCCGACAAGCTGGCCAATAGCGTCCCGGCATGGCGAGAGATGCGCACAGAGCAGCAGTGCGCGTTGATTAGCTTTGCATACAACCTGGGCTCGTCGTTTTATGCTGCCAAAGGTTTTG…	MT845237.1	66.471	510	161	6	26	530	727	1231	4.02e-25	132	38018	Viruses/Bacteriophage sp.
z34	2303	yes	0	0	0	0	0	0	0	0	0.144431	0	0	0	ATCCAATTCATACGAGGTACACAAATGTCTTTTGCTAATCTGAAAAAGCAATCTAAACTTGGTTCTCTTACCGAAAAACTGGTGAAAGAAGTTGAAAAAATGAATAACTCTGGTGGTTCTTCGGATGAACGCTTCTGGTCTCTTACCGTAGATAAATCACAAAATGGTTATGCCGTAATTCGCTTTCTTCCTGCTCCTGACGGCGAAGACCTGCCGTTTGTAAAACTTTATAGTCACGCATTTCAGGGAACCGGCGGGTGGTTGATCGACTCGTGTATTACTACTCTGAATCAAAAGTGCCCCGTCTGCGAACATAATTCGGGTCTCTGGAACTCTGGTATAGATTCCAATAAAGAAATTGCCCGCAAACAGAAGCGTAAACTGACTTATATTTCTAAT…	MH319754.1	75.098	763	187	3	1	761	136118	136879	2.7e-139	509	2162690	Viruses/Uroviricota/Caudoviricetes/Caudovirales/Myoviridae/Marine virus AG-345-L05
y35	3673	yes	0.490993	0.303108	0.305622	0.368642	0.474565	0.433	0	0	0	0	0	0.374435	ATAGCTTCTGGACCAAGGGCTTGTGAGATTGTTTGAAGGAACATCATGAGTGATTCACGATCTTGCCCACGGCCAATCCCCTCAAGGCCAGCAATGATGGTTGGGTAGACAATACCCTTTGGTAGTTGTGGTAGTTCCTTGGAACGTTGGAGGGTAAACAGTTTCCGTTGAAGGTACGGGCGAACGAGTTCTACGGTTAGGTTACCATAGATTCCACCAAGCTGCTCGTTAAGCTCCTGCTGGGTAGCACGGATCTCTTCGGCAGTAGTGCGTTCACTTTGACGTACCGTAAGGATCAGGAACGCTTCTGACAGCCTCTGTGTGAGGGACTGGATCATTTGATAGGCACTACTGAAGTCTGCCTGCTTGCTCACTTGAACAGCAGTCACATCCTCAGCA…	KP775479.1	75.191	653	162	0	3020	3672	776	124	1.24e-120	448	278008	Viruses/uncultured phage
z36	2790	yes	0	0	0	0	0	0	0	0	0	0	0.141502	0	CATAAAAACAATTTATTATTATAAGATTATTTATATCTTGCCACCTTTAGGCTCTGGGGGAGGTTCCGGGGCAACCGGTTCTTGTGGAACTTCTTCTGGAACTCCTTCTGCAGGCGGAACTTCACCACCTTCTGGAATTGGATTTCCCATTTCATCTACTGGAGCATTAGGGTCTGGGAGAATACCTTTCTCAATTTCGTCGTCAATCTGAGCATCGATCTCAATAATTTCCGAATCAGTTTGACGAAGAATCTTTTTGCGGACATATTCGGTGGAGAAATATTTTCCAATATATGCCTCCATAGAAGTAACAAGTGTCAATCTATTTGTAAGTAATTCTGCCTCCTTAAGTTCGGCAAAATGATTATCATACAAGAAATCATACTGAATATGATCGCT…	MH319749.1	74.478	2633	618	25	170	2778	31899	29297	0	1655	2162689	Viruses/Uroviricota/Caudoviricetes/Caudovirales/Myoviridae/Salacisavirus/Marine virus AG-345-F15
z37	2228	yes	0	0	0	0.0815148	0.139663	0.198085	0.189125	0	0	0.186328	0	0.172581	CCAATGAACGGTCCTACCGGACTTATCTTTGCGATGCGCTCACGTTATACCAATCAGAGCGGTGCAGAGACCTTCTACAACGAAGTTGATTCTGCTTTCTCCGGTCAAAACGCACAACGCAATCTAGCTCTTGGCAGCGGTGCTTCCGTTGGTATGGGTACTACCGCACAAGGTGCTAATAGCAACCCATCCATTCTCGACCCAACAAATCAGGCAAACAATGCTCTTGGCGCCGACCAATATAACGTTGGTCAAGGTATGAATACAGGCGATTCCGAAGCTCTCGGAGACGCTAATTCATCCTTCAACGAAATGGCTTTCTCGATTGAGAAAGTTACTGTAACCGCTAAGAGCCGCGCTCTAAAAGCAGAATACAGTCTTGAGCTCGCCCAAGACCTG…	HQ633071.1	74.688	1924	435	13	256	2155	101358	99463	0	1263	754042	Viruses/Uroviricota/Caudoviricetes/Caudovirales/Myoviridae/Llyrvirus/Synechococcus virus SSKS1
x38	5065	yes	0	0	0	0.636814	0	0.335926	0	0	0.623559	0	0	0	ATCAGGTGAACACGATGGTGTAGTCGTTGTAGCCGTTGCCGCTGGTGGGGATCGGCATGTACGGCAGCTTCAGCATCTCGATACCGTCGCTGTCATCGTACTCCACATCACCCAGGCTGCAGGTCGGTGCAGTGAACGTGCAGATGTTGCCGGCAGTGGCGTTATGCACGAAGCTCACCTGGCCCAGCGTCTGGCTGGTGGCCTGGGTAAAGAAGTCCTTGGTGGCGATGCTGACGCTTTCCACCATCAGTTCGCCCTCGGGCTTCCGCTCCTGGTCGATCCTGATCTGGCGGCTGCAGCCGGCCAGCTGGCGATGCTGCGGCGAGCGGCCAGCGTTGAAGCTGAAGCTCTGCATACAGGCGGCGTAACCGAACGCCTGCACCGTGGTGGTGTTGGCCG…	GU943026.1	69.932	439	112	9	4634	5065	8375	8800	5.64e-38	175	743563	Viruses/Uroviricota/Caudoviricetes/Caudovirales/Siphoviridae/uncultured phage MedDCM-OCT-S05-C64
z39	2139	yes	0	0	0	0	0.221838	0	0	0.170449	0	0.418741	0	0	GAACTCGTTGAACACTGATAACTTATATTCTTCAAGAACACCTTGATCAACAAGAGTGTTAATTTTTCTATAAGTTTTCTCTGCTGCTTTCTCTCTTAAGAGACCTCCATCCCAGCACCATTCCTTTCCTTCCATAATTCCTTGAACAAATGCATCGGGTGCGGAAGGGTCTGCAACAATATCAGCAGCAGTTGCTAACATAAAATCTTCACCAACTTCTTTGTATCCTTTGTTGTTTTCTCTCAGTGAACCAATACCACGAGAAGAAACACCAAGAGTTACTCCATCTTTTAGGAGAGACTCAGCAATCTTTCCCATAGGTGTGGAAAGAATTTGTGCCTTACCAACAAAGTTATTACCATCACGATAAAGTTCTGTGATTTTATGAGAAACTCTATC…	MK867354.1	78.873	852	160	8	1287	2130	51944	51105	0	708	2588487	Viruses/Uroviricota/Caudoviricetes/Caudovirales/Myoviridae/Synechococcus phage S-SCSM1
x40	2920	yes	0.899066	0.119669	0.131127	0.31314	0.285571	0.0989266	0.329479	0.115265	0.362842	0.233684	0.203612	0.143205	GCATGTGGGTTGGCCTAGACAAAGCCAGCGAAGGTGATAGCCGCGTCTTCCTCAACGCATGGACGACCAGTTATGCAAGGGGGCTGCTCAGTGCTGAGCTGATCGTCACGGTGCAGGAAATTGCTGGCGAGTACGACCTGCCAGAATCCTTCATCGATGCGCTGGACTAAACTGCTCGTATAGCACCCTCCGGCCATGATCGAAGTTTTAGCGGCCGTGGCCGGCGCAGCCATAACAGCAGCCGCGATGGGCCTAGGCGGCTTTAGTAAACGCAACGACGAGGCCCGCACAGCCGTGATCCGGCTGACCACCAGCGTCGAGCACATCGCCACCCAGCTCGAACAGATCCACACCGACATGCGCGAAGCCAACCGCGAGACCTTTGGCCGCCTTAACTCA…	MT845237.1	69.474	1235	325	25	1124	2333	477	1684	4.47e-125	462	38018	Viruses/Bacteriophage sp.
y41	3480	yes	0	0.302995	0.467561	0.72353	0.384126	0.414978	0.178556	0	0	0.431034	0	0.390451	CCTCAATACGCTTAACCTTCTGACTATCGAAAAGTTGTTGGCTGAGCTAGAGGATCTTTATCCACCAATCAACCCCACTCCTGACACGCCGCTTAACCAGATCATGTATCGGTCTGGTCAAGCTAGCGTTGTGGAGTGGATTCGTACACGAATTACTACTGAGGATTAACATCATGTGTGGAGGCGGACGTAGACAGCACCACAGACAACAAGAACAAATGAGGGCTGAAACAGCTCAACGAAACATCTTTGACCAAGCTCAACGTGATCGTCAAGCAGAGCTTGATCGCATGATGGCTATGCAACAAGAAGCAGATAAGCGTCAGCAAGATGCACTGCGGATGATTGCAGATAGTTCTAAACAACCCTTTAAGCTTCGCACTGCTGCTGAAGCTGCTA…	HQ634188.1	74.755	1529	359	12	541	2051	37780	39299	0	988	889951	Viruses/Uroviricota/Caudoviricetes/Caudovirales/Autographiviridae/Cyanophage KBS-P-1A
y42	7743	yes	0	0	0	0	0	0	0	0	0	0.175075	0	0	GTAACCAGATTCCGCTTTGGACTTAACCGCAGTAACCAGTGTCTCAAGTCCTGGAATTGCATCCATGTAAGCTTGACGGATCTCAACACCTTTCTTTTTAGCGGCTTGCGTTGATAGTTGTGGGTCATAGGATAAGCCGATCTTGATGTCACCGGCTCCGTACAAAAAGGCATAGGTTACGGTCTTTACTAGACGACGTGAGATTCCAATCTTATCAGCGTTCTCTTGGTGAATGTCACCGTTGAGAAGAACGTCTCCGTACCTGCCACCATCATAGCGGGCTAGGTAGTGTGCAAGCATCCGTAGTTCGATACCTGCTAAGTCTGCGCCAACCATAACTTGCCCAGGAGTGGCAGTGAATAGCTTCCTGAAGTTTAGATCGCTAGGAACTTGAGCAAG…	KC310804.1	74.087	5584	1331	52	1719	7227	8411	2869	0	3417	754059	Viruses/Uroviricota/Caudoviricetes/Caudovirales/Autographiviridae/Poseidonvirus/Synechococcus virus SCBP4
x43	3712	yes	0	0	0	0.864448	0.736133	0.108625	1.05908	0.173011	1.08788	0.236739	0.532603	0.416251	CGACGCTAAGCAGCGATTACAGCCAAACCAACTACAGCAGCAGCCGCTTGGAGCTGCTCGAGGCCCGTGAGAACTGGCGCAGCCTGCAGCAATTCCTGATTGAGCACCTGCACCGGCCAGTGTTTGAGCGATGGCTGGCCGCATCGGTGGCTGTCGGCGCCGTCACCCTGCCTGGCTACGAACTAGCGCCCGAGCGCTTTGAGGCCGTGCAGTGGTTCCCACGCGGCTGGGGCTGGGTGGATCCGCAGAAGGAAGTGGCCGCTTACAAGGAAGCCGTGCGCTGTGGCTTCGCTACTCAGGCCCAGATCGTGGCCGAGCAGGGCGGCGACCTGGAGGACCTGCTCATTGCTCGCGCTGCTGAGGTGAAACGCGCTGAGCAGCTAGGCATTCAGTTCGATA…	MG271909.1	94.06	3165	116	4	1	3105	4110	7262	0	4908	2008320	Viruses/Uroviricota/Caudoviricetes/Caudovirales/Siphoviridae/Synechococcus phage S-LBS1
z44	10374	yes	0	0	0	0	0	0	0.250315	0.189367	0.323641	0	0	0	AGAAGGAGTTTACAGAAAGAGTTTAGCCGTGTATTATCTTACAGAACCTCCAGAAGGAACTGATCCAAGACCCAGGGCACTTTATGCTCCTACAGAAGAACAAGAAAAAAATCCCGAAATTTTAAAACTTATTGAAGAACGAGTGAAATTATGAACATTCAATCAGTCACTATTGATACTACAGGCACAGTATCAAATCTCTGTGAAATTGCTATGCAGTTTAATAGCGATAAGTGCCCATACTCAAAAGAAACTACAAGTGGTCATCGGCATCCTTACACTCCAGTTTATGATACTCTATTTTCTTCATTAAGAACTCAAAGTATTAATATCGCAGAGATTGGTATTGAAAAAAATGACTCCATTAATATCTGGAGAAAGTATTTTCCTAATGCAAAC…	HQ615693.1	68.273	851	245	12	3306	4145	81884	81048	2.55e-71	287	1026955	Viruses/Uroviricota/Caudoviricetes/Caudovirales/Myoviridae/Synechococcus phage S-CRM01
z45	4972	yes	0	0	0	0	0	0	0.230998	0	0.259646	0.363208	0	0	AAAGAGAATATCAAAAAGACCCAACCAATTGGTATTATATTCGGTTTATTTCTAATCACTATTTTAGTATTCAAAATTATTCAAGAGCACTTGAGTTCGGTCAGGAGTTTTTAAATGTCACCAAACCTTATTTTGATATATTTAGAATTACGGCGTTCATTAAATGTAGTGTTTGTCTAATACAACTTCAGGATATTACAAAAGCAGCAAACTATTCCTTTCACGCAGTCAGCGAAGCGATGAATATGGGAGAACCTTATTTGTCAGAGGCATTCTCACATTTAAATCAAGTCGCAAAGATGCTAAACAATCCTAATATTACTATCTTTGCTACTGGATTTAATGGCGATACTTTACAATCACCAGAGAGATACGAAGCAATTAAAAAGTTAATGTCGT…	HQ633071.1	75.992	1008	222	7	3924	4917	195774	194773	0	714	754042	Viruses/Uroviricota/Caudoviricetes/Caudovirales/Myoviridae/Llyrvirus/Synechococcus virus SSKS1
z46	2350	yes	0	0	0	0	0	0	0.272337	0	0.0848707	0	0	0.129289	TATAAAAAATCATCACTCTACACAATTAAAACAATGGATGGAACAGAAACAATTATAAGCTCATTGATCAAAGAAGCAAAGGATAATCCTCTAGATTGATGGGCAAACATTATTTACTAAATCTTTATGGATGCTCGTTTGTTCTTTTGAATGACGAGTATTATCTTATAGACTTATTAGAAAATGCAGCAATCGCAAGTGGAGCTGCTGTAATACAAACGATTTCAAAAAAGTTTGATCCTCAAGGAGTGACTGTTGTTTGTCTATTAGCAGAAAGTCACATAAGCATTCATACTTGGCCAGAAGAAGGTAGAGCAGCAGTGGATGTTTATACTTGTGGAGACTCAAATCCTAAAATTGGATGTGACATTATTATTCAACAACTTTGTGCAACCGATC…	HQ633071.1	66.965	1005	247	17	1334	2321	196658	195722	3.37e-81	316	754042	Viruses/Uroviricota/Caudoviricetes/Caudovirales/Myoviridae/Llyrvirus/Synechococcus virus SSKS1
z47	5627	yes	0	0	0	1.12094	0.964725	0.452684	1.35806	0.31336	1.62746	0.106305	0.69388	0.790375	ACCAGGTACCACTACATCAGCGCACACGGAGGCGTATGGAGAAGAGGGATGAAAATAAACCCCAGACTTGATAGCTTCGCCACAACGTAGAAGGCGAACCAACTCAAAGTCAAGTCTTGCTTTGTCAGCTTCTGCCTGTTGCCGAGCAATTTGAGTTTCCGCCGCTCGTTTGCATCGCGCTTGCAAACCGCCATCGAGTGGCATGGAAATTGTCAGCGATGCACCGGGACTGATTGAATAGTTGTCTTGTTGATACGATGGATTACCGTCTCTGTATCGAATCCATGGCCTCCTACCACTGTAAGAACTCGACACAAATGGGGTGAAGTTTATGGTTGGTCCTTGGCATTGAATGCCGCCACCGTAACCATTGGTGATGTATGGTCCTTGTAATACTTG…	NC_047717.1	91.807	891	73	0	3285	4175	165919	165029	0	1278	1278402	Viruses/Uroviricota/Caudoviricetes/Caudovirales/Myoviridae/Brizovirus/Cyanophage S-RIM12
y48	2102	yes	0	0.0106094	0.0346963	0	0.268483	0.149775	0.323622	0.14004	0.369865	0.19122	0	0.597551	AGACTTTGCGCAACAGATAGGCGCAGAGACTGAACCACCGATCATCGGAGATCTGGAACCAGAGTCCGTGATTGAATCCACTTACTTCTTTTGTTAATGACCCGCACCATCCACAAAACTGAACAGCCTGTTGTCCTTGAGGGTTACCAAGCTGTACTGAAGCCGAGCAAGTTTGGCTATTCGTTGTCTGCCCTTGTCGATTCCGATCTGGTTGAGAAACTGGAAGAGGATCGCGTTGAGTCCCTGAAGTGGGCAGAAACTAAACTGAAGAACCCTAAGCGTTCTACCCTGAAGCCTGAGCCTTGGGAAGAAGTTGCCGAAGGTCAATACAAGATTAAGTTCTCCTGGAATGAAGACAGCAAGCCTCCCGTTGTTGATACTGAGGGTACTCACATCACC…	KC310804.1	76.744	1247	269	14	866	2100	6343	7580	0	898	754059	Viruses/Uroviricota/Caudoviricetes/Caudovirales/Autographiviridae/Poseidonvirus/Synechococcus virus SCBP4
z49	7366	yes	0	0	0	0	0	0	0	0	0	0.16065	0	0	CAGTCAATGATAAATGAATCAATCTCTGCGGCAATCAAAAATCACGAAGTTCGTGTTGGGTGGATTAGTGGAATTATTGGTTCTTTGTTTGTTTTTGGTATCATACATTCCATATGGTTGATAAGACATTGGGTTCTATGAAATGAAAGGAGTTAAAAAGGAGATGAACTGATGGTTGTAAGTTTTGACGAAATGCCCGATGACGACTATAATGAACTTTATGGTCGCATTCAAAAACTCAAGATGGAAGAACTCTTTGAGGAACCATCTAAATATGAGGATGAGAACGAAGACGATTAACACCGGAGTATCGCCTAATTTGGTTATGGCACCGCTTTTGGGAAGCGGAATAATTTCAGTTCAAATCTGAATACTCCTATTGCCAGTTTTATGACTGGC…	GU071095.1	68.814	4021	1117	58	2629	6571	154084	158045	0	1461	444860	Viruses/Uroviricota/Caudoviricetes/Caudovirales/Myoviridae/Bellamyvirus/Synechococcus phage S-SM2
x50	2887	yes	0	0	0	0.16669	0	0.763491	0.139956	0.68752	0.0619319	0.408665	0	0	GACGTAGCCAAGCGTTAGCTGGTAGTTCTGCTGTGTGACGCTATGCCTGAACCTGACAATGCCAGCACTGACGCTGGGCTCTTCCGTCAGCGGGAACAGGCCAAAGTCATACGACCTGGTGGCAGGTTCCAGCACCGGGAACGTGGCCATTAGTTCTGCAGCGTGATGGTGCTCGCTGCTACGGAGAATGTGCCTCCACTGCTGCTGACATCAGAGCCGAAGTCGTTGCAAGCCACCAGCTCATCGGCAGACGATGCGCCGCCCCTGGATTTGTAGATCACCAGCGCCCGTGCAGTGATGGTGCTAGCTGCCCATGACACTGCTGCGAATTGCAGCGTTACTTTGTCGTTTGCGGTGTCTTTGGTCACGGTGCAGGCTGATGTGACACCGCCGGCGGTG…	MG271909.1	78.553	1147	188	17	1	1102	19460	18327	0	936	2008320	Viruses/Uroviricota/Caudoviricetes/Caudovirales/Siphoviridae/Synechococcus phage S-LBS1
z51	2147	yes	0	0	0	0.208439	0	0	0.288744	0	0.247	0	0	0	ACAACTGATGAACGCGGGCAAATGAATATGTTCGCTAAAGAACCTGAAATGTATGTGTCTCCGGATGACGCAGAGCGTTATGCACTTGAGACTTATGCAGAAAAGGCAGAAAAGGCAAATTCAAGATGGGCGATGCTTGGGTTTGTCGCCGCAGTTGTCTCTTATGCTCTCACAGGACACCTTTTCTTTGGTGTATTTTAAAACTTATTAAGGAGAAAAAAAATGAAATTTGGATTTACCCCCGAGGCAGAAATTCTTAACGGAAGACTTGCGATGCTTGGCTTCGTAATTGCCGTAGGCACTTATCTTACCACCGGGCAATTACTTCCTGGAGTATTTTGACTTCTGATATTATCTCAATATTCTGTGGAATACTTATATCAGCAATGGCGCTGACTG…	LN828717.1	71.555	566	149	4	668	1233	105999	106552	1.49e-72	288	238854	Viruses/Uroviricota/Caudoviricetes/Caudovirales/Myoviridae/Synechococcus phage S-PM2
z52	2234	yes	0	0	0	0	0	0.0570894	0	0	0.490382	0	0	0	CAAATTGTTTAATGTCTGATTTTTTACGAACAATTACACGAACAATTTTATTTTCATACTCTCGCACATCAAATGTTTGATATGGAGTGTCCTCATAGTATATGTTATAGAACATACGATAAGGATTATCAATATGAAAGTGCTCTAATGTTTCAGTATCAAAAATAGTAAATCCACGAGGATCATTTACATCATTCCAGTATATCTCATAAGGATTGCCCAGATAGAAAACAGTTCCATTATCAGAACGAGTATGGTAATGACCAGAAAATACCTTTTTGAAGTTTGAAAAAATATTTGCTTCCAGTCCATGTTCTTCCATTACTAGATTTTTATTTACTCTAAATCCTTGAAGTTCAAGATGACCCATTACAACTTTTGCTTTGGTGTTCTTAATCA…	MT408532.1	74.462	1394	299	11	847	2232	102146	100802	0	911	2736186	Viruses/Uroviricota/Caudoviricetes/Caudovirales/Myoviridae/Bellamyvirus/Synechococcus phage SynMITS9220M01
z53	6164	yes	0	0	0	0.436269	0.453043	0.344456	0.525153	0.476344	0.606959	0	0.636609	0.513181	CTCTCATATCTACACAAAGCAATTAAATCACTTAATCAACTTAGAATGATTGAGGATTCTTTAGTAATCTATCGTCTATCAAGAGCACCGGAAAGAAGAATTTTTTATATTGATGTAGGAAATCTTCCAAAAGTAAAGGCAGAACAATATCTCCGTGATGTTATGATGAGATATCGTAACAAACTTGTATATGATGCAACTACAGGAGAAGTGCGTGATGATAAAAAGTTTATGAGTATGCTTGAGGATTTCTGGTTACCTCGTCGTGAAGGTGGTAGAGGAACAGAAATCACTACACTTCCAGGTGGACAAAATCTAGGAGAAATTACAGATATTGAATACTTTAAGAAAAAACTTTTTAGGTCGCTAAATGTTCCACCATCAAGAATGGATGGTGAA…	MK867354.1	72.798	3463	769	45	1723	5107	52705	56072	0	1952	2588487	Viruses/Uroviricota/Caudoviricetes/Caudovirales/Myoviridae/Synechococcus phage S-SCSM1
z54	2000	yes	0	0	0	0	0	0	0	0	0	0	0	0.37162	ACCCCTGAGTGGTTCTATCCTTAACCGAGCACGACTTGCCGTAAACCGAATCGGTCAGTAAATCTAAACAAAACCTTAAGGGATGCTTGACATCCCTTTCTTTTTGCTATATAATTGTGTTGTAAATCGTTACAAAACGAATGACTGTTACAAAAAATGAGTTCGGGCAAATGAATATGTTTGCTAAAGAACCTACGATGTGGATGTCTGAGGAAGACATTGAGCGTTATGGGTTTGAACCTTATGCCGAAAAGGCGGAGAAAACTAATGGACGCTGGGCTATGGTCGGTATTGTTGCTGGGGCTATTTCTTATGCTCTCACTGGTCACCTCTTCTTCGGGGTCGTCTGAGGGTTGACAATGACTTCACTCTTGTTTACAATGACATCAGTTGCCTTCT…	KU686210.1	71.007	814	196	12	141	933	167084	167878	1.92e-102	387	1815521	Viruses/Uroviricota/Caudoviricetes/Caudovirales/Myoviridae/Libanvirus/Synechococcus phage S-WAM1
z55	2684	yes	0	0	0	0	0	0	0	0	0	0.106414	0.281161	0	CACGCGCGATGATGGTGTACGAGTCCTCGTCAACAATGGTGTCGATGCGGTACTCTTGGTTCAGCACATCCGCAGTAATGGTACCGCCCAAGGATGTGGCACCGCTGAACGTCACAAAGTCGCCAGCCACAGCGCCATGTGCGGTGTCCGAAACGGTGATAACGGACGAGCCGTCAGTCGCAGCAAATGTTACGTCACCTGCGGCGGTTGTCGCGCGGATCGGCGTGATGTCATAGTAGCCCTCACCCTCCTCGATGTAGTACTTGGCGCTGGTGCCAAGGCCTAAGTAGTTGTCGAGGTTGATGGTGCGCCACGAATGCAGTGCTCGACAAACACCAAGAAACGATTTGATGCCTAGCTTCGTCCAGCCGCCGATTTTCTCAGGGTAGCCCGCACGGA…	MK892504.1	75	124	29	2	362	484	31892	31770	6.13e-09	77.9	2591644	Viruses/Prokaryotic dsDNA virus sp.
z56	3308	yes	0	0	0	0	0	0	0.147751	0	0.270976	0.361037	0.248182	0	AATATTATACTTGGTTTCTAAAACCCAATCTTCCTTATCCTTATAAGCAAGAACTTTGATTTGATTTAGTGGAGCAATATCCTGAATCTTGGCGACATCTACAATCTCAATCAAACCCCAATCCGCAAGAAGTTGAGCGATTCGATTACGACGCTGAACGTCATTCACCGTAAGATTTGCGTGTTTGCCATCAAGTGCGAAAAGTTCTTTAAAATGCGTAATATAATAACGACCTTGCTTATGAAGAATATGACAAGATTGATAAAGTTTTTTCTCTTTTCTTGATGCTACACCGATTCTCGTAAGAGTTTCACGAACCTTTAAAAAATCATCCGGTTCATTAAGAATTACTTCCACCATTTGATCTGGAGTCCATTTCACAATAGGTTCATTTACGAC…	HQ632825.1	69.723	829	226	11	929	1740	199368	200188	5.08e-87	337	536454	Viruses/Uroviricota/Caudoviricetes/Caudovirales/Myoviridae/Salacisavirus/Prochlorococcus phage P-SSM5
x57	4976	yes	0.418445	0.399565	0.472149	0	0.35202	0	0.236786	0	0.364531	0	0	0	TGAGGGCAGCTACGTTTTGCGTGGTGGCAGCTGCGGTCGACAGCACAGCCTGACGCTGCGCCATAAGACTGTCGGTCGCGCCACGGCTGACCTCATTTAGCTGGCGAAGATCGGCAGAGAGCTGCTTGTAGGCATCTCCGCACTGGTCGGTTTGCGTGCGTAAGCCTTTGAAGGCTGAGATCAGCCCTGCTGTTACAGCTTCGGTATTGCCTGACTCCTTGGCAATCTCGAGAAGGCTGGCGCGTGCCTTGAGTATGTCTTTTTCGGCAAGGTTGGTGACCTTACCTAAATCCCTAAACGAACTCTTAATCTTATCGAGGCCTTCAAAGCCTTCGATAAGTAGGCGTACCTTTACATCGGTAGTTTGCTGCTTAGCCATATCACCCCTTGGCCGCCTGC…	MG271909.1	77.803	446	99	0	2736	3181	8028	7583	2.35e-93	359	2008320	Viruses/Uroviricota/Caudoviricetes/Caudovirales/Siphoviridae/Synechococcus phage S-LBS1
z58	4143	yes	0	0	0	0.13368	0.18279	0	0.198362	0.296368	0.088322	0.228079	0	0.180869	CTATTCTGCTGGTGATGATAAAATCCAAACTCTGGATTTGATCGAAGCTTGTGGTGACGGTGAAGCATTCTGCCGTAGTAACATTCTTAAGTATGCTTCACGATATGATAAGAAAGGTACTGCTCGTCGTGACATTATGAAGATTCTGCACTATGCTGTGCTTCTAATGAACTTCAACGACAAGAACGCAAAACGTGAAGTCTATTCTCAATGATAATGAAACTGAAACCCCAAATTATGAAACTCTCTGACAAAACTCTTACTCTTCTCAAGAACTTCTCCTCTATTAACCAATCAATTTTGTTTAAAGAAGGTAGTTCACTTCGTACCATTTCTGTAATGAAGAATATTCTTGCAGAAGCAACAATTGAAGAAGAACTTCCTAAGGACTTTGGTATC…	MT408532.1	76.138	901	207	5	2	898	109993	110889	1.15e-178	641	2736186	Viruses/Uroviricota/Caudoviricetes/Caudovirales/Myoviridae/Bellamyvirus/Synechococcus phage SynMITS9220M01
z59	2462	no													TCAGCAACATACTCAAGGTATGCATCAACACGATCAACAAGACCTTCTTTGATTGCTTCAATTTCTTCTACGAGTGCTTCCTCATAGGATACTTGAAGTTCTTCTTTGATTTCGGCAACCTTAGAACGGATTGCCGTCTCAAAGATTGTTCTTGCTTTTTCTTGGAACTCTTCTGAGAGTTCTTCACCAGCAAGGAGAGCATTAACATCTTCTTCGATGTCAAACTCTTCTTTCTTCATCGCCATTTCTTTTTCATCATCTTCTTCTGGATTCATAGAAGATTTTTTACCGTTCTTCTTTGGTTTTGCATCTTCGTCATCGCAAGATTCTTCGGCAACTACTTCTTCGTCCTCATCGACTTCTTCTTCATCGACAAGATCTTCATCTTCTTCAGTCTCT…	HQ633071.1	70.542	1385	314	27	4	1359	102421	103740	6.36e-173	622	754042	Viruses/Uroviricota/Caudoviricetes/Caudovirales/Myoviridae/Llyrvirus/Synechococcus virus SSKS1
y60	6377	yes	0	0.282081	0	0	0.325463	0.457472	0.327418	0	0.279475	0.102719	0.203535	0.198817	CGTTGGAGAGTCTGGCGAATACCTGTCACCCGACGTCGATCGACAAGTCGGACTGGGAATGCTCGGTCTTGCCAACCTCCTTCGAAGGTACGGTGTAACTTACGAACAATTTGGTAACGCTTTGGAAGTGATCAACAGTGGTGATCAAGTCAAAGAGTTTACCCCCGCAACTAGCCTTGCTCTAGAATTCTTAAGTGGTGTTGCACAGGCTGCATCAATTGCCCGTGTTAACAACATGGATCGCGCCTTTGCTATCGCTCCTACTGCTTCTTGTAGTTACCGATATAAAGACCCGGATGGCTACACTGCCACCCCTGAGATTGCTCCTCCCATTGCCCGTCAAGTTGACCGTGATAGCGGTACGTTTGGCGTCCAGAGCTACGACTACGGTCCTGTTGA…	HQ317388.1	74.93	2493	529	32	2215	4651	38535	40987	0	1621	754041	Viruses/Uroviricota/Caudoviricetes/Caudovirales/Autographiviridae/Kajamvirus/Synechococcus virus SRIP1
z61	3197	yes	0	0	0	0.210147	0	0	0	0	0	0	0	0	GAACCAGTTGCTACTGTATTTGCTAATGGTTTCATATTATGCCTTATGAGCAATATCTAACACTTTCATAAACCCGTTAGGATCTTTGTTTAGTGTAGCAATTGCTTTTTTCTTATTATTATCATTCAACTTATTTAATGTAGTAACAATTAGTTTAGCAGTTTCAGCATCAACAGTTTCCATCTTACCATTATTGAACTTAACACTTCCAGGTTTTTTACCTTTAGAAATTTGCTCTAAGTCAGTAAATGCGATATCTTTGTTATTCAACTTAATAGTTGCTTCATCAACTTCAGTCTCTTCAGAAATACCTTTGATAGAACCGTCAAACTGATGATCACCAGCAACAGGGTGCTTAGTGTGAGTCATTTTATGTGTATTTTTAAAGTCTTCCTCACC…	LR797523.1	65.979	1308	378	24	751	2020	135601	136879	8.32e-78	306	2100421	Viruses/Uroviricota/Caudoviricetes/Caudovirales/uncultured Caudovirales phage
y62	2676	no													ACTGAATATCAGCAAGATAGTCAGAGAACCCTTCAGCATAGTAGTCGGCAGTGCCGTAAGTCAAGTTAGCCATTCGAGTGGGATGGAGTGGAATGAACAGTATTGGAAGCCGTGCTTTTCGCACCACTTCGCATAAGTAGTCTTAGATCCTTTGTAGATCTTGTTATAGGGTGCTTGAAAGACGAACCGAATATCTAAGTCGGGATTCGCTTTCTTCACTGCGATCATCTTCCTTCGATCTTCCTCCGTCAGGCGTCCCTTTGTTTCTAAGTAGACACCATTCGGTAAAAGAAAGTCTGGAGTGTAGTTGCATTGAAGAATGTAAGGAACTTTGGTTGACTCGTACTCAAACTCTACCTTCAAGCTTGAGAGAAGATCAGCAACCTTCTCTTCAAGACC…	KC310804.1	82.747	2672	448	9	8	2674	6728	4065	0	2712	754059	Viruses/Uroviricota/Caudoviricetes/Caudovirales/Autographiviridae/Poseidonvirus/Synechococcus virus SCBP4
y63	3137	yes	0	0	0	0	0.320034	0	0.234466	0	0	0	0	0	AAGCTAATGCAAGAGCAACTGATTGATGACACCTACGTAGTGGAGCATTGTAAATGATTGCAGTAACCCAAGAGCAGCTGGAAGAACAGATCGCACTTGAAAGAGAAGCGATTGCTCAAGGGCTCAAGCGTCTTCGTGATAGTTCAATGAAACTTGAACAGAAGGATTATGCTAGTGCATCAATCTATGGTATAGCGAGTATTGATACTCTCTTACCGTTGGTTGTTGAGCGTATCCAAGACACGACCAATCGAATCAAGGAAGGTAAGGTTGGTGCTTCATTCAAGGAGATCCAACAATACCTAGCTAACATTGAACCGATGGCAGCTGCAGCTATTGCTTGTAAGCTGACATTCGATAAGGTGTTCTCGTACAAAGAGGGTGCTAACAAACTTGCTA…	KC310804.1	70.976	2870	712	44	315	3125	3675	6482	0	1332	754059	Viruses/Uroviricota/Caudoviricetes/Caudovirales/Autographiviridae/Poseidonvirus/Synechococcus virus SCBP4
x64	5613	yes	0	0	0	0.496434	0.377511	0.284335	0.251537	0	0.330348	0	0	0	GCGGCACGGATGCCGGCGGTAATGCTGTAGCGCTTGGAGTCGGCAGCGGAAAGGTGAAGGTCAGGAGCGCTGGCGATCGGCTGGGCCCGCTGGGCGGGAGCAGCGTGCTGGGTGGCAGGCTGCTTGGCACGCTTGGCCAGTTCGGCGAGGATCTCGGATTGAGCCTCGGGGACGGAGGCGCCGCGCTCGATGAAGGCCTGGGCCTTGTCGTCGAGGCTGTGCTCACGGCAGAGGTTAGTGATGCTGGCGACGCGGGCGCGCTCATCGGCCATAGCCAGAGCCCGCACCTCGTCGAGGTTGACGGTGGTCTCTTCCATTTTCGGAGAGGGAGAAGGGGGTGGGGTGGTGGCCGTAGCCGGGGCGCCGGTGTCGAGCTTTCGCCCGATCCCGATCGTTGGA…	KP775547.1	73.333	825	197	11	3917	4728	815	1	2.04e-126	468	278008	Viruses/uncultured phage/
z65	2058	yes	0	0	0	0.181193	0.0997084	0.211244	0.0606529	0.144802	0.174692	0	0.173016	0.242773	ATCATTAAGTTTAGAAAGTAGTTCTACAATTTCCTTACTTTCGGTTTCGGTTAAATCCTTACGATTATCAATCTCAATATTGAGTGCTTCTATCGTAATTGATGACCCATACTTGACAATAAACTTAACAATTTCCTCAAAAACTATCTTTTCTACTCTTTGTTCGTAATATTCCGGTTGAATAAATGGAATAACTTTTCTGGCATAATCTTCATTAAATATTAAGTTTTTAAGAATTGTAATCTCAAGTCGTTCCATTATTTTATTCAAAGGTTGCTTTTATGATGCGGAACGTCAAATACAAAAGTAATTCTAACGTTGTTGCCAATATTAACCGCTTTATGAGGTAGTTTATTATTAAACCAGAAGAGTGTTCCGGGTTCGACAATTATGGTTTCG…	MH319741.1	69.312	1714	467	19	109	1805	47755	49426	0	688	2162688	Viruses/Uroviricota/Caudoviricetes/Caudovirales/Myoviridae/Marine virus AG-345-E15
z66	3047	no													ATGAAAAAGTTACACTACCATCTTCAGAAATCGCAGAAGAAGTTGTGTTTAATCTATTCTTTGCCCTAGTAGAATCATATGATATCGCAGTAATCTCAAATGACATTCTAGGTAAAGTAATTTGTGGTTTAGTTTGATCTTCATTTATCGAACTGAGATTATCTAACCTCATTAAAAACTTTTCAGATGGTCCGTATGCCAACGGAACCCTAATCCGATCTACCTGTTGGTTTGAACTATTGATTCTCTGTATAGTGATGTTATCAAAAAGAGAACCAAACCCTATTACTAATTTTCTTACTGCGGCATTGTAGTATGTACTAAACATCAATATCGTCCTTCACTGAATGGATCTGTTTCTGAGAAGTCAAGGACTCCTTGCTGCTCAACACCGAATGT…	MN864145.1	78.788	99	21	0	823	921	134698	134796	4.7e-11	85.1	2696339	Viruses/Uroviricota/Caudoviricetes/Caudovirales/Myoviridae/Mosigvirus/Escherichia phage F2
z67	2226	yes	0	0	0	0	0	0	0.233896	0	0.440873	0	0	0	CGGTCTGCCTTTCATCATTTCACTATGCCTTTTATGTTTTTCTTTATCAGTTCTATTTCTTTCTGCCATTTTTTTTAAATTTTCTGTGTAGTAAGATATTGGTCTTGGATTATTTTTTAATTTTTCTTTCCAAGTATTTGATTGTTTTTGTCTTACTTCTTCTGCAACCTTTCTCCCCTTCAAACTTATTTTATTTGCAGCACTTATTTTTGCTCTAACTTCTGGTCTTTTTGTTGGACTGTCATTACCATACATTTTTGGAGGAGCATTACCACCATCTGCAATATTCATCAATATACCAGTTCCATCACATTTTTTACCAAGCACCGCAATCATATAGATTTCGTGCTTAAATGCTTCTTCTTCGGTTAGGTTTTGTTTAAGTTTGATTATTCTACT…	MH319742.1	67.742	1116	296	24	567	1676	23547	24604	2.79e-88	340	2162688	Viruses/Uroviricota/Caudoviricetes/Caudovirales/Myoviridae/Marine virus AG-345-E15
z68	2565	yes	0	0	0	0	0	0	0.336373	0	0	0	0	0	GATGATTTTGGACTATCAGTTTGAACAATAATAAAGTTTCATTCTTTATTATAAAACTTTTTATACTGCCTGAGTTTCTCTGCCTTCTGTTCCTTCTTCAATAGTTTAGCAACCTTCTTAAGTTTATCCTCCTTCTCAAAGGTAAAGTATATCTGTAATTCATATGGGGTAAGGTCTCTGTTAAGGAGTTTCTTACCCCTTACAAATAGTTGTTGAACAATAGGTTTCATCACTTTTGCTACCAACCATTCCACCAGAGATTTGCCAATAAGAGCCGCAGCAACACTAGCAGTAGCAGTGGTGCCAGCAAGAATAACCTGCTCTTTAGGTGGGACTGGAATTGGTCCGACAATCGGAACTTCAATGATTGGAATTCCTGTTTCAACTGGGGGGGTTTCA…	KJ019165.1	75.934	241	51	5	2320	2559	157651	157885	2.18e-33	158	1493509	Viruses/Uroviricota/Caudoviricetes/Caudovirales/Myoviridae/Synechococcus phage ACG-2014d
z69	2901	yes	0	0	0	0	0	0	0.182308	0.233732	0.170222	0	0	0	GGTATGAATATTACTAATGCCGCTCTACTCCACTTCAGACGAACTTTTATACAATCTTGAGGCAGTTACGGGTTCAGAAGCAAAACGAAAATGGAGACAATCAATTAAAGAAAAATGGAATTATGAATGTGCGTATTGTGGATCCGAAAAAAATCTTACATTAGATCACATTACGCCAAGATCTAAAGGGGGGAGTGAAAGAGTTACAAACATCTTATGTGCCTGCCATTCTTGTAATCAATCTAAGGGTCATAAGATGTGGTCGGACTGGTATTTGAAACAAGCATTCTTTACAACTGAACGATTAGGTGATATTATTGAATGGCAGAAACAAATAAATGATAATGAATATCAAGTATATCGCCCAAGAAAAAATGTAATTTAATGCACCCGTACAGT…	MH319738.1	70.565	744	190	15	480	1211	735	9	5.08e-80	314	2162687	Viruses/Uroviricota/Caudoviricetes/Caudovirales/Myoviridae/Marine virus AG-345-E08
z70	2427	yes	0	0	0	0	0	0	0.294853	0	0.458971	0.382603	0.495587	0.506992	CGAATTACTCCCGACTTATATTCCTCAAAAGAATAAAAATACTGCTCTGGGGCAATATGATCAAATGGAATGTCAAGATTTTTCATCAGGTCGTGAATGCTTCTACAATACGGGATGGTTCTTCATCAACGAGACCAAACTTTTCTGCGTTTAGAATGTTTTCCCGAAGTTTTCCAAAATATTCTTCATATCCTTGATATTCAAAATGATTGGAAATTAAATCAAAACATTCTTCATTACTTTCGGCAATCACATTCCATAGTCCTCCATACTCTGAACTGGGAAAACTGATTGCGTGTGAGACAATATACAGATACTTCATCGTGTGTTGTGAATTACTCATTAATTTTAGACTGAAATTGCTGATTTGTCAACTGCCTTTGTAGTTCATACTGAAGT…	HQ633071.1	72.566	113	31	0	664	776	153885	153997	3.49e-05	65.3	754042	Viruses/Uroviricota/Caudoviricetes/Caudovirales/Myoviridae/Llyrvirus/Synechococcus virus SSKS1
z71	21773	yes	0	0	0	0	0	0	0.373769	0	0.45655	0	0	0	AAACTTGATAAACTCCGTCTACCATCTTATCTATTTTTGTCCAAAATATATTTTCTACAGCATTTCTACAAAGATTTGATACATTCATATCTACATCTAACTTTCCGTTTTTATTTCGATTAAGTTTATTATTAAAACATATTATATAAATGGGATTGCTTTTACGTTTGATGAGTTGCCTTTAATCGTACAAGATGACCCAGAAATCATTAAGAGAGCAAATGAGCATCTAACTTATGATCCAGAATTTTTCTATCAAAAATCATTTTATTTAATAGACGAACAATGTCATCCTTGCCTTTTTGAATTAGATCTTGAGAATCCAGAGGCACTTGACGAGATAAACTAAATAACCTATAATTGTTTTTCGCCTTTGTAGCACAACGGTAGTGTATCTCA…	MH319758.1	68.1	4884	1369	84	808	5570	34840	39655	0	1576	2162691	Viruses/Uroviricota/Caudoviricetes/Caudovirales/Myoviridae/Marine virus AG-345-O18
z72	2544	yes	0	0	0	0	0	0.117678	0.115092	0	0	0	0	0	AGTAATACACGAGTCGATCAACCACCCGCCGGTTCCCTGAAATGCGTGACTATAAAGTTTTACAAACGGCAGGTCTTCCCCATCAGGAGCAGGAAGAAAGCGAATTACGGCATAACCATTTTGTGATTTATCTACGGTCAGAGACCAGAAGCGTTCATCCGAAGTACCACCAGAGTTATTCATTTTTTCAACTTCTTTCACCAGTTTTTCGGTGAGAGAACCAAGTTTAGATTGTTTTTTAAGATTTGCAAATGACATTTGGATTTTTTGGATAAATTGGATTTGTTGGATTACTTGTATATTATAGCAAAGAATTGCCAATCAGTCAAGATAATTTTTAAGGGATTCAATAGTTTGTTTTATATTACCAAAGAGAATACCCATATCAGTATCTTGGGC…	HQ633071.1	70.878	1480	403	17	21	1478	192858	194331	0	675	754042	Viruses/Uroviricota/Caudoviricetes/Caudovirales/Myoviridae/Llyrvirus/Synechococcus virus SSKS1
z73	7922	yes	0	0	0	0	0.326527	0	0.40233	0.288077	0.377078	0	0	0	ATCAGTTGGTTGGACATCTGAGAATTGAGTAATGCTAGTAACTTGTTCCTGAGAAGCATATTGATTTACACCCTCAAGATTCAGTTCAGCAGCAGTTGCGGTAGGAGCAATAAGTCCCAGAGCAACTGGAGCAAGCATTAATTGTTTTAGAAAATTCATAAATGTGTTTTAAATTAAACGACAAGTGTTAAGAAATCCTACAAGAGAACTTCAAGAACGTATTTAGTATAGAACAATGCTTGGAATTTGTCAAGCAGTTTTTTGAGAGGGTTCGGTTATCCTGCCAAGATAAGGATTATAGTCTGTGATTTGGTCAATTGTCAACTGACTTCCTTGAGTTTCCCAGAAATTTGATATAGCACTATGACTATTGCGGTGAAATGCATCAATATGGTCGGG…	MK016663.1	76.038	1060	246	6	5299	6353	25485	24429	0	747	2545436	Viruses/Uroviricota/Caudoviricetes/Caudovirales/Myoviridae/Synechococcus phage S-H68
z74	2738	yes	0	0	0	0.161067	0	0	0.213664	0	0.178602	0.224377	0.192741	0.109746	ATGAACCAAACCCACTTCTAGTCGTCTGTGTAGCACTCATAATAGGAACATTAAACTCTACAGCAAGACCACGAAGTTCCTCTGCAATAGACTTAACAAGTGTATAAGAGTTGATGTTACTTCCACCTTTAAATCTTGAAGAAGCACAGATATTCAAGTAATCAATAAAGATGATATCAGGTTTAAATGACTTCTTAAGTGCAAGTTCATTAATCAATCCTTTAAAGTGCCCAGCGTGTGCAGATGCAGTTGGATACTCCTTGATGATTAAAGTGCCTTGAGTTTTCTTAGCAATGTTATTAACCTTAGTTTCAAATATGTTCTTAGGAAGTTCTATAATATCTTGAATAGGAACATTTAGAAGATTAGCATCAATTCTTTCAGCAATTCGTTCCTCTG…	GU071095.1	74.455	2568	609	9	74	2633	127498	124970	0	1676	444860	Viruses/Uroviricota/Caudoviricetes/Caudovirales/Myoviridae/Bellamyvirus/Synechococcus phage S-SM2
y75	3839	yes	0	0	0	0.274538	0	0	0	0	0	0	0	0	CTTGGAGGCTGATGATGCATTAGGTATCTACGCCACCAAAGAACCTGGACATATCATTTGCTCTCCTGACAAAGATATGAGGCAGATCCCTGGTCAACTCTTTGACCTTACTCAAGAAGTGGTTGAAATCACCCCAGAAATGGGTGATAGGTGGCACCTCATACAGGCTATGGCAGGCGATCAGACCGATGGCTATGCAGGTATCCCTGGCATTGGTATCAAGCGAGCAGAGGCTCTCCTAGAGGCCAATGGTGCTACCTGGCAAACAGTAGTTGATGCATTTGCTGCGAAGGATCTTGATGAGTCCGTTGCTCTTATGAATGCACGACTTGCAAAGATCCTACAATGTGATGACTATGATTTCACCAATCAAGAACCAAGACTTTGGAATCCCAGCTC…	KC310803.1	77.18	3269	684	14	1	3220	21091	24346	0	2526	756276	Viruses/Uroviricota/Caudoviricetes/Caudovirales/Autographiviridae/Lirvirus/Synechococcus virus SCBP3
z76	3265	yes	0	0	0	0	0.126197	0	0.331923	0	0.245227	0.189584	0	0	ATGTAAGTGCCGATGGGGTGGAAAACATATCCCAATACTTCGCACCGTATTTACATTCTTCTCTAGTCTCATCTTTTTCGCATTTGGGACAATATCTAATCATTTGTGTCCCCTCCGTTTTAGTTCCCCAATTTGCGGCACCAACCTTGCGACATTTTACAAGTGCCCCTGAAGCATAAGCAGAAGGCCAAACATCATATCTTGATTTTACTTTGGAATAGCAAGCATCTTTTTTTCCACTACCTTTTCCCTTAATGTCTTTTTCTTCGTTCATTTTATTTTTTGGTTTGTCGGTAGAAACATAAGTTGGTTTTGCGGCACCTGATTTTGATTGTTGGTTTTTATCCGCTCTCTTTTTTCTTCTTGCTGCCGACAATCTTTGTGCTTTAGTCATACTTT…	HQ633071.1	71.134	1261	322	15	557	1805	114354	115584	2.27e-167	604	754042	Viruses/Uroviricota/Caudoviricetes/Caudovirales/Myoviridae/Llyrvirus/Synechococcus virus SSKS1
z77	2083	no													TACACATATCATTATGATGATATGGATAAAGATAACAGACCACCTGCCTGTTATCAGTTAAAATACAGAGGTTGCAACTACTGGTCATGTTACCTAGTCCATCTGGACGAATGGTTTGATAAACTACTAAGATTCGAGGGGGATTGACACCCCCTCTTTTTTTGTGTAAAATGGTGGAAGAGAACCTTATCTTATGGACAAAGAAAAACTAAAACTCATCGTCCGTAATCTTGAACTGTTGGTTGATTCTCTGAAAGCAGAAGTTTATTCTGATACTCAAAGTTATCTGCAAACCAAAGAAGAATACTCTATTCATGATTACGACGAAATCTTTGAGGACGATGATGGATACCCAGATTAAAGAGGAACAAAAATGAGTGTAAAACTGATCAGTGTGAC…	HQ633071.1	74.866	1675	410	6	374	2043	196679	195011	0	1106	754042	Viruses/Uroviricota/Caudoviricetes/Caudovirales/Myoviridae/Llyrvirus/Synechococcus virus SSKS1
z78	2406	yes	0	0	0	0	0.165651	0	0.15762	0.24749	0.184885	0.29357	0	0	GACTTTTTGGTCATACTCAATTTTTTCAGCATTAAGAATGATTTGGAGTCGTTGGAAAAAGTTTGCTGCGAGTTGTGCTTTTTGTTTTCCTTTAATAGTAAAGTCAATACAAGCACAACGAGAATGCAGTGGTTCAATAATCTTGTTCTTGTAGTTGCAGGTAAAAATAAATCGGCAGTTGTTATAAAATGCTTCAATATTTGCGCGTAGAAGCATTTGAACATCATTGCCAGTATTATCTGCTTCGTCAATAATAATGACTTTATGTTTAGAAGAACCGGTCAAAGACATTGTAGATGCAAAGTTCTTTGCTTTGTTTCGTACAGTATCAAGAAAACGTCCTTCATCAGATCCATTAATGATGTAGTAGTCAGCACCAAGTTCATTACAGAGTGCCTT…	MT408532.1	72.134	689	190	2	1098	1785	110895	110208	1.79e-97	370	2736186	Viruses/Uroviricota/Caudoviricetes/Caudovirales/Myoviridae/Bellamyvirus/Synechococcus phage SynMITS9220M01
z79	14821	yes	0.484843	0.544875	0.536926	0	0	0	0	0	0	0	0	0	AAGCTTTGAAGGCTCGTTACACGACTGAGTTGGCACATGACCTGCGCCAGATTCATGGTCTTGACGCTGATACCGAATTGTCAAACATCCTGTCTGGTGAATTGGTTGCAGAACAGAACCGTGAAGTTGTTAATACCCTGTTTGATCAGGCTATTATCACTCTTAAGACTTCTGGTGGCACGTATTCACATGCGGCTAATGGTGGTTATGACTTCTACAACTATCTGAATAAAGTTGCAGTTGAAGGCGAATATGACCTTGCTGTTGACTCTGATGGTCGTTGGGAAGGAGAACACTTCCGTAACTTGATTGGTATGATCAATCGTGTTGCTCATGAAGTTGCACTTGGTACCCGTCGCGGTCTTGGTAACGTGATTATCACTGATCCTATCACTGCTT…	LN828717.1	68.376	351	101	6	13708	14053	81413	81758	1.36e-19	115	238854	Viruses/Uroviricota/Caudoviricetes/Caudovirales/Myoviridae/Synechococcus phage S-PM2
x80	6512	yes	0	0.158713	0.198389	0	0	0	0.289452	0	0.368022	0	0	0	GGCGACGCCACCGCCGCTAAGCAGTTCCTGTATGAAGCCGGCTTCACCGACCAGCAGGGCCAGTGGCTGCCGCAGTATCAACCCACCCCCGAGGCCACCAATGGCTGACTACCCGCGACGGAGACAATTGCTAGATCAATTAATGCAGGATCTAATAAGCAACAAGCCGGCACCCCTCTCCCCCGCCGCGCAGGCGGTGCGGGATGCTTTCAACGCTGAATGGCCAGATGGCCTGGCCGCCGCCCTGCGCGTTGCTGCGGATCAGGTGGTGCCGCCACTTGACATCAAACCGCAAGAGGATCTCGGAAGCAGGCGTGAAGCAATGGAGTGGGGCATGAACAGCCAAACTCAACTCACCCGCGACCAACTCCTCGCCATCGCCGCCGAGCTGGAGCGCCA…	MT845237.1	65.17	1203	334	32	3230	4383	1682	516	8.28e-50	214	38018	Viruses/Bacteriophage sp.
z81	5763	yes	0.561066	0.51333	0.602063	0	0	0	0	0	0	0	0	0	CCTATCGCAAGATCGCAAAACTAGCTGATGTGGATGATGCGATTGATGAAATAGTTAATGAAACAATTGTTGTTGAAGATCAGCAACCGATTGTTGAAATTATGCTTGACAATACTGATTTTAGTAAGGGTATTAAGAACAAGATAGCCGATGAGTTTGAATATCTCCTAGGTCTATTGAACTTTCATGATTGTGGTGATCAAATTTTACGTCAATGGTATATTGACGGAAGGCACTACTACCATAAAGTTGTAGACCCAAAGAAAACTAAAGAAGGAATTAAATCTCTAGACTGGCTTGACCCAACTAAAACCAAGAAGATGCGTGAACTTGAAAAGGTTCAGAAAAAGACAGATGAAGGGATGGTTGAGGTAACGAAAGTCAAGGCTGAATACTTTC…	GU943078.1	69.846	325	94	4	546	868	13922	14244	6.87e-25	131	743590	Viruses/Uroviricota/Caudoviricetes/Caudovirales/Myoviridae/uncultured phage MedDCM-OCT-S09-C7
z82	3386	yes	0	0	0	0.445161	0.480538	0	0.20137	0.111813	0.148723	0.455238	0.180471	0.43895	ATCCCTTGGAATCGGTTATATCGGTCTTGCGCACTACCTTGCTAAACTTGGGTTCAACTACGACTCACAGGGGGCATGGGATGCTGTTCACGGTCTTTCTGAGTCCTTCCAGTATTACCTCCTAAAAGCATCAAATCAGATTGCCAAAGAGAAAGGTCATTGTGAATACTTTGGTCGCACCAAATATGCTGATGGTATTCTTCCTATTGATACATATAAAAAGGATGTTGATCAAGTTTCATCTGTAGGTCTTCAACATGACTGGGAGTATCTTAGGGCATCTATCTTGGAACACGGCCTCAGGCACTCAACACTGTCGGCACAAATGCCTTCAGAGAGCAGCTCAGTCGTTTCTAACGCAACCAATGGCATCGAACCACCTAGAGGATACTTGTCCAT…	MT845264.1	81.873	1004	182	0	1016	2019	1	1004	0	991	38018	Viruses/Bacteriophage sp.
x83	2132	no													GAGCTGATCCAGGCAGGCGACAAGCGCCTTTTGATCGCTGCTGCTGATGTTAGCACCGCGCCTGAAACCAAGGATCGGGTCGTTATTAGCAGCGTTGTTCATCAAGTCATTCAGGTGAACATCACGGAGCAGGCGAACACGGCGATTGTCTACGAACTGATCCTGAGGGCTTAACGATGCCACGCCAGATCCGCTTAGATCAGATCCCAGGGCTTTTAGAGAGTCAGGTAAAGACCCTGGTCGAACGGACAACCCTGCAATGGCAGGCAGAACTCAAAACTCGACAGCCACCCGTAGGCACCCCAGTCGATACAGCGCGATTGGTACAAGGCTGGGACGTGAACCTCGACAATCCCTACCAGGGCGTTGTCTTTAACAACGTCGAATACGCCGAGGCAG…	GU943032.1	75.828	1328	299	12	596	1913	5209	6524	0	914	743572	Viruses/Uroviricota/Caudoviricetes/Caudovirales/Siphoviridae/uncultured phage MedDCM-OCT-S08-C1615
z84	7119	yes	0	0	0	0	0	0	0.222427	0.306285	0.255719	0	0	0	GAAGATCTTGTTGCTGAACTTGAACGTGAAGCAGAAAAATATGAAGTAACTTGTGATTATTTCATTGCAGAGTTCACCAATCTCAATATCAAACGATGAGTATTTTATAACTATGAAACCAGAAGTTCCATTTAATCATGTGCCTCCTTCAGGTTACTTTTATTCCTTTGAAGAACATAAGGCAGGAGTGATTAGCATCTGGTTAAATAACACAAGAAAGTTTGATTACAATCTTGGTAAACCCGTAAAATGTATCTGGGGTTTCTGGGGCACCAAAACCCGTAAGTACTTTGCTCCAATCAATAGTAAAACTATCGGCAAAGAAGTTCAGTTCAAAAACACAAGAAACTACACTGCAATGCAAATCAAGCAATCTCCTTTAGATCAATTTTTTGTATA…	KJ019156.1	71.507	909	246	9	3526	4429	51758	52658	1.03e-118	444	1493510	Viruses/Uroviricota/Caudoviricetes/Caudovirales/Myoviridae/Synechococcus phage ACG-2014e
y85	5962	yes	0	0	0	0	0.36233	0	0	0	0.272134	0	0	0	AACGCTTGATGCTGATACCAGCGATCTCATAGAGACCTTCACCAGAGTTGAGGTTACCTTGACCAGAACCGAAGTCACGGTTCAGGATGTTGGTATCCACTTGGCTAATCAGAGCGTAGTACTGGCGAGGAGACAGCACAGCACAACGACCCTGCTTGGGCAGGTTCTTCTCATCCATGATGGAAGCAGCTTCAAAGAAGGCATCCACCAGGGCTTGAGCGTCATACTCTTTGGTCACACCCAGCTGGATGATGCTACCACCGGGCTCAGGACCAGGAGCAGCAGTAATGGGGTGAGCTTCACGAGCAGCTTTAGCGATCTGACGGAAGATCTTTTTATCGTATGCCTCAGCCAAAGCATGTCCAATTTTTTTTGCGATCTCAGATCTCAAACTGTAGT…	HQ317388.1	74.881	2512	545	36	2861	5325	41005	38533	0	1601	754041	Viruses/Uroviricota/Caudoviricetes/Caudovirales/Autographiviridae/Kajamvirus/Synechococcus virus SRIP1
y86	4438	yes	0	0.244986	0	0.37266	0	0.754607	0	0	0.253521	0.091783	0	0	CATCAATCTCTGCAGCTGTACCATCATCCGCAGTGGGAACAGTAAGAAGCATCATTGCCTCAGTTTGTTCAAAGGGAGTAAACGGTACATAGATCTTAGTTAGATCATTAACAGAGTCATATACCACTGCATTTACGGTTCCTGGATCTGGTGACACAGGTCGTGTAGCCATGTCTAAGCAGGAGTTACCGTTGATACCTGTAGCAGTAGCAATTACATTTCCAGTAGGAATTTCATCAAGGGTGATAGTACCAATGGTGTATTCATCCTCATGCTGAGAGACAACAATAACAGCGTCATTCAGGATTTTAGCAGTTTGGATAGTACCAGGAAGCTGCCATTTAGTCCAAGCTTGGAAGAGATCTTTCTCCCCGTTGTTGTAATAACGATACAGGTAAA…	HQ317388.1	70.52	4196	1043	78	12	4123	4105	20	0	1814	754041	Viruses/Uroviricota/Caudoviricetes/Caudovirales/Autographiviridae/Kajamvirus/Synechococcus virus SRIP1
y87	7987	no													CGCTCCCTCCACTTTTTCCTTGCAGCTTGGCCTGTTGTTGGCATTTGGTTTGCCGCTCTTGGTGTCTCTACTATGGCGTTCAATTTGAATGGATTCAACTTCAACCAATCGTTGCTATCGTCTGATGGTCATGTCATTAACACTTGGGCTGATATTCTCAATCGTGCTGGTCTTGGCTTTGAAGTGATGCACGAACGTAATGCTCACAACTTTCCCCTTGACCTTGCTGCTGCTGAGACTACAGCTGTGGCACTTACTGCTCCGGTGATTGGCTAATGGCTAAACCTGGACTGTACGCAAACATCCACGCTAAGCGTCTACGTATTAAACAAGGTAGTGGAGAGAAGATGAGGAAGCCTGGCTCTGCTGGTGCTCCTACAGCTGATCAATTTAAGAAAT…	NC_048171.1	81.636	1345	209	16	491	1816	22087	20762	0	1275	2545435	Viruses/Uroviricota/Caudoviricetes/Caudovirales/Autographiviridae/Qadamvirus/Synechococcus virus SB28
z88	2576	yes	0	0	0	0.250599	0	0	0.157581	0.0949206	0	0	0.555558	0.337568	AGACCTCCTTCGGGGGGTCTTTTTTTATCTAAATAAAAATAAGGATATAATAATCAAAATGAAACCAACACCAAGAGAAACAAAAGAAGCAGTTGAAAGATACAATTTTGTTGTTGAGCACTTAATCAAAGAAGGTTATGCTCAAAACAACGAATCTGCAGATTTAATTATTACTGGTATGAGTGAAGAATGGTATAGTACTATTATCAATGAATGAGGATATAGATAATGGCAATTGGCCAACCAGAAAATAGAAATTTTTTATCTCCTACAGGATTTAAATTTTCTCTCAAAAGAACTCCTAAAGTTGCATTTTTTTGCAACTCTGCAAACATTCCAGATATAACTCTTGGAATTGCAGTTCAACCAACATATTTGAAAGACATTGAACTTCCAGGT…	MH327484.1	70.972	2377	619	24	246	2575	10708	8356	0	1132	2185170	Viruses/Uroviricota/Caudoviricetes/Caudovirales/Myoviridae/Marine virus AG-341-P01
x89	3392	yes	0	0	0	0	0	0	0.210884	0	0	0	0	0	AGCAAAGTAATCAGTGGTGCCAATTCCAGGAGCCTCGATCACTGCAGTGCCACCAGGGGCGCGGTTGGTGATCAGCACCTCTTGGCTAGAAGCAGTTTCCTTGTAGATCAGCTCGTTGTTCAGAGCCAGATCGAACGACTCAATGCGCTGACTCGTCTCACCAAAGAAGGTGGCGGTGGTCATGTTGGTGTCGTTGACCTCAATCGCTGCTGCTTGGTTGGCAACAGTGAAGTTGCCGGACAGGGCAGTGCTATCAGGAGCGTTGTAGATCCCGATGAAGTTGAAGCTGGCAACAGCAAACTGACCAGCGGTGAAGTTGAAGCTCACCGAGCCACGTGCGCCAGTGATCTTGTGACGGGTGCCGTCGTAGAAGCAGTAAATGGTGGCAGAGTCAAAGCT…	JX536274.1	71.817	589	148	8	1946	2528	5536	4960	1.6e-74	295	1262075	Viruses/Uroviricota/Caudoviricetes/Caudovirales/uncultured Mediterranean phage MEDS5 group
z90	2256	no													ACTCGAAGGTGATGAAATTGTGATTTCAGAAAAGGATGATTGACCTCTTATAGATAATGTGTTATGATATGAGTGTAACTTACATTTTTATGGATTTAAAAGAAAAATTTTATGAGAATCTCCCAAATAATCTAACCGAAAATAAGTGTTGGAATTGGAAAGGTTGGATAAATCATGCAAAAGGTGGATACGGACAAATAAGTCATAATAATAAAATTTTAAAAGCACATAGAGTATCATACGAATTACACTATGAAAAATCTTTAGATAATCTACACTGTCTTCACAAGTGCGACAACCCTTCTTGCGTAAATCCATTACATTTATTTGCCGGAACAAACTTAGATAATATTCAGGATAAAGTAAATAAAAACAGATGTTATTCTGGATATCAAAAAG…	HQ633071.1	76.295	907	202	7	578	1478	144680	143781	1.46e-180	647	754042	Viruses/Uroviricota/Caudoviricetes/Caudovirales/Myoviridae/Llyrvirus/Synechococcus virus SSKS1
