# Supplementary material for: Cyanophage Diversity and Community Structure in Dead Zone Sediments
Source: mSphere. 2021 Apr 28;6(2):e00208-21. doi: 10.1128/mSphere.00208-21 (PMC8092138; doi:10.1128/mSphere.00208-21)
Supplement: DATA SET S2 [file mSphere.00208-21-sd002.xlsx]

## Sheet: Data S2
Cyanobacteria lowest classified taxonomy (sequence counts)	DNA A1	DNA A2	DNA A3	DNA D1	DNA D2	DNA D3	DNA E1	DNA E2	DNA E3	DNA F1	DNA F2	DNA F3	RNA A1	RNA A2	RNA A3	RNA D1	RNA D2	RNA D3	RNA E1	RNA E2	RNA E3	RNA F1	RNA F2	RNA F3
Cyanobacteria (unclassified)	1912	2418	2011	1703	2017	1957	2848	2062	2511	2037	1600	2021	446372	398544	413227	362626	340426	343912	373186	387322	278501	423848	426020	366164
Cyanobacteria/Gloeobacteria/Chroococcidiopsidales/Chroococcidiopsidaceae/Chroococcidiopsis	891	1044	885	694	757	800	1026	806	835	842	622	810	9010	10000	9304	10464	10287	11233	12740	18816	6970	24656	17691	16050
Cyanobacteria/Gloeobacteria/Gloeobacterales/Gloeobacteraceae/Gloeobacter	2661	2931	2567	1534	1879	1741	2184	1650	1791	1785	1484	1649	44924	34260	35605	29115	31288	27143	29800	31301	31218	29341	25574	25158
Cyanobacteria/Gloeobacteria/Gloeoemargaritales/Gloeomargaritaceae/Gloeomargarita	325	373	332	248	306	309	338	263	304	296	251	304	12458	12240	12205	15391	15376	13711	12556	16039	12795	6412	5328	5863
Cyanobacteria/Gloeobacteria/Pleurocapsales	0	2	2	0	2	1	2	1	5	0	1	3	5	9	6	1	11	0	2	2	0	0	0	3
Cyanobacteria/Gloeobacteria/Pleurocapsales/Dermocarpellaceae/Stanieria	468	570	498	401	483	440	687	475	615	443	378	493	27922	35013	28617	8463	9734	10480	7443	10410	8171	3546	3145	3101
Cyanobacteria/Gloeobacteria/Pleurocapsales/Hyellaceae/Pleurocapsa	310	432	356	240	293	286	409	301	331	289	227	256	2351	1944	2031	3913	3639	3685	4387	4213	4274	6638	5642	5147
Cyanobacteria/Chroococcales	27	43	33	38	32	44	68	41	59	52	20	44	8875	6507	5992	17157	15112	18604	16869	20227	19169	18091	16540	16249
Cyanobacteria/Chroococcales/Aphanothecaceae/Candidatus Atelocyanobacterium	79	71	74	97	94	87	163	101	152	110	92	104	11582	10696	10572	3538	3864	4273	5449	3842	4679	3700	3351	3749
Cyanobacteria/Chroococcales/Aphanothecaceae/Halothece	282	327	257	216	219	221	350	213	299	230	184	253	1063	956	865	728	568	572	664	873	652	658	520	519
Cyanobacteria/Chroococcales/Chroococcaceae	7	8	7	5	4	5	4	3	6	7	4	3	2430	1452	1820	1198	1072	1074	1532	2080	1579	1652	1271	1358
Cyanobacteria/Chroococcales/Chroococcaceae/Chondrocystis	204	281	240	249	284	259	421	298	368	302	208	296	8530	7293	7777	11785	10892	10874	10481	9011	10550	5264	5063	6614
Cyanobacteria/Chroococcales/Chroococcaceae/Geminocystis	721	887	803	689	801	725	1184	834	1043	872	575	828	21413	20580	16952	10725	11829	12203	11542	13802	11612	12019	10411	10907
Cyanobacteria/Chroococcales/Chroococcaceae/Gloeocapsa	414	479	445	477	493	525	666	478	549	482	392	509	728	689	661	816	592	719	546	557	500	430	383	368
Cyanobacteria/Chroococcales/Cyanobacteriaceae/Cyanobacterium	5535	8655	7158	4998	3271	7306	20004	15763	18890	1036	755	1653	64588	44566	48027	10842	11908	11610	14415	18758	11734	5665	4273	7879
Cyanobacteria/Chroococcales/Microcystaceae/Microcystis	1291	1559	1380	1076	1208	1178	1890	1422	1698	1172	928	1221	78415	55794	52083	11643	11495	10333	12633	16722	12658	5952	4455	5357
Cyanobacteria/Nostocales	1832	2308	1971	2001	2116	2272	3445	2525	2975	2536	1879	2534	300715	329664	301345	212176	220311	199841	260750	120461	214789	177843	143207	202953
Cyanobacteria/Nostocales/Aphanizomenonaceae	25	25	26	19	22	18	41	19	32	27	23	42	3976	2733	3260	1001	832	1699	2907	1060	1893	914	1070	1000
Cyanobacteria/Nostocales/Aphanizomenonaceae/Anabaenopsis	187	225	202	240	200	207	320	239	285	238	207	232	177	234	223	53	73	64	129	39	95	55	57	79
Cyanobacteria/Nostocales/Aphanizomenonaceae/Dolichospermum	492	912	735	521	382	479	987	732	869	728	430	715	26613	31720	25130	21381	19359	18210	33814	17686	24922	18786	13894	16860
Cyanobacteria/Nostocales/Aphanizomenonaceae/Nodularia	447	628	529	505	454	580	898	689	798	595	393	682	13532	13737	12455	15590	12357	18380	31489	11492	20905	9267	9334	9738
Cyanobacteria/Nostocales/Aphanizomenonaceae/Raphidiopsis	145	196	166	143	156	184	231	175	227	137	147	180	3318	2898	2888	2059	1852	2653	2631	1861	3020	1722	1936	2423
Cyanobacteria/Nostocales/Aphanizomenonaceae/Sphaerospermopsis	481	720	698	518	465	580	1065	850	1022	545	423	510	4574	3736	3777	1466	1423	2605	3178	1512	2312	1469	1264	1684
Cyanobacteria/Nostocales/Fortieaceae/Aulosira	0	0	0	1	0	0	0	0	1	0	2	0	0	0	0	0	0	0	0	1	0	0	0	0
Cyanobacteria/Nostocales/Hapalosiphonaceae/Fischerella	683	812	748	734	761	792	1135	823	983	839	677	839	4830	3817	3881	2113	2104	2235	2566	2745	2919	1975	1834	1940
Cyanobacteria/Nostocales/Nostocaceae	431	593	559	483	451	485	777	579	655	530	402	597	43624	34499	45644	26931	22539	20701	35143	11954	24030	14878	11637	18124
Cyanobacteria/Nostocales/Nostocaceae/Anabaena	2659	4682	3997	2954	1893	2669	5943	4361	5140	4159	2227	4188	733553	832327	731821	560602	553413	551466	798034	341851	620702	584695	420932	635630
Cyanobacteria/Nostocales/Nostocaceae/Cylindrospermum	303	399	370	285	307	315	485	371	438	322	264	354	2507	1934	2104	495	428	467	1171	673	616	655	287	438
Cyanobacteria/Nostocales/Nostocaceae/Nostoc	4106	4936	4380	3946	4154	4386	6756	4916	5854	4662	3750	4590	148380	153211	146224	82438	80888	84724	107162	58935	92275	79365	60942	86327
Cyanobacteria/Nostocales/Nostocaceae/Trichormus	498	682	572	488	516	535	843	679	732	532	385	572	24956	23681	21688	18224	13484	17446	19102	19498	9805	27016	21205	16907
Cyanobacteria/Nostocales/Rivulariaceae	75	101	81	73	70	82	128	92	110	80	68	94	63066	69580	68652	28189	26793	26086	34754	17470	37244	18971	19812	28254
Cyanobacteria/Nostocales/Rivulariaceae/Calothrix	3100	3681	3366	3335	3499	3550	5156	3632	4429	3868	3030	3688	108604	126089	121260	110143	108635	115369	122075	162869	64164	194827	186355	143875
Cyanobacteria/Nostocales/Rivulariaceae/Microchaete	172	246	201	189	220	195	339	234	267	219	177	233	512	637	536	1523	1382	1263	1496	560	1191	1302	707	1569
Cyanobacteria/Nostocales/Rivulariaceae/Rivularia	397	455	387	388	413	400	555	458	554	471	316	443	1959	2121	1665	2804	2797	2878	2188	3710	1162	7363	5310	5301
Cyanobacteria/Nostocales/Scytonemataceae/Scytonema	697	814	702	699	766	856	1120	741	971	807	703	882	84450	67005	61188	26819	26954	27216	25713	32279	27337	13684	11392	13906
Cyanobacteria/Nostocales/Tolypothrichaceae/Tolypothrix	1	0	0	1	0	0	0	0	2	0	2	0	0	0	0	0	0	0	0	0	0	0	0	0
Cyanobacteria/Oscillatoriales	82	113	113	92	98	100	156	130	172	88	98	128	32724	15545	21437	2680	2552	2563	3532	5378	3510	1061	837	1143
Cyanobacteria/Oscillatoriales/Coleofasciculaceae/Geitlerinema	861	957	868	630	688	656	883	611	696	727	547	663	2335	2029	2172	854	765	797	1121	1137	972	1016	1024	843
Cyanobacteria/Oscillatoriales/Cyanothecaceae/Cyanothece	1860	2400	2090	1372	1467	1548	2168	1537	1923	1594	1269	1585	224221	201692	205829	30280	29211	28785	38591	41314	38052	23216	21087	20755
Cyanobacteria/Oscillatoriales/Gomontiellaceae/Crinalium	277	322	303	310	300	277	491	351	458	326	269	350	6287	5428	5037	6451	6105	7002	6751	8174	6609	5258	4028	4033
Cyanobacteria/Oscillatoriales/Microcoleaceae	7	6	9	3	6	2	9	5	1	4	3	4	954	713	703	1158	1041	1075	1293	1338	1159	1757	1433	1605
Cyanobacteria/Oscillatoriales/Microcoleaceae/Arthrospira	486	578	489	453	466	455	635	475	617	521	415	475	3325	2990	2928	3851	3642	3798	3601	3927	3885	3376	3119	2575
Cyanobacteria/Oscillatoriales/Microcoleaceae/Microcoleus	436	482	467	367	441	385	582	389	508	414	301	421	39518	45822	37463	15003	16632	18270	16342	18774	18781	8022	7114	7638
Cyanobacteria/Oscillatoriales/Microcoleaceae/Planktothrix	273	363	306	275	302	319	504	321	410	323	220	316	8594	6957	7743	7103	7541	7174	7042	6983	7315	5407	4773	4829
Cyanobacteria/Oscillatoriales/Microcoleaceae/Trichodesmium	245	293	283	249	300	265	419	293	416	305	217	282	15130	9433	12124	2862	3483	3517	2891	3422	3715	2362	1926	2255
Cyanobacteria/Oscillatoriales/Oscillatoriaceae	4	1	1	9	2	3	3	4	4	3	3	4	213	103	104	58	63	58	70	76	73	21	17	22
Cyanobacteria/Oscillatoriales/Oscillatoriaceae/Moorea	975	1249	991	1043	1091	1225	1894	1482	1656	1099	871	1086	4736	4621	4414	2487	2711	2426	2817	2602	2901	1964	1921	2149
Cyanobacteria/Oscillatoriales/Oscillatoriaceae/Oscillatoria	1070	1325	1143	1076	1117	1129	1586	1128	1296	1136	1001	1156	15265	6980	7898	6669	6352	6186	7243	7688	7588	4719	4852	5359
Cyanobacteria/Synechococcales	293	321	295	234	290	296	336	240	279	276	234	224	296293	273870	318236	309709	298169	306034	309683	382543	287495	216550	197033	167833
Cyanobacteria/Synechococcales/Acaryochloridaceae/Acaryochloris	409	515	444	334	373	342	547	377	472	421	277	377	29572	20003	24328	13994	11270	13466	11702	17217	6400	23469	13759	12563
Cyanobacteria/Synechococcales/Chamaesiphonaceae/Chamaesiphon	662	742	684	501	547	531	826	652	717	597	478	589	79700	91682	88208	65723	53621	61188	69187	87011	30885	127345	103245	76934
Cyanobacteria/Synechococcales/Leptolyngbyaceae/Leptolyngbya	1607	1923	1724	1308	1411	1399	1812	1416	1470	1475	1159	1416	72464	41096	47579	57467	55911	54521	53254	58358	57758	52887	41201	41306
Cyanobacteria/Synechococcales/Merismopediaceae/Synechocystis	624	794	678	496	594	566	701	531	597	546	443	596	504296	314477	353432	56141	53937	53432	64558	103426	57292	14461	9814	16163
Cyanobacteria/Synechococcales/Prochloraceae/Prochlorococcus	1061	1190	1041	1049	1154	1212	1763	1183	1605	1389	1029	1327	121712	109316	115567	134293	124247	140936	136149	176592	123461	110328	89951	79900
Cyanobacteria/Synechococcales/Prochlorotrichaceae/Halomicronema	633	716	623	480	559	507	710	576	611	564	453	524	2621	2658	2210	3231	3420	2557	4096	4845	4516	4359	3714	2978
Cyanobacteria/Synechococcales/Pseudanabaenaceae/Pseudanabaena	664	817	668	486	614	553	820	579	682	539	450	566	15945	14035	15276	24813	23891	21159	30132	30575	29418	29825	28437	26891
Cyanobacteria/Synechococcales/Synechococcaceae	1009	1117	1019	685	912	735	844	679	772	663	512	600	174548	138347	155958	168776	162384	175890	184539	265604	190880	87746	79983	67879
Cyanobacteria/Synechococcales/Synechococcaceae/Cyanobium	69274	74608	68424	24939	33013	28680	40639	31920	45413	10127	7251	8147	786303	660828	716491	608836	569510	631513	590626	790652	636554	161025	137715	119888
Cyanobacteria/Synechococcales/Synechococcaceae/Dactylococcopsis	245	280	266	212	202	223	307	264	303	255	206	236	6161	4512	4544	4722	3523	4386	4569	5890	2353	7501	5825	4611
Cyanobacteria/Synechococcales/Synechococcaceae/Synechococcus	15573	17866	15984	11917	14329	13178	15845	12316	13798	13205	10540	11441	589772	492198	504576	549251	506103	562913	605400	797790	529878	527710	442855	362715
Cyanobacteria/Synechococcales/Synechococcaceae/Thermosynechococcus	482	563	530	441	552	510	614	494	597	534	467	529	2756	1657	1667	1979	1510	1779	2019	2301	2054	1128	915	1185
