# Supplementary material for: Cyanophage Diversity and Community Structure in Dead Zone Sediments
Source: mSphere. 2021 Apr 28;6(2):e00208-21. doi: 10.1128/mSphere.00208-21 (PMC8092138; doi:10.1128/mSphere.00208-21)
Supplement: DATA SET S3 [file mSphere.00208-21-sd003.xlsx]

## Sheet: Data S3
Cyanophage contig ID	Contig position Start	Contig position Stop	NCBI accession number	Identity %	alignment length	missmatches	gaps	qstart	qend	sstart	send	e-value	bit score	Protein classification	Reference species	Taxonomic classification
1	2	1078	YP_004934617.1	35.075	268	122	9	1	223	378	638	2.24e-31	127	unnamed protein product	Synechococcus phage S-CBS1	Viruses/Caudovirales/Siphoviridae
1	1078	1569	YP_004421739.1	42.857	126	64	4	1	125	1	119	2.44e-23	90.9	unnamed protein product	Synechococcus phage S-CBS3	Viruses/Caudovirales/Siphoviridae
1	1655	2074	YP_006989806.1	58.571	140	55	3	1	139	1	138	3.63e-49	155	hypothetical protein CcrSwift_gp073	Caulobacter virus Swift	Viruses/Caudovirales/Siphoviridae/Phicbkvirus
2	3	146	YP_009103197.1	66.667	36	11	1	12	47	389	423	7.17e-08	48.1	tail fiber	Synechococcus phage S-CBP1	Viruses/Caudovirales/Podoviridae/Autographivirinae/unclassified/Autographivirinae
2	278	664	YP_007674985.1	45.361	97	51	2	13	108	11	106	1.11e-24	92.4	hypothetical protein CPKG_00012	Cyanophage KBS-S-2A	Viruses/Caudovirales/Siphoviridae
2	893	1207	YP_004421502.1	43.011	93	51	2	9	101	3	93	7.11e-18	74.3	unnamed protein product	Synechococcus phage S-CBS2	Viruses/Caudovirales/Siphoviridae
2	1983	3218	YP_004421508.1	44.418	421	181	15	1	408	1	381	5.69e-95	291	unnamed protein product	Synechococcus phage S-CBS2	Viruses/Caudovirales/Siphoviridae
2	3510	3776	YP_004421749.1	41.667	60	33	1	15	74	2	59	2.68e-07	46.2	unnamed protein product	Synechococcus phage S-CBS3	Viruses/Caudovirales/Siphoviridae
2	3778	4002	YP_009168403.1	59.677	62	25	0	10	71	19	80	1.71e-18	74.3	putative endonuclease	Citrobacter phage CVT22	Viruses/Caudovirales/Podoviridae
2	4792	5499	YP_007877644.1	47.17	212	102	3	11	219	3	207	1.3e-57	184	thymidylate synthase	Cyanophage P-RSM1	Viruses/Caudovirales/Myoviridae
2	5856	6158	YP_004421528.1	40.449	89	52	1	11	98	5	93	1.1e-13	63.2	unnamed protein product	Synechococcus phage S-CBS2	Viruses/Caudovirales/Siphoviridae
2	6804	8246	YP_001469197.1	26.034	411	251	15	1	407	109	470	1.5e-20	96.7	primase	Streptococcus phage P9	Viruses/Caudovirales/Siphoviridae
4	3	1088	YP_007674496.1	86.981	361	47	0	1	361	127	487	0	663	UvsW	Synechococcus phage S-SKS1	Viruses/Caudovirales/Myoviridae
4	1088	1495	YP_214375.1	48.889	135	67	2	1	134	1	134	1.15e-42	139	methylamine utilization protein	Prochlorococcus phage P-SSM2	Viruses/Caudovirales/Myoviridae
4	1637	2158	YP_007674494.1	77.457	173	36	2	1	170	1	173	7.21e-97	279	sigma factor for late transcription	Synechococcus phage S-SKS1	Viruses/Caudovirales/Myoviridae
4	2155	3192	YP_007674493.1	66.667	345	114	1	1	345	1	344	5.82e-178	498	recombination protein	Synechococcus phage S-SKS1	Viruses/Caudovirales/Myoviridae
4	3137	3469	YP_007674491.1	76.923	91	19	2	20	110	1	89	1.42e-44	141	hypothetical protein SWZG_00130	Synechococcus phage S-SKS1	Viruses/Caudovirales/Myoviridae
4	3453	5168	YP_007674490.1	76.678	566	132	0	1	566	1	566	0	892	hypothetical protein SWZG_00129	Synechococcus phage S-SKS1	Viruses/Caudovirales/Myoviridae
4	5399	6292	YP_004324937.1	47.368	76	38	1	27	102	259	332	1.86e-12	69.7	hypothetical protein PSSM7_106	Prochlorococcus phage P-SSM7	Viruses/Caudovirales/Myoviridae
5	2	349	YP_214265.1	71.552	116	33	0	1	116	1	116	6.55e-50	171	fiber	Prochlorococcus phage P-SSM2	Viruses/Caudovirales/Myoviridae
5	380	688	YP_004322184.1	43.59	78	42	1	1	78	1	76	2.47e-18	74.7	hypothetical protein SSM2_027	Synechococcus phage S-SM2	Viruses/Caudovirales/Myoviridae
5	739	1242	YP_009301529.1	40.341	176	86	6	1	158	1	175	4.22e-31	112	CpeT-like protein	Cyanophage S-RIM32	Viruses/Caudovirales/Myoviridae
5	1702	1908	YP_007674475.1	74.51	51	13	0	16	66	6	56	1.01e-23	86.3	hypothetical protein SWZG_00112	Synechococcus phage S-SKS1	Viruses/Caudovirales/Myoviridae
5	1965	2147	YP_007674607.1	61.667	60	23	0	1	60	13	72	2.41e-22	82.8	hypothetical protein SWZG_00249	Synechococcus phage S-SKS1	Viruses/Caudovirales/Myoviridae
5	2902	3258	YP_004322178.1	59.483	116	45	1	2	115	92	207	5.62e-41	136	hypothetical protein SSM2_020	Synechococcus phage S-SM2	Viruses/Caudovirales/Myoviridae
6	3	1076	YP_004322306.1	85.915	355	50	0	4	358	2	356	0	637	DNA polymerase	Synechococcus phage S-SM2	Viruses/Caudovirales/Myoviridae
6	1073	1333	YP_004322305.1	53.488	86	36	1	2	83	7	92	2.54e-24	89.4	hypothetical protein SSM2_149	Synechococcus phage S-SM2	Viruses/Caudovirales/Myoviridae
6	1272	1655	YP_004322304.1	62.879	132	41	3	1	126	1	130	2.79e-54	168	hypothetical protein SSM2_148	Synechococcus phage S-SM2	Viruses/Caudovirales/Myoviridae
6	1761	2195	YP_007674470.1	73.611	144	38	0	1	144	1	144	3.8e-79	232	heat shock protein IbpA	Synechococcus phage S-SKS1	Viruses/Caudovirales/Myoviridae
8	3	176	YP_004421737.1	65.957	47	16	0	2	48	3	49	1.12e-16	70.5	unnamed protein product	Synechococcus phage S-CBS3	Viruses/Caudovirales/Siphoviridae
8	176	2044	YP_004934615.1	38.133	632	322	9	1	620	1	575	4.53e-122	375	unnamed protein product	Synechococcus phage S-CBS1	Viruses/Caudovirales/Siphoviridae
8	2044	2376	YP_004421735.1	53.947	76	35	0	31	106	6	81	6.75e-24	89	unnamed protein product	Synechococcus phage S-CBS3	Viruses/Caudovirales/Siphoviridae
8	2385	2765	YP_004421734.1	53.175	126	58	1	1	126	1	125	1.38e-42	138	unnamed protein product	Synechococcus phage S-CBS3	Viruses/Caudovirales/Siphoviridae
8	2769	3698	YP_004934612.1	48.701	308	157	1	3	309	4	311	5.29e-111	326	unnamed protein product	Synechococcus phage S-CBS1	Viruses/Caudovirales/Siphoviridae
8	3862	4290	YP_004421732.1	53.901	141	62	2	1	141	1	138	3.59e-44	143	unnamed protein product	Synechococcus phage S-CBS3	Viruses/Caudovirales/Siphoviridae
8	4363	4695	YP_009103491.1	66.667	102	33	1	8	109	2	102	1.42e-46	147	hypothetical protein S-CBP3_0003	Synechococcus phage S-CBP3	Viruses/Caudovirales/Podoviridae/Autographivirinae/unclassified/Autographivirinae
8	4799	5263	YP_005087508.1	60.284	141	54	1	12	152	417	555	1.32e-50	171	predicted protein	Cyanophage NATL1A-7	Viruses/Caudovirales/Podoviridae/Autographivirinae/unclassified/Autographivirinae
9	3	1601	YP_007674467.1	74.71	518	131	0	16	533	1	518	0	820	DNA polymerase	Synechococcus phage S-SKS1	Viruses/Caudovirales/Myoviridae
9	1601	1855	YP_214413.1	46.25	80	43	0	5	84	3	82	1.15e-22	84.7	hypothetical protein PSSM2_181	Prochlorococcus phage P-SSM2	Viruses/Caudovirales/Myoviridae
9	1818	2153	YP_007674469.1	53.097	113	48	3	1	108	1	113	2.36e-32	111	hypothetical protein SWZG_00106	Synechococcus phage S-SKS1	Viruses/Caudovirales/Myoviridae
9	2259	2693	YP_007674470.1	76.389	144	34	0	1	144	1	144	2.61e-84	245	heat shock protein IbpA	Synechococcus phage S-SKS1	Viruses/Caudovirales/Myoviridae
10	1	747	YP_009322589.1	73.077	52	12	2	78	129	10	59	7.78e-11	58.5	hypothetical protein N161109_154	Synechococcus phage S-CAM9	Viruses/Caudovirales/Myoviridae
10	832	1593	YP_004322320.1	55.224	67	29	1	185	251	115	180	5.31e-16	75.9	hypothetical protein SSM2_165	Synechococcus phage S-SM2	Viruses/Caudovirales/Myoviridae
10	1600	1992	YP_004322321.1	82.308	130	23	0	1	130	1	130	3.68e-78	228	hypothetical protein SSM2_166	Synechococcus phage S-SM2	Viruses/Caudovirales/Myoviridae
10	1973	2182	YP_004322322.1	54.839	62	26	2	1	62	1	60	1.82e-14	62.8	hypothetical protein SSM2_167	Synechococcus phage S-SM2	Viruses/Caudovirales/Myoviridae
10	2184	2597	YP_195183.1	33.333	129	82	1	12	136	30	158	5.62e-18	77.4	Hypothetical-Protein | belonging to T4-LIKE GC: 201	Synechococcus phage S-PM2	Viruses/Caudovirales/Myoviridae
10	2764	3732	YP_007674451.1	66.254	323	108	1	1	322	1	323	3.21e-166	467	DNA primase subunit	Synechococcus phage S-SKS1	Viruses/Caudovirales/Myoviridae
10	3729	6032	YP_004322325.1	83.051	767	128	2	1	767	1	765	0	1340	ribonucleotide reductase class Ia alpha subunit	Synechococcus phage S-SM2	Viruses/Caudovirales/Myoviridae
10	6101	7276	YP_004322326.1	81.675	382	70	0	10	391	16	397	0	675	ribonucleotide reductase class Ia beta subunit	Synechococcus phage S-SM2	Viruses/Caudovirales/Myoviridae
10	7332	7769	YP_009133514.1	66.667	138	46	0	5	142	6	143	6.85e-66	199	NAD synthetase	Synechococcus phage ACG-2014d	Viruses/Caudovirales/Myoviridae
10	7714	7926	YP_004322329.1	48.611	72	31	4	1	67	60	130	2.48e-09	52	hypothetical protein SSM2_174	Synechococcus phage S-SM2	Viruses/Caudovirales/Myoviridae
11	1	924	YP_009103174.1	84.365	307	48	0	1	307	473	779	0	546	RNA polymerase	Synechococcus phage S-CBP1	Viruses/Caudovirales/Podoviridae/Autographivirinae/unclassified/Autographivirinae
11	924	1430	YP_004323986.1	42.282	149	77	4	9	152	27	171	1.41e-32	116	R.RsaI endonuclease	Synechococcus phage Syn19	Viruses/Caudovirales/Myoviridae
11	1375	1860	YP_004324662.1	67.5	160	49	2	5	161	6	165	8.09e-75	223	hypothetical protein SSSM5_059	Synechococcus phage S-SSM5	Viruses/Caudovirales/Myoviridae
11	1860	2429	YP_007676357.1	77.778	189	41	1	1	189	3	190	3.45e-105	301	hypothetical protein CYZG_00035	Cyanophage KBS-P-1A	Viruses/Caudovirales/Podoviridae/Autographivirinae/unclassified/Autographivirinae
11	2429	2614	YP_214295.1	50.877	57	28	0	1	57	1	57	8.17e-17	68.6	hypothetical protein PSSM2_063	Prochlorococcus phage P-SSM2	Viruses/Caudovirales/Myoviridae
11	2614	2964	YP_009103783.1	79.13	115	24	0	2	116	3	117	2.8e-64	192	endonuclease	Synechococcus phage S-CBP4	Viruses/Caudovirales/Podoviridae/Autographivirinae/unclassified/Autographivirinae
11	2952	3104	YP_007676360.1	76.596	47	11	0	5	51	19	65	1.17e-24	88.6	hypothetical protein CYZG_00038	Cyanophage KBS-P-1A	Viruses/Caudovirales/Podoviridae/Autographivirinae/unclassified/Autographivirinae
12	1	639	YP_007674601.1	46.009	213	94	3	1	212	205	397	1.11e-55	183	helicase	Synechococcus phage S-SKS1	Viruses/Caudovirales/Myoviridae
12	762	947	YP_004324303.1	39.216	51	27	2	2	52	20	66	0.000429	36.6	hypothetical protein SSSM7_251	Synechococcus phage S-SSM7	Viruses/Caudovirales/Myoviridae
12	984	1871	YP_009213564.1	46.743	261	131	3	39	293	1	259	9.6e-77	236	hypothetical protein	Prochlorococcus phage P-TIM68	Viruses/Caudovirales/Myoviridae
12	2027	2284	YP_195074.1	58.333	84	35	0	1	84	1	84	7.81e-25	90.5	Hypothetical-Protein | belonging to T4-LIKE GC: 785	Synechococcus phage S-PM2	Viruses/Caudovirales/Myoviridae
12	2286	2729	YP_004324439.1	54.225	142	58	3	6	147	35	169	1.38e-46	150	hypothetical protein Syn1_068	Prochlorococcus phage Syn1	Viruses/Caudovirales/Myoviridae
12	2726	2965	YP_009323042.1	44.262	61	34	0	7	67	4	64	1.08e-12	59.3	hypothetical protein C490910_109	Synechococcus phage S-CAM7	Viruses/Caudovirales/Myoviridae
12	3214	3681	YP_004322212.1	38.824	85	49	1	1	82	1	85	1.91e-15	70.9	cAMP phosphodiesterase	Synechococcus phage S-SM2	Viruses/Caudovirales/Myoviridae
12	4501	4644	YP_004322230.1	53.191	47	22	0	1	47	1	47	5.53e-10	50.4	hypothetical protein SSM2_074	Synechococcus phage S-SM2	Viruses/Caudovirales/Myoviridae
12	4681	4863	YP_007674537.1	48.333	60	31	0	1	60	12	71	1.32e-10	53.1	hypothetical protein SWZG_00179	Synechococcus phage S-SKS1	Viruses/Caudovirales/Myoviridae
12	5598	5750	YP_004322238.1	53.191	47	12	2	1	37	27	73	7.9e-07	43.1	hypothetical protein SSM2_082	Synechococcus phage S-SM2	Viruses/Caudovirales/Myoviridae
12	5807	6058	YP_004508673.1	59.259	81	33	0	1	81	1	81	2.67e-32	109	hypothetical protein SCRM01_240	Synechococcus phage S-CRM01	Viruses/Caudovirales/Myoviridae
12	6064	6309	YP_009325054.1	55.556	81	25	1	1	81	1	70	2.68e-23	85.9	hypothetical protein P090810_065	Synechococcus phage S-WAM1	Viruses/Caudovirales/Myoviridae
12	6368	6592	YP_004508668.1	57.692	26	11	0	48	73	36	61	3.14e-05	39.7	hypothetical protein SCRM01_235	Synechococcus phage S-CRM01	Viruses/Caudovirales/Myoviridae
12	6981	7205	YP_717749.1	45.161	62	34	0	4	65	10	71	1.38e-13	61.2	gp82	Synechococcus phage syn9	Viruses/Caudovirales/Myoviridae
12	7263	7610	YP_009322495.1	60.684	117	35	3	3	114	2	112	1.57e-40	132	hypothetical protein N161109_060	Synechococcus phage S-CAM9	Viruses/Caudovirales/Myoviridae
12	8297	8473	YP_004322244.1	57.895	57	23	1	3	58	2	58	1.75e-19	75.1	hypothetical protein SSM2_088	Synechococcus phage S-SM2	Viruses/Caudovirales/Myoviridae
12	10100	10291	YP_004322246.1	70	50	15	0	1	50	1	50	8.56e-22	81.6	hypothetical protein SSM2_090	Synechococcus phage S-SM2	Viruses/Caudovirales/Myoviridae
12	10341	11111	YP_004322247.1	86.328	256	34	1	1	256	1	255	1.4e-170	472	hypothetical protein SSM2_091	Synechococcus phage S-SM2	Viruses/Caudovirales/Myoviridae
12	11129	11275	YP_007518167.1	60.87	46	18	0	3	48	4	49	3.94e-12	55.8	hypothetical protein SXDG_00054	Synechococcus phage S-RIM8 A.HR1	Viruses/Caudovirales/Myoviridae
12	11302	11997	YP_004322249.1	68.75	224	70	0	1	224	1	224	1.24e-116	334	phosphoribosylaminoimidazole synthetase	Synechococcus phage S-SM2	Viruses/Caudovirales/Myoviridae
12	11994	12248	YP_009325066.1	86.207	29	4	0	50	78	3	31	1.03e-11	56.2	hypothetical protein P090810_077	Synechococcus phage S-WAM1	Viruses/Caudovirales/Myoviridae
12	12275	12676	YP_004322251.1	69.173	133	41	0	1	133	1	133	5.93e-64	193	base plate wedge subunit	Synechococcus phage S-SM2	Viruses/Caudovirales/Myoviridae
12	12677	14602	YP_004322252.1	77.379	641	144	1	1	641	1	640	0	1040	baseplate wedge	Synechococcus phage S-SM2	Viruses/Caudovirales/Myoviridae
12	14610	26936	YP_004322253.1	47.415	2843	1425	30	1	2788	1	2828	0	2595	baseplate wedge initiator	Synechococcus phage S-SM2	Viruses/Caudovirales/Myoviridae
12	26956	28506	YP_004322254.1	73.694	517	134	2	1	516	1	516	0	808	baseplate wedge	Synechococcus phage S-SM2	Viruses/Caudovirales/Myoviridae
12	28513	36120	YP_004322255.1	58.291	2587	959	23	1	2535	1	2519	0	2929	VrlC protein	Synechococcus phage S-SM2	Viruses/Caudovirales/Myoviridae
12	36122	36346	YP_004322256.1	47.143	70	37	0	5	74	3	72	4.87e-15	65.1	hypothetical protein SSM2_100	Synechococcus phage S-SM2	Viruses/Caudovirales/Myoviridae
12	36540	37385	YP_004322259.1	72.598	281	77	0	1	281	1	281	1.1e-159	447	neck protein	Synechococcus phage S-SM2	Viruses/Caudovirales/Myoviridae
12	37389	38795	YP_004322260.1	63.768	483	158	5	1	468	1	481	0	590	neck protein	Synechococcus phage S-SM2	Viruses/Caudovirales/Myoviridae
12	38847	39848	YP_004322261.1	67.372	331	108	0	1	331	1	331	4.7e-169	475	proximal tail sheath stabilization	Synechococcus phage S-SM2	Viruses/Caudovirales/Myoviridae
12	39860	40285	YP_004322262.1	74.265	136	32	2	1	135	1	134	4.36e-66	199	terminase DNA packaging enzyme small subunit	Synechococcus phage S-SM2	Viruses/Caudovirales/Myoviridae
12	40342	41955	YP_004324711.1	40.171	468	195	13	74	537	15	401	3.99e-80	258	hypothetical protein SSSM5_108	Synechococcus phage S-SSM5	Viruses/Caudovirales/Myoviridae
12	41973	43619	YP_004322266.1	84.882	549	82	1	1	548	1	549	0	995	terminase DNA packaging enzyme large subunit	Synechococcus phage S-SM2	Viruses/Caudovirales/Myoviridae
12	43623	43853	YP_004322267.1	64.474	76	21	1	1	76	6	75	3.15e-30	103	hypothetical protein SSM2_111	Synechococcus phage S-SM2	Viruses/Caudovirales/Myoviridae
12	43933	46137	YP_004322268.1	70.588	748	206	4	1	734	1	748	0	1088	tail sheath monomer	Synechococcus phage S-SM2	Viruses/Caudovirales/Myoviridae
12	46173	46763	YP_004322269.1	71.429	189	53	1	1	188	1	189	2.09e-98	285	tail tube monomer	Synechococcus phage S-SM2	Viruses/Caudovirales/Myoviridae
12	46792	47157	YP_004322270.1	85.246	122	18	0	1	122	1	122	1.97e-69	219	portal vertex protein of head	Synechococcus phage S-SM2	Viruses/Caudovirales/Myoviridae
13	2	376	YP_004322282.1	87.805	123	15	0	1	123	55	177	1.08e-79	234	sigma factor for late transcription	Synechococcus phage S-SM2	Viruses/Caudovirales/Myoviridae
13	376	1413	YP_007674493.1	60.465	344	135	1	1	344	1	343	6.6e-159	450	recombination protein	Synechococcus phage S-SKS1	Viruses/Caudovirales/Myoviridae
13	1413	1685	YP_004322285.1	72.222	90	24	1	1	90	1	89	6.6e-44	139	hypothetical protein SSM2_129	Synechococcus phage S-SM2	Viruses/Caudovirales/Myoviridae
13	1672	3387	YP_004322286.1	78.947	570	120	0	1	570	1	570	0	905	recombination endonuclease subunit	Synechococcus phage S-SM2	Viruses/Caudovirales/Myoviridae
13	3541	4509	YP_004322289.1	61.465	314	102	5	10	320	1	298	1.81e-125	377	peptidase	Synechococcus phage S-SM2	Viruses/Caudovirales/Myoviridae
14	1	645	YP_004934604.1	45.794	214	111	3	2	212	620	831	3.54e-56	192	unnamed protein product	Synechococcus phage S-CBS1	Viruses/Caudovirales/Siphoviridae
14	862	1254	YP_004934605.1	50.746	134	54	7	1	130	1	126	1.72e-25	95.1	unnamed protein product	Synechococcus phage S-CBS1	Viruses/Caudovirales/Siphoviridae
14	1260	1544	YP_004934609.1	44.681	94	50	2	1	93	1	93	3.2e-15	68.2	unnamed protein product	Synechococcus phage S-CBS1	Viruses/Caudovirales/Siphoviridae
14	1547	1972	YP_004934611.1	43.571	140	77	1	4	141	3	142	5.51e-35	120	unnamed protein product	Synechococcus phage S-CBS1	Viruses/Caudovirales/Siphoviridae
14	2089	2367	YP_004934612.1	54.444	90	39	1	3	92	4	91	2.56e-25	97.8	unnamed protein product	Synechococcus phage S-CBS1	Viruses/Caudovirales/Siphoviridae
15	2	157	YP_005098322.1	46.667	45	23	1	6	50	145	188	6.98e-06	42.4	unnamed protein product	Synechococcus phage S-CBS4	Viruses/Caudovirales/Siphoviridae
15	175	1092	YP_005098323.1	55.263	304	130	3	3	303	2	302	3.41e-110	323	unnamed protein product	Synechococcus phage S-CBS4	Viruses/Caudovirales/Siphoviridae
15	1145	1555	YP_005098324.1	33.088	136	83	3	1	136	1	128	2.58e-22	87.4	unnamed protein product	Synechococcus phage S-CBS4	Viruses/Caudovirales/Siphoviridae
15	1555	1863	YP_005098325.1	38.462	91	55	1	1	91	1	90	5.71e-16	69.3	unnamed protein product	Synechococcus phage S-CBS4	Viruses/Caudovirales/Siphoviridae
15	1866	2270	YP_005098326.1	32.203	118	77	3	13	129	7	122	8.31e-07	47.4	unnamed protein product	Synechococcus phage S-CBS4	Viruses/Caudovirales/Siphoviridae
15	2263	2634	YP_004421468.1	29.771	131	79	6	4	123	53	181	3.58e-07	48.5	unnamed protein product	Synechococcus phage S-CBS2	Viruses/Caudovirales/Siphoviridae
16	1	651	YP_004421725.1	42.211	199	103	3	1	191	298	492	2.85e-44	156	unnamed protein product	Synechococcus phage S-CBS3	Viruses/Caudovirales/Siphoviridae
16	693	2672	YP_004934604.1	37.13	676	350	14	1	658	214	832	2.79e-120	380	unnamed protein product	Synechococcus phage S-CBS1	Viruses/Caudovirales/Siphoviridae
16	2882	3259	YP_008873183.1	32.323	99	67	0	27	125	17	115	7.46e-08	49.3	hypothetical protein	Pseudomonas phage PPpW-3	Viruses/Caudovirales/Myoviridae/Jilinvirus/unclassified/Jilinvirus
16	3262	3558	YP_004421730.1	42.5	80	46	0	18	97	20	99	1.94e-14	66.2	unnamed protein product	Synechococcus phage S-CBS3	Viruses/Caudovirales/Siphoviridae
16	4288	4833	YP_009010134.1	35.526	76	43	2	4	77	29	100	4.39e-07	50.4	hypothetical protein	Erwinia phage PhiEaH1	Viruses/Caudovirales/Myoviridae/Iapetusvirus/Erwiniavirus/EaH1
16	4863	5636	YP_007675026.1	36.822	258	134	5	10	257	13	251	1.35e-34	126	hypothetical protein CPKG_00053	Cyanophage KBS-S-2A	Viruses/Caudovirales/Siphoviridae
17	3	719	YP_007674450.1	81.933	238	43	0	1	238	5	242	7.18e-141	414	NrdA	Synechococcus phage S-SKS1	Viruses/Caudovirales/Myoviridae
17	716	1687	YP_007674451.1	67.492	323	105	0	1	323	1	323	3.16e-170	477	DNA primase subunit	Synechococcus phage S-SKS1	Viruses/Caudovirales/Myoviridae
17	1702	2121	YP_195183.1	30.657	137	91	1	4	136	20	156	1.33e-17	76.3	Hypothetical-Protein | belonging to T4-LIKE GC: 201	Synechococcus phage S-PM2	Viruses/Caudovirales/Myoviridae
17	2184	2426	YP_009323134.1	35	80	50	1	2	79	3	82	2.47e-05	40.8	hypothetical protein C490910_201	Synechococcus phage S-CAM7	Viruses/Caudovirales/Myoviridae
18	2	523	YP_007517941.1	48.113	106	54	1	6	110	113	218	2.62e-28	108	proximal tail sheath stabilization	Pelagibacter phage HTVC008M	Viruses/Caudovirales/Myoviridae
18	532	1002	YP_009324263.1	47.917	96	50	0	40	135	24	119	1.05e-26	99.4	terminase small subunit	Synechococcus phage S-WAM2	Viruses/Caudovirales/Myoviridae
18	992	2659	YP_214662.1	57.587	547	219	4	1	546	1	535	0	667	terminase DNA packaging enzyme large subunit	Prochlorococcus phage P-SSM4	Viruses/Caudovirales/Myoviridae
18	2722	4557	YP_009212335.1	34.951	618	358	15	1	601	1	591	4.78e-94	303	tail sheath monomer	Sinorhizobium phage phiN3	Viruses/Caudovirales/Myoviridae/Emdodecavirus
18	4586	5101	YP_009321400.1	34.239	184	104	5	2	171	4	184	8.75e-28	105	tail tube protein	Synechococcus phage S-CAM3	Viruses/Caudovirales/Myoviridae
18	5146	6666	YP_009188207.1	52.191	502	221	6	5	496	4	496	8.16e-175	504	portal vertex protein	Cyanophage P-TIM40	Viruses/Caudovirales/Myoviridae
18	7015	7677	YP_007675584.1	57.798	218	88	3	1	217	1	215	3.85e-87	258	hypothetical protein SWTG_00094	Synechococcus phage S-RIM2 R1_1999	Viruses/Caudovirales/Myoviridae
18	7717	8685	YP_007517956.1	42.562	242	132	2	86	320	59	300	4.34e-55	183	prohead core protein	Pelagibacter phage HTVC008M	Viruses/Caudovirales/Myoviridae
18	8729	9394	YP_004324201.1	47.458	236	89	8	12	222	10	235	1e-54	183	precursor of major head subunit	Synechococcus phage S-SSM7	Viruses/Caudovirales/Myoviridae
19	3	107	YP_004322310.1	76.471	34	8	0	1	34	425	458	2.76e-10	54.3	DNA primase-helicase	Synechococcus phage S-SM2	Viruses/Caudovirales/Myoviridae
19	61	522	YP_004322312.1	67.153	137	43	2	17	153	1	135	8.52e-66	198	pyrophosphatase	Synechococcus phage S-SM2	Viruses/Caudovirales/Myoviridae
19	752	1636	YP_004322848.1	72.727	55	15	0	76	130	57	111	3.31e-18	85.1	hypothetical protein SShM2_182	Synechococcus phage S-ShM2	Viruses/Caudovirales/Myoviridae
19	1793	3160	YP_004322315.1	31.92	401	227	12	63	443	54	428	8.12e-44	161	hypothetical protein SSM2_160	Synechococcus phage S-SM2	Viruses/Caudovirales/Myoviridae
19	3187	4488	YP_004322316.1	60.948	443	128	10	1	433	1	408	3.66e-179	508	cytitidyltransferase	Synechococcus phage S-SM2	Viruses/Caudovirales/Myoviridae
19	4496	6874	YP_004322317.1	37.415	147	42	3	145	247	171	311	6.88e-19	92.8	gp186	Synechococcus phage S-SM2	Viruses/Caudovirales/Myoviridae
19	7193	7762	YP_004322320.1	54.464	112	43	2	1	104	1	112	5.54e-14	68.9	hypothetical protein SSM2_165	Synechococcus phage S-SM2	Viruses/Caudovirales/Myoviridae
19	7951	8250	YP_004322321.1	86	100	14	0	1	100	1	100	4.29e-60	181	hypothetical protein SSM2_166	Synechococcus phage S-SM2	Viruses/Caudovirales/Myoviridae
20	1	996	YP_004322162.1	70.13	308	81	4	3	308	2	300	2.11e-152	432	ssDNA binding protein	Synechococcus phage S-SM2	Viruses/Caudovirales/Myoviridae
20	1043	1387	YP_004322161.1	66.071	112	38	0	1	112	1	112	2.55e-49	154	DUF1825 domain-containing protein	Synechococcus phage S-SM2	Viruses/Caudovirales/Myoviridae
20	1384	1980	YP_004322159.1	60.309	194	77	0	1	194	1	194	8.38e-91	266	loader of gp41 DNA helicase	Synechococcus phage S-SM2	Viruses/Caudovirales/Myoviridae
20	2037	2294	YP_004322425.1	79.518	83	17	0	1	83	1	83	3.3e-42	134	late promoter transcription accessory protein	Synechococcus phage S-SM2	Viruses/Caudovirales/Myoviridae
20	2284	2967	YP_004322424.1	80.617	227	44	0	1	227	1	227	1.98e-137	386	exonuclease	Synechococcus phage S-SM2	Viruses/Caudovirales/Myoviridae
20	2996	3754	YP_004322422.1	79.268	246	51	0	2	247	3	248	1.61e-143	404	P-starvation inducible protein	Synechococcus phage S-SM2	Viruses/Caudovirales/Myoviridae
20	3761	4009	YP_007674630.1	67.073	82	27	0	1	82	1	82	2.54e-35	116	hypothetical protein SWZG_00274	Synechococcus phage S-SKS1	Viruses/Caudovirales/Myoviridae
20	4204	4968	YP_009134495.1	69.721	251	75	1	4	254	1	250	4.25e-129	367	flavin-dependent thymidylate synthase	Synechococcus phage ACG-2014f	Viruses/Caudovirales/Myoviridae
20	4961	5119	YP_007674632.1	54.717	53	23	1	1	52	1	53	2.4e-10	51.6	hypothetical protein SWZG_00276	Synechococcus phage S-SKS1	Viruses/Caudovirales/Myoviridae
20	5177	5464	YP_009301727.1	55.435	92	41	0	4	95	17	108	7.84e-32	109	S-adenosylmethionine decarboxylase proenzyme	Cyanophage S-RIM32	Viruses/Caudovirales/Myoviridae
21	3	152	YP_007676353.1	82.979	47	8	0	3	49	7	53	6.16e-24	85.9	hypothetical protein CYZG_00031	Cyanophage KBS-P-1A	Viruses/Caudovirales/Podoviridae/Autographivirinae/unclassified/Autographivirinae
21	142	468	YP_009103171.1	70.103	97	28	1	1	96	1	97	3.24e-45	143	hypothetical protein S-CBP1_0010	Synechococcus phage S-CBP1	Viruses/Caudovirales/Podoviridae/Autographivirinae/unclassified/Autographivirinae
21	608	2548	YP_007676356.1	76.198	647	154	0	1	647	1	647	0	1063	RNA polymerase	Cyanophage KBS-P-1A	Viruses/Caudovirales/Podoviridae/Autographivirinae/unclassified/Autographivirinae
22	3	182	YP_007675012.1	50	52	26	0	4	55	365	416	6.22e-12	60.5	minor head protein	Cyanophage KBS-S-2A	Viruses/Caudovirales/Siphoviridae
22	287	469	YP_005098317.1	47.273	55	20	2	4	56	2	49	1.24e-06	43.5	unnamed protein product	Synechococcus phage S-CBS4	Viruses/Caudovirales/Siphoviridae
22	466	693	YP_007675014.1	66.667	75	24	1	1	75	1	74	1.28e-27	96.7	hypothetical protein CPKG_00041	Cyanophage KBS-S-2A	Viruses/Caudovirales/Siphoviridae
22	690	962	YP_007675015.1	77.528	89	20	0	2	90	3	91	1.39e-46	145	hypothetical protein CPKG_00042	Cyanophage KBS-S-2A	Viruses/Caudovirales/Siphoviridae
22	1199	1870	YP_007675016.1	68.722	227	65	3	1	223	1	225	4.82e-112	322	hypothetical protein CPKG_00043	Cyanophage KBS-S-2A	Viruses/Caudovirales/Siphoviridae
22	1943	2452	YP_007675017.1	90.588	170	16	0	1	170	1	170	9.58e-111	320	phage coat protein	Cyanophage KBS-S-2A	Viruses/Caudovirales/Siphoviridae
23	86	412	YP_007006013.1	34.259	108	71	0	1	108	7	114	8.25e-24	89.7	S-adenosylmethionine decarboxylase	Cyanophage S-TIM5	Viruses/Caudovirales/Myoviridae
23	455	601	YP_004324694.1	64.444	45	16	0	3	47	4	48	5.94e-14	60.5	hypothetical protein SSSM5_091	Synechococcus phage S-SSM5	Viruses/Caudovirales/Myoviridae
23	604	813	YP_007674528.1	55.556	45	20	0	22	66	6	50	9.91e-13	58.2	hypothetical protein SWZG_00170	Synechococcus phage S-SKS1	Viruses/Caudovirales/Myoviridae
23	767	1525	YP_214338.1	85.317	252	36	1	1	252	1	251	1.62e-165	459	hypothetical protein PSSM2_106	Prochlorococcus phage P-SSM2	Viruses/Caudovirales/Myoviridae
23	1574	1747	YP_007674530.1	44.643	56	31	0	1	56	1	56	3.99e-12	56.2	hypothetical protein SWZG_00172	Synechococcus phage S-SKS1	Viruses/Caudovirales/Myoviridae
24	1	807	YP_009103197.1	41.004	239	109	9	37	268	783	996	8.31e-33	129	tail fiber	Synechococcus phage S-CBP1	Viruses/Caudovirales/Podoviridae/Autographivirinae/unclassified/Autographivirinae
24	819	1535	YP_009213543.1	47.826	115	55	2	129	238	17	131	9.18e-23	92	hypothetical protein	Prochlorococcus phage P-TIM68	Viruses/Caudovirales/Myoviridae
24	1785	2141	YP_009103491.1	35.652	115	60	4	1	115	1	101	1.15e-15	68.9	hypothetical protein S-CBP3_0003	Synechococcus phage S-CBP3	Viruses/Caudovirales/Podoviridae/Autographivirinae/unclassified/Autographivirinae
24	2221	2361	YP_007674977.1	90	20	2	0	2	21	6	25	5.43e-06	40.4	hypothetical protein CPKG_00004	Cyanophage KBS-S-2A	Viruses/Caudovirales/Siphoviridae
25	62	736	YP_004322353.1	47.748	222	111	2	1	217	1	222	1.39e-67	209	class II aldolase/adducin family protein	Synechococcus phage S-SM2	Viruses/Caudovirales/Myoviridae
25	723	1031	YP_004322354.1	63.725	102	31	1	7	102	2	103	1.28e-42	136	phosphoheptose isomerase	Synechococcus phage S-SM2	Viruses/Caudovirales/Myoviridae
25	1028	1507	YP_004322355.1	45.098	153	70	4	1	148	1	144	4.56e-42	139	hypothetical protein SSM2_208	Synechococcus phage S-SM2	Viruses/Caudovirales/Myoviridae
25	2226	2936	YP_007676317.1	29.06	234	116	8	27	228	14	229	6.94e-17	79.3	hypothetical protein MPVG_00253	Micromonas pusilla virus 12T	Viruses/Phycodnaviridae/Prasinovirus/unclassifiedPrasinovirus
25	3606	4163	YP_009134238.1	38.356	146	67	7	51	184	43	177	3.47e-18	80.1	hypothetical protein Syn7803C90_27	Synechococcus phage ACG-2014f	Viruses/Caudovirales/Myoviridae
25	4165	4932	YP_009325542.1	25.112	223	120	11	15	220	132	324	7.88e-07	51.6	hypothetical protein	Only Syngen Nebraska virus 5	Viruses/Phycodnaviridae/Chlorovirus/unclassifiedChlorovirus
26	2	88	YP_009103140.1	60	25	10	0	4	28	3	27	8.54e-05	38.5	head-to-tail connector (portal)	Synechococcus phage S-CBP2	Viruses/Caudovirales/Podoviridae/Autographivirinae/unclassified/Autographivirinae
26	321	524	YP_009103137.1	39.344	61	35	1	6	66	2	60	1.89e-07	45.1	hypothetical protein S-CBP2_0029	Synechococcus phage S-CBP2	Viruses/Caudovirales/Podoviridae/Autographivirinae/unclassified/Autographivirinae
26	517	1248	YP_007676888.1	65.417	240	82	1	5	243	1	240	6.93e-117	335	hypothetical protein CYYG_00043	Cyanophage SS120-1	Viruses/Caudovirales/Podoviridae/Autographivirinae/unclassified/Autographivirinae
26	1245	2663	YP_001285442.1	65.517	464	155	4	12	472	3	464	0	615	ribonucleotide reductase	Synechococcus virus Syn5	Viruses/Caudovirales/Podoviridae/Autographivirinae
26	2660	3037	YP_009173803.1	57.143	119	47	1	7	125	4	118	1.16e-40	133	MazG nucleotide pyrophosphohydrolase	Synechococcus virus P60	Viruses/Caudovirales/Podoviridae/Autographivirinae
26	3024	3425	YP_007676891.1	61.538	65	25	0	64	128	3	67	1e-26	97.1	hypothetical protein CYYG_00046	Cyanophage SS120-1	Viruses/Caudovirales/Podoviridae/Autographivirinae/unclassified/Autographivirinae
26	3486	4226	YP_009220236.1	51.055	237	114	2	8	242	6	242	1.5e-74	228	exonuclease	Synechococcus phage S-CBP42	Viruses/Caudovirales/Podoviridae/Autographivirinae/unclassified/Autographivirinae
26	4234	6021	YP_001285436.1	54.439	597	256	7	1	595	1	583	0	633	DNA polymerase	Synechococcus virus Syn5	Viruses/Caudovirales/Podoviridae/Autographivirinae
26	6018	6233	YP_004421519.1	47.273	55	26	1	17	71	1	52	1.49e-08	48.9	unnamed protein product	Synechococcus phage S-CBS2	Viruses/Caudovirales/Siphoviridae
27	723	2573	YP_009167709.1	37.583	604	330	9	1	574	5	591	1.7e-136	414	gp02 protein	Vibrio phage VP585	Viruses/Caudovirales/Myoviridae/Vhmlvirus
27	2760	3308	YP_004934602.1	42.564	195	91	6	1	181	1	188	1.44e-34	122	unnamed protein product	Synechococcus phage S-CBS1	Viruses/Caudovirales/Siphoviridae
27	3320	4927	YP_004421725.1	44.872	468	241	6	18	484	21	472	2.45e-124	375	unnamed protein product	Synechococcus phage S-CBS3	Viruses/Caudovirales/Siphoviridae
27	4996	6540	YP_004421726.1	40.655	519	273	8	9	512	213	711	1.84e-106	338	unnamed protein product	Synechococcus phage S-CBS3	Viruses/Caudovirales/Siphoviridae
28	44	292	YP_007676452.1	80.488	82	16	0	1	82	1	82	4.4e-45	141	hypothetical protein SWVG_00018	Synechococcus phage S-RIP1	Viruses/Caudovirales/Podoviridae/Autographivirinae/unclassified/Autographivirinae
28	276	521	YP_005087344.1	52.703	74	33	1	9	80	5	78	3.66e-15	65.9	conserved hypothetical protein	Cyanophage P-SSP2	Viruses/Caudovirales/Podoviridae/Autographivirinae/unclassified/Autographivirinae
28	518	844	YP_005087345.1	70.37	108	31	1	1	107	1	108	6.97e-55	168	conserved hypothetical protein	Cyanophage P-SSP2	Viruses/Caudovirales/Podoviridae/Autographivirinae/unclassified/Autographivirinae
28	845	2074	YP_007676455.1	77.033	209	46	1	82	290	1	207	3.42e-106	318	hypothetical protein SWVG_00021	Synechococcus phage S-RIP1	Viruses/Caudovirales/Podoviridae/Autographivirinae/unclassified/Autographivirinae
28	2588	4315	YP_007676343.1	84.293	573	90	0	3	575	4	576	0	1041	DNA maturase beta subunit	Cyanophage KBS-P-1A	Viruses/Caudovirales/Podoviridae/Autographivirinae/unclassified/Autographivirinae
28	4667	5215	YP_009103816.1	71.585	183	52	0	1	183	1	183	2.43e-94	275	thymidylate synthase	Synechococcus phage S-CBP4	Viruses/Caudovirales/Podoviridae/Autographivirinae/unclassified/Autographivirinae
29	3	131	YP_009015421.1	54.054	37	17	0	5	41	59	95	2.56e-07	44.3	gp118	Bacillus virus G	Viruses/Caudovirales/Myoviridae
29	357	746	YP_009212349.1	42.276	123	67	1	7	129	16	134	1.81e-27	100	baseplate wedge subunit	Sinorhizobium phage phiN3	Viruses/Caudovirales/Myoviridae/Emdodecavirus
29	746	2512	YP_007517920.1	37.993	608	346	13	3	587	2	601	4.64e-124	380	baseplate wedge	Pelagibacter phage HTVC008M	Viruses/Caudovirales/Myoviridae
29	2512	5334	YP_009098968.1	38.462	273	164	2	1	273	2	270	2.05e-49	190	structural protein	Caulobacter phage Cr30	Viruses/Caudovirales/Myoviridae
29	5334	6083	YP_009140658.1	29.832	238	124	7	11	219	6	229	1.13e-22	98.6	baseplate wedge protein	Synechococcus phage ACG-2014b	Viruses/Caudovirales/Myoviridae
29	6468	7127	YP_009134586.1	24.39	205	123	6	16	219	430	603	0.000106	45.1	baseplate wedge protein	Synechococcus phage ACG-2014e	Viruses/Caudovirales/Myoviridae
29	7140	8873	YP_009098966.1	36.43	549	306	13	1	536	1	519	2.69e-95	318	hypothetical protein	Caulobacter phage Cr30	Viruses/Caudovirales/Myoviridae
30	1	1014	YP_009212290.1	40.244	328	191	2	2	325	3	329	8.28e-93	282	recombination endonuclease subunit	Sinorhizobium phage phiN3	Viruses/Caudovirales/Myoviridae/Emdodecavirus
30	1011	1535	YP_009321412.1	60.14	143	51	2	2	138	4	146	2.84e-53	169	RNA polymerase sigma factor for late transcription	Synechococcus phage S-CAM3	Viruses/Caudovirales/Myoviridae
30	1903	3372	YP_007674496.1	54.268	492	211	7	1	485	1	485	0	520	UvsW	Synechococcus phage S-SKS1	Viruses/Caudovirales/Myoviridae
30	3372	3806	YP_009212296.1	41.135	141	83	0	3	143	4	144	3.1e-31	110	UvsY	Sinorhizobium phage phiN3	Viruses/Caudovirales/Myoviridae/Emdodecavirus
30	3930	4424	YP_007674499.1	40.23	174	93	2	1	164	5	177	3.17e-41	138	hypothetical protein SWZG_00138	Synechococcus phage S-SKS1	Viruses/Caudovirales/Myoviridae
30	4512	5882	YP_004322275.1	63.08	474	150	9	1	456	1	467	0	572	precursor of major head subunit	Synechococcus phage S-SM2	Viruses/Caudovirales/Myoviridae
30	5926	7020	YP_009213620.1	42.51	247	125	2	125	361	134	373	1.39e-59	199	putative prohead core scaffold protein	Prochlorococcus phage P-TIM68	Viruses/Caudovirales/Myoviridae
30	7085	7741	YP_007517954.1	59.633	218	85	3	1	217	1	216	8.26e-88	260	prohead core scaffold and protease	Pelagibacter phage HTVC008M	Viruses/Caudovirales/Myoviridae
31	1	900	YP_005098323.1	83.893	298	47	1	1	297	6	303	0	502	unnamed protein product	Synechococcus phage S-CBS4	Viruses/Caudovirales/Siphoviridae
31	954	1340	YP_005098324.1	60.156	128	51	0	1	128	1	128	3.18e-54	168	unnamed protein product	Synechococcus phage S-CBS4	Viruses/Caudovirales/Siphoviridae
31	1343	1657	YP_005098325.1	75.728	103	24	1	1	103	1	102	2.07e-53	164	unnamed protein product	Synechococcus phage S-CBS4	Viruses/Caudovirales/Siphoviridae
31	1654	2043	YP_005098326.1	64.062	128	46	0	1	128	1	128	1.66e-54	169	unnamed protein product	Synechococcus phage S-CBS4	Viruses/Caudovirales/Siphoviridae
31	2085	2525	YP_005098327.1	53.719	121	50	3	22	138	6	124	6.69e-30	108	unnamed protein product	Synechococcus phage S-CBS4	Viruses/Caudovirales/Siphoviridae
32	2	829	YP_009103190.1	92	275	22	0	1	275	64	338	0	527	major capsid protein	Synechococcus phage S-CBP1	Viruses/Caudovirales/Podoviridae/Autographivirinae/unclassified/Autographivirinae
32	1182	1841	YP_009103192.1	59.809	209	70	2	11	219	11	205	1.3e-81	244	tail tubular protein A	Synechococcus phage S-CBP1	Viruses/Caudovirales/Podoviridae/Autographivirinae/unclassified/Autographivirinae
32	1838	3484	YP_009103193.1	62.795	551	197	4	1	549	1	545	0	702	tail tubular protein B	Synechococcus phage S-CBP1	Viruses/Caudovirales/Podoviridae/Autographivirinae/unclassified/Autographivirinae
33	3	557	YP_004421745.1	66.272	169	57	0	8	176	41	209	4e-77	236	unnamed protein product	Synechococcus phage S-CBS3	Viruses/Caudovirales/Siphoviridae
33	634	1038	YP_004421495.1	42.4	125	51	9	10	131	11	117	2.35e-09	53.9	unnamed protein product	Synechococcus phage S-CBS2	Viruses/Caudovirales/Siphoviridae
33	1123	1509	YP_004421496.1	36.22	127	63	4	2	125	3	114	7.58e-16	70.1	unnamed protein product	Synechococcus phage S-CBS2	Viruses/Caudovirales/Siphoviridae
33	1502	1687	YP_004421497.1	41.667	60	32	2	2	61	1	57	8.14e-05	38.1	unnamed protein product	Synechococcus phage S-CBS2	Viruses/Caudovirales/Siphoviridae
33	1788	2096	YP_004421499.1	73.958	96	25	0	6	101	3	98	2.21e-43	138	unnamed protein product	Synechococcus phage S-CBS2	Viruses/Caudovirales/Siphoviridae
33	2746	3387	YP_004421508.1	54.673	214	92	3	5	214	150	362	4.45e-75	233	unnamed protein product	Synechococcus phage S-CBS2	Viruses/Caudovirales/Siphoviridae
34	25	939	YP_009134722.1	66.773	313	88	4	1	303	1	307	5.67e-142	404	ssDNA binding protein	Synechococcus phage ACG-2014f	Viruses/Caudovirales/Myoviridae
34	970	1617	YP_007674624.1	63.303	218	75	2	1	213	1	218	1.79e-91	269	hypothetical protein SWZG_00267	Synechococcus phage S-SKS1	Viruses/Caudovirales/Myoviridae
34	1617	2303	YP_007674623.1	50.888	169	80	2	43	209	32	199	1e-53	173	hypothetical protein SWZG_00266	Synechococcus phage S-SKS1	Viruses/Caudovirales/Myoviridae
35	3	1364	YP_009103140.1	67.097	465	134	2	4	453	3	463	0	645	head-to-tail connector (portal)	Synechococcus phage S-CBP2	Viruses/Caudovirales/Podoviridae/Autographivirinae/unclassified/Autographivirinae
35	1585	1785	YP_005087551.1	40.909	44	26	0	23	66	15	58	6.16e-07	43.5	predicted protein	Cyanophage NATL2A-133	Viruses/Caudovirales/Podoviridae/Autographivirinae/unclassified/Autographivirinae
35	1778	2506	YP_007676888.1	66.109	239	80	1	5	242	2	240	5.11e-116	333	hypothetical protein CYYG_00043	Cyanophage SS120-1	Viruses/Caudovirales/Podoviridae/Autographivirinae/unclassified/Autographivirinae
35	2506	3672	YP_009103524.1	62.982	389	140	3	1	388	47	432	4.5e-175	496	class I ribonucleotide reductase alpha subunit	Synechococcus phage S-CBP3	Viruses/Caudovirales/Podoviridae/Autographivirinae/unclassified/Autographivirinae
36	31	1695	YP_214363.1	75.229	545	126	5	1	544	1	537	0	843	portal vertex protein of head	Prochlorococcus phage P-SSM2	Viruses/Caudovirales/Myoviridae
36	1728	2318	YP_214362.1	69.43	193	59	0	4	196	3	195	3.16e-102	295	tail tube monomer	Prochlorococcus phage P-SSM2	Viruses/Caudovirales/Myoviridae
36	2338	2790	YP_007674509.1	83.893	149	24	0	1	149	579	727	5.94e-85	265	tail sheath protein	Synechococcus phage S-SKS1	Viruses/Caudovirales/Myoviridae
37	1	1089	YP_009323080.1	79.019	367	67	5	1	362	101	462	0	580	major capsid protein	Synechococcus phage S-CAM7	Viruses/Caudovirales/Myoviridae
37	1166	1720	YP_007674499.1	67.033	182	57	1	1	182	1	179	4.77e-91	265	hypothetical protein SWZG_00138	Synechococcus phage S-SKS1	Viruses/Caudovirales/Myoviridae
37	1717	2151	YP_007674498.1	81.119	143	27	0	2	144	1	143	3.81e-88	254	UvsY	Synechococcus phage S-SKS1	Viruses/Caudovirales/Myoviridae
38	2	940	YP_004934612.1	43.871	310	170	4	4	312	5	311	8.73e-82	251	unnamed protein product	Synechococcus phage S-CBS1	Viruses/Caudovirales/Siphoviridae
38	1096	1524	YP_004421732.1	48.571	140	69	2	1	140	1	137	6.62e-35	120	unnamed protein product	Synechococcus phage S-CBS3	Viruses/Caudovirales/Siphoviridae
38	1521	2045	YP_009323098.1	36.264	91	48	3	57	137	26	116	3.63e-06	47	hypothetical protein C490910_165	Synechococcus phage S-CAM7	Viruses/Caudovirales/Myoviridae
38	2048	2839	YP_005098356.1	32.189	233	148	5	36	262	9	237	6.75e-19	85.1	unnamed protein product	Synechococcus phage S-CBS4	Viruses/Caudovirales/Siphoviridae
38	2836	4065	YP_009208890.1	51.562	64	23	1	242	305	259	314	5.57e-08	57	hypothetical protein PBI_SWIRLEY_4	Mycobacterium phage Swirley	Viruses/Caudovirales/Siphoviridae/Fromanvirus/unclassified/Fromanvirus
38	4065	4385	YP_004934609.1	51.648	91	42	1	3	91	4	94	4.13e-24	91.3	unnamed protein product	Synechococcus phage S-CBS1	Viruses/Caudovirales/Siphoviridae
38	4589	5065	YP_009168909.1	35.065	154	65	8	3	150	552	676	2.66e-07	51.2	putative phage major capsid protein	Escherichia phage vB_EcoM_ECO1230-10	Viruses/Caudovirales/Myoviridae/Jilinvirus
39	1	636	YP_007674502.1	72.3	213	58	1	1	212	1	213	3.11e-110	316	prohead protease	Synechococcus phage S-SKS1	Viruses/Caudovirales/Myoviridae
39	636	1187	YP_009213618.1	35.632	174	94	7	25	180	23	196	2.73e-14	70.1	hypothetical protein	Prochlorococcus phage P-TIM68	Viruses/Caudovirales/Myoviridae
39	1222	1377	YP_004322271.1	68.293	41	13	0	1	41	5	45	4.75e-14	61.2	hypothetical protein SSM2_115	Synechococcus phage S-SM2	Viruses/Caudovirales/Myoviridae
39	1420	2139	YP_004322270.1	81.513	238	38	2	2	239	324	555	7.4e-140	405	portal vertex protein of head	Synechococcus phage S-SM2	Viruses/Caudovirales/Myoviridae
40	196	444	YP_004421742.1	71.25	80	23	0	1	80	1	80	1.22e-37	122	unnamed protein product	Synechococcus phage S-CBS3	Viruses/Caudovirales/Siphoviridae
40	453	764	YP_007674985.1	54.369	103	43	2	1	103	1	99	2e-31	108	hypothetical protein CPKG_00012	Cyanophage KBS-S-2A	Viruses/Caudovirales/Siphoviridae
40	855	1004	YP_007674980.1	61.364	44	17	0	5	48	5	48	6.69e-14	60.5	hypothetical protein CPKG_00007	Cyanophage KBS-S-2A	Viruses/Caudovirales/Siphoviridae
40	1314	2333	YP_004421745.1	67.702	322	101	2	18	339	41	359	4.56e-157	446	unnamed protein product	Synechococcus phage S-CBS3	Viruses/Caudovirales/Siphoviridae
41	2	169	YP_009103526.1	57.143	49	21	0	7	55	7	55	5.68e-15	63.5	hypothetical protein S-CBP3_0040	Synechococcus phage S-CBP3	Viruses/Caudovirales/Podoviridae/Autographivirinae/unclassified/Autographivirinae
41	526	2106	YP_007676370.1	81.418	522	94	2	1	519	1	522	0	884	head-tail connector protein	Cyanophage KBS-P-1A	Viruses/Caudovirales/Podoviridae/Autographivirinae/unclassified/Autographivirinae
41	2112	2894	YP_007677713.1	51.282	273	112	6	1	260	1	265	1.38e-78	240	hypothetical protein PRQG_00049	Prochlorococcus phage P-GSP1	Viruses/Caudovirales/Podoviridae/Autographivirinae/unclassified/Autographivirinae
41	2894	3070	YP_007676372.1	92.727	55	4	0	4	58	11	65	5.17e-33	109	hypothetical protein CYZG_00051	Cyanophage KBS-P-1A	Viruses/Caudovirales/Podoviridae/Autographivirinae/unclassified/Autographivirinae
41	3183	3317	YP_007676374.1	78.723	47	5	1	3	44	5	51	6.46e-16	65.1	hypothetical protein CYZG_00053	Cyanophage KBS-P-1A	Viruses/Caudovirales/Podoviridae/Autographivirinae/unclassified/Autographivirinae
41	3395	3478	YP_004508542.1	87.5	16	2	0	13	28	38	53	0.000111	37.4	RlpA-like lipoprotein precursor	Synechococcus phage S-CRM01	Viruses/Caudovirales/Myoviridae
42	1	951	YP_006355438.1	59.748	318	127	1	1	317	1	318	1.09e-139	403	T7-like DNA polymerase nucleotidyl transferase	Prochlorococcus virus PSSP7	Viruses/Caudovirales/Podoviridae/Autographivirinae
42	912	1430	YP_006355437.1	61.988	171	64	1	3	172	7	177	9.69e-78	231	T7-like DNA polymerase 3'-5' exonuclease	Prochlorococcus virus PSSP7	Viruses/Caudovirales/Podoviridae/Autographivirinae
42	1487	1765	YP_007676473.1	73.913	23	6	0	62	84	30	52	1.92e-05	40.8	hypothetical protein SWVG_00041	Synechococcus phage S-RIP1	Viruses/Caudovirales/Podoviridae/Autographivirinae/unclassified/Autographivirinae
42	1719	3317	YP_009103177.1	83.865	533	84	2	1	532	1	532	0	948	primase/helicase	Synechococcus phage S-CBP1	Viruses/Caudovirales/Podoviridae/Autographivirinae/unclassified/Autographivirinae
42	3256	3465	YP_009103784.1	78.261	69	15	0	1	69	1	69	7.96e-35	114	hypothetical protein S-CBP4_0013	Synechococcus phage S-CBP4	Viruses/Caudovirales/Podoviridae/Autographivirinae/unclassified/Autographivirinae
42	3453	3803	YP_009103783.1	80.87	115	22	0	2	116	3	117	2.09e-68	202	endonuclease	Synechococcus phage S-CBP4	Viruses/Caudovirales/Podoviridae/Autographivirinae/unclassified/Autographivirinae
42	3803	4372	YP_007676469.1	82.011	189	32	2	1	189	1	187	3.92e-112	319	hypothetical protein SWVG_00037	Synechococcus phage S-RIP1	Viruses/Caudovirales/Podoviridae/Autographivirinae/unclassified/Autographivirinae
42	4372	6711	YP_007676468.1	77.892	778	172	0	1	778	1	778	0	1298	RNA polymerase	Synechococcus phage S-RIP1	Viruses/Caudovirales/Podoviridae/Autographivirinae/unclassified/Autographivirinae
42	6792	7103	YP_007676466.1	59.14	93	38	0	1	93	6	98	1.44e-40	131	hypothetical protein SWVG_00033	Synechococcus phage S-RIP1	Viruses/Caudovirales/Podoviridae/Autographivirinae/unclassified/Autographivirinae
42	7248	7469	YP_007676352.1	48.718	39	19	1	1	38	1	39	7.12e-07	44.3	hypothetical protein CYZG_00030	Cyanophage KBS-P-1A	Viruses/Caudovirales/Podoviridae/Autographivirinae/unclassified/Autographivirinae
42	7472	7663	YP_009103775.1	54.386	57	26	0	4	60	21	77	7.06e-16	66.6	hypothetical protein S-CBP4_0004	Synechococcus phage S-CBP4	Viruses/Caudovirales/Podoviridae/Autographivirinae/unclassified/Autographivirinae
43	3	524	YP_004934603.1	72.483	149	41	0	1	149	346	494	4.78e-73	229	unnamed protein product	Synechococcus phage S-CBS1	Viruses/Caudovirales/Siphoviridae
43	524	2374	YP_004421726.1	66.88	625	183	9	15	616	213	836	0	769	unnamed protein product	Synechococcus phage S-CBS3	Viruses/Caudovirales/Siphoviridae
43	2578	2967	YP_004421727.1	45.455	132	62	6	1	129	1	125	1.58e-21	85.1	unnamed protein product	Synechococcus phage S-CBS3	Viruses/Caudovirales/Siphoviridae
43	2967	3245	YP_004934609.1	56.383	94	39	1	1	92	1	94	1.84e-29	104	unnamed protein product	Synechococcus phage S-CBS1	Viruses/Caudovirales/Siphoviridae
43	3277	3462	YP_004934606.1	69.841	63	17	2	1	61	1	63	2.84e-21	79.7	unnamed protein product	Synechococcus phage S-CBS1	Viruses/Caudovirales/Siphoviridae
43	3467	3712	YP_009323612.1	55	60	27	0	14	73	46	105	2.23e-18	78.6	peptidase	Flavobacterium phage Fpv2	Viruses/Caudovirales/Podoviridae/Fipvunavirus/unclassified/Fipvunavirus
44	151	3063	YP_009173433.1	36.957	230	125	9	757	969	202	428	4.19e-23	105	hypothetical protein ceV_178	Chrysochromulina ericina virus	Viruses/Phycodnaviridae/unclassified Phycodnaviridae
44	3066	4304	YP_004508523.1	57.381	420	168	4	1	412	1	417	3.18e-174	494	glycosyl transferase	Synechococcus phage S-CRM01	Viruses/Caudovirales/Myoviridae
44	4424	4615	YP_009323100.1	50	42	19	1	16	57	708	747	2.92e-07	47.4	hypothetical protein C490910_167	Synechococcus phage S-CAM7	Viruses/Caudovirales/Myoviridae
44	4630	5058	YP_005098271.1	32.222	90	58	2	54	140	69	158	0.001	39.7	unnamed protein product	Pseudomonas virus PMG1	Viruses/Caudovirales/Siphoviridae/Detrevirus
44	5313	5936	YP_007673025.1	32.143	196	113	5	4	190	7	191	2.81e-25	99.4	hypothetical protein SXBG_00111	Synechococcus phage S-CAM1	Viruses/Caudovirales/Myoviridae
44	5943	6380	YP_007674643.1	36.719	128	64	3	1	118	1	121	7.53e-19	82	sulfotransferase	Synechococcus phage S-SKS1	Viruses/Caudovirales/Myoviridae
44	6380	6775	YP_007674643.1	30.275	109	71	3	6	111	159	265	3.76e-10	58.2	sulfotransferase	Synechococcus phage S-SKS1	Viruses/Caudovirales/Myoviridae
44	7533	8498	YP_009321367.1	34.137	249	156	2	7	248	8	255	4.55e-43	154	hypothetical protein C421010_104	Synechococcus phage S-CAM3	Viruses/Caudovirales/Myoviridae
44	8536	9105	YP_009323098.1	29.545	88	62	0	98	185	62	149	3.24e-05	44.3	hypothetical protein C490910_165	Synechococcus phage S-CAM7	Viruses/Caudovirales/Myoviridae
44	9095	9310	NP_048419.1	37.879	66	31	3	1	61	1	61	0.000564	38.5	hypothetical protein	Paramecium bursaria Chlorella virus 1	Viruses/Phycodnaviridae/Chlorovirus
44	9388	9828	YP_195042.2	47	100	51	1	1	98	1	100	1.18e-23	92.8	Hypothetical-Protein | belonging to T4-LIKE GC: 754	Synechococcus phage S-PM2	Viruses/Caudovirales/Myoviridae
44	9794	10372	YP_004508653.1	42.328	189	107	2	5	193	1	187	9.67e-44	148	Metallophosphoesterase	Synechococcus phage S-CRM01	Viruses/Caudovirales/Myoviridae
45	404	760	NP_048419.1	48.624	109	48	4	1	105	1	105	1.2e-20	87	hypothetical protein	Paramecium bursaria Chlorella virus 1	Viruses/Phycodnaviridae/Chlorovirus
45	802	1038	YP_007674637.1	67.949	78	25	0	1	78	1	78	2.58e-38	124	NrdC	Synechococcus phage S-SKS1	Viruses/Caudovirales/Myoviridae
45	1236	1496	YP_214548.1	58.621	58	23	1	1	58	66	122	5.22e-19	77.4	hypothetical protein PSSM2_316	Prochlorococcus phage P-SSM2	Viruses/Caudovirales/Myoviridae
45	1536	2132	YP_214549.1	69.841	189	53	2	10	197	21	206	6.53e-92	269	hypothetical protein PSSM2_317	Prochlorococcus phage P-SSM2	Viruses/Caudovirales/Myoviridae
45	2129	2482	YP_214550.1	45.545	101	51	2	20	117	24	123	4.43e-28	101	hypothetical protein PSSM2_318	Prochlorococcus phage P-SSM2	Viruses/Caudovirales/Myoviridae
45	2597	2743	YP_007674632.1	52.941	51	20	2	1	48	1	50	5.29e-08	45.4	hypothetical protein SWZG_00276	Synechococcus phage S-SKS1	Viruses/Caudovirales/Myoviridae
45	2740	2904	YP_214553.1	48.78	41	21	0	1	41	1	41	5.98e-07	42.7	hypothetical protein PSSM2_321	Prochlorococcus phage P-SSM2	Viruses/Caudovirales/Myoviridae
45	2901	3653	YP_009134495.1	62.8	250	93	0	1	250	1	250	1.65e-121	348	flavin-dependent thymidylate synthase	Synechococcus phage ACG-2014f	Viruses/Caudovirales/Myoviridae
45	3678	3920	YP_009213755.1	43.038	79	44	1	3	80	2	80	4.98e-14	62.8	hypothetical protein	Prochlorococcus phage P-TIM68	Viruses/Caudovirales/Myoviridae
45	3927	4679	YP_214558.1	79.6	250	51	0	1	250	1	250	7.9e-158	440	P-starvation inducible protein	Prochlorococcus phage P-SSM2	Viruses/Caudovirales/Myoviridae
45	4679	4972	YP_007674629.1	70.408	98	29	0	1	98	1	98	7.67e-48	154	hypothetical protein SWZG_00272	Synechococcus phage S-SKS1	Viruses/Caudovirales/Myoviridae
46	1	99	YP_004324365.1	57.692	26	11	0	3	28	52	77	0.000138	36.6	hypothetical protein SSSM7_317	Synechococcus phage S-SSM7	Viruses/Caudovirales/Myoviridae
46	99	425	YP_009301727.1	56.481	108	47	0	1	108	1	108	5.83e-40	130	S-adenosylmethionine decarboxylase proenzyme	Cyanophage S-RIM32	Viruses/Caudovirales/Myoviridae
46	1129	1287	YP_195227.1	60.377	53	10	2	1	51	4	47	7.4e-11	52.8	Hypothetical-Protein | belonging to T4-LIKE GC: 874	Synechococcus phage S-PM2	Viruses/Caudovirales/Myoviridae
46	1280	1996	YP_007674631.1	71.635	208	59	0	14	221	3	210	2.56e-113	325	thymidylate synthase	Synechococcus phage S-SKS1	Viruses/Caudovirales/Myoviridae
46	2026	2274	YP_007674630.1	65.854	82	28	0	1	82	1	82	1.39e-34	114	hypothetical protein SWZG_00274	Synechococcus phage S-SKS1	Viruses/Caudovirales/Myoviridae
47	1	489	YP_007674434.1	53.409	176	57	1	11	161	74	249	1.93e-55	177	hypothetical protein SWZG_00069	Synechococcus phage S-SKS1	Viruses/Caudovirales/Myoviridae
47	550	903	YP_004322829.1	42.857	119	47	2	20	117	26	144	1.39e-22	87.8	hypothetical protein SShM2_163	Synechococcus phage S-ShM2	Viruses/Caudovirales/Myoviridae
47	900	1391	YP_007006164.1	44.72	161	87	2	2	161	3	162	1.41e-29	108	hypothetical protein	Cyanophage S-TIM5	Viruses/Caudovirales/Myoviridae
47	1741	1935	YP_007674460.1	44.444	63	33	1	1	63	1	61	4.15e-13	59.3	hypothetical protein SWZG_00097	Synechococcus phage S-SKS1	Viruses/Caudovirales/Myoviridae
47	1935	2393	YP_007674379.1	39.865	148	87	1	3	148	12	159	6.59e-29	105	hypothetical protein SWZG_00014	Synechococcus phage S-SKS1	Viruses/Caudovirales/Myoviridae
47	2393	2722	YP_004323047.1	59.184	98	40	0	1	98	1	98	3.19e-37	123	SpeD	Synechococcus phage S-SM1	Viruses/Caudovirales/Myoviridae
47	2719	3012	YP_009322640.1	50	64	32	0	13	76	30	93	2.66e-17	72.4	terminase DNA packaging enzyme large subunit	Synechococcus phage S-CAM9	Viruses/Caudovirales/Myoviridae
47	3064	3282	YP_009008053.1	64.789	71	22	1	1	71	1	68	8.83e-28	97.1	hypothetical protein S-MbCM100_196	Synechococcus phage S-MbCM100	Viruses/Caudovirales/Myoviridae
47	3285	4175	YP_009301638.1	84.536	291	45	0	5	295	1	291	0	523	hypothetical protein R1080702_136	Cyanophage S-RIM32	Viruses/Caudovirales/Myoviridae
47	4965	5126	YP_195052.1	96.226	53	2	0	1	53	1	53	5.56e-33	108	Hypothetical-Protein | belonging to T4-LIKE GC: 763	Synechococcus phage S-PM2	Viruses/Caudovirales/Myoviridae
47	5407	5625	YP_195048.1	88.889	72	8	0	1	72	55	126	4.03e-41	132	Hypothetical-Protein | belonging to T4-LIKE GC: 760	Synechococcus phage S-PM2	Viruses/Caudovirales/Myoviridae
48	2	97	YP_009103174.1	100	31	0	0	1	31	749	779	5.3e-16	70.5	RNA polymerase	Synechococcus phage S-CBP1	Viruses/Caudovirales/Podoviridae/Autographivirinae/unclassified/Autographivirinae
48	97	663	YP_007676469.1	80.851	188	35	1	1	188	1	187	1.22e-112	320	hypothetical protein SWVG_00037	Synechococcus phage S-RIP1	Viruses/Caudovirales/Podoviridae/Autographivirinae/unclassified/Autographivirinae
48	663	848	YP_007676358.1	68.333	60	19	0	1	60	1	60	3.2e-17	69.7	hypothetical protein CYZG_00036	Cyanophage KBS-P-1A	Viruses/Caudovirales/Podoviridae/Autographivirinae/unclassified/Autographivirinae
48	848	1198	YP_009103176.1	79.13	115	24	0	2	116	3	117	4.43e-66	197	endonuclease	Synechococcus phage S-CBP1	Viruses/Caudovirales/Podoviridae/Autographivirinae/unclassified/Autographivirinae
48	1186	1395	YP_007676360.1	72.308	65	18	0	5	69	19	83	4.7e-34	113	hypothetical protein CYZG_00038	Cyanophage KBS-P-1A	Viruses/Caudovirales/Podoviridae/Autographivirinae/unclassified/Autographivirinae
48	1346	2101	YP_009103177.1	78.968	252	52	1	2	252	6	257	3.97e-151	433	primase/helicase	Synechococcus phage S-CBP1	Viruses/Caudovirales/Podoviridae/Autographivirinae/unclassified/Autographivirinae
49	456	671	YP_004322335.1	69.014	71	22	0	1	71	1	71	2.08e-31	106	hypothetical protein SSM2_188	Synechococcus phage S-SM2	Viruses/Caudovirales/Myoviridae
49	671	937	YP_007674421.1	82.895	76	13	0	5	80	2	77	6.69e-45	141	hypothetical protein SWZG_00056	Synechococcus phage S-SKS1	Viruses/Caudovirales/Myoviridae
49	991	1791	YP_214496.1	44.737	266	141	4	1	264	1	262	4.49e-82	249	glycosyltransferase family 11	Prochlorococcus phage P-SSM2	Viruses/Caudovirales/Myoviridae
49	1788	2630	YP_001425815.1	26.068	234	122	10	2	233	4	188	6.45e-07	51.6	hypothetical protein FR483_N183L	Paramecium bursaria Chlorella virus FR483	Viruses/Phycodnaviridae/Chlorovirus
49	2655	4217	YP_004322351.1	67.49	526	161	5	1	520	1	522	0	753	dN-sugar pyrophosphorylase	Synechococcus phage S-SM2	Viruses/Caudovirales/Myoviridae
49	4186	5295	YP_004322352.1	66.393	366	121	2	1	365	1	365	0	522	hypothetical protein SSM2_205	Synechococcus phage S-SM2	Viruses/Caudovirales/Myoviridae
49	5279	5947	YP_004322353.1	55.357	224	95	2	4	222	1	224	8.04e-90	265	class II aldolase/adducin family protein	Synechococcus phage S-SM2	Viruses/Caudovirales/Myoviridae
49	5944	6255	YP_004322354.1	84.466	103	16	0	1	103	1	103	1.75e-62	187	phosphoheptose isomerase	Synechococcus phage S-SM2	Viruses/Caudovirales/Myoviridae
49	6252	6692	YP_004322355.1	64.865	148	50	1	1	146	1	148	3.32e-68	204	hypothetical protein SSM2_208	Synechococcus phage S-SM2	Viruses/Caudovirales/Myoviridae
49	6821	7366	YP_004322352.1	35.366	82	50	2	101	181	201	280	0.000162	43.5	hypothetical protein SSM2_205	Synechococcus phage S-SM2	Viruses/Caudovirales/Myoviridae
50	1	150	YP_004421740.1	44.898	49	27	0	1	49	1	49	1.56e-07	46.6	unnamed protein product	Synechococcus phage S-CBS3	Viruses/Caudovirales/Siphoviridae
50	150	569	YP_006989806.1	58.571	140	55	3	1	139	1	138	5.16e-49	155	hypothetical protein CcrSwift_gp073	Caulobacter virus Swift	Viruses/Caudovirales/Siphoviridae/Phicbkvirus
50	596	1108	YP_004421739.1	40.164	122	67	4	3	124	4	119	5.95e-21	85.1	unnamed protein product	Synechococcus phage S-CBS3	Viruses/Caudovirales/Siphoviridae
50	1120	2886	YP_004934617.1	42.411	448	229	9	1	425	199	640	3.98e-101	326	unnamed protein product	Synechococcus phage S-CBS1	Viruses/Caudovirales/Siphoviridae
51	1	201	YP_004322872.1	72.727	66	18	0	1	66	4	69	1.73e-31	105	high light inducible protein	Synechococcus phage S-ShM2	Viruses/Caudovirales/Myoviridae
51	223	342	YP_009322630.1	89.744	39	4	0	1	39	1	39	1.99e-19	73.6	high-light inducible protein	Synechococcus phage S-CAM9	Viruses/Caudovirales/Myoviridae
51	470	631	YP_007674396.1	54.902	51	23	0	1	51	1	51	6.4e-11	53.1	hypothetical protein SWZG_00031	Synechococcus phage S-SKS1	Viruses/Caudovirales/Myoviridae
51	662	1375	YP_195188.1	68.936	235	67	4	2	236	3	231	1.15e-114	329	Hypothetical-Protein | belonging to T4-LIKE GC: 847	Synechococcus phage S-PM2	Viruses/Caudovirales/Myoviridae
51	1342	1923	NP_570362.2	39.583	192	113	3	4	193	35	225	3.94e-40	138	glycoside hydrolase (lysozyme)	Synechococcus virus P60	Viruses/Caudovirales/Podoviridae/Autographivirinae
51	1916	2074	YP_195191.1	52	50	24	0	1	50	1	50	2.59e-11	53.9	Hypothetical-Protein | belonging to T4-LIKE GC: 849	Synechococcus phage S-PM2	Viruses/Caudovirales/Myoviridae
52	2	820	YP_007674493.1	61.905	273	103	1	1	273	1	272	2.65e-127	367	recombination protein	Synechococcus phage S-SKS1	Viruses/Caudovirales/Myoviridae
52	820	1359	YP_004322282.1	84.884	172	26	0	7	178	6	177	3.28e-110	313	sigma factor for late transcription	Synechococcus phage S-SM2	Viruses/Caudovirales/Myoviridae
52	1465	1860	YP_004322281.1	66.667	129	41	2	3	129	2	130	3.18e-61	186	methylamine utilization protein	Synechococcus phage S-SM2	Viruses/Caudovirales/Myoviridae
52	1850	2233	YP_009322551.1	88.618	123	14	0	2	124	365	487	2.76e-74	230	DNA helicase	Synechococcus phage S-CAM9	Viruses/Caudovirales/Myoviridae
53	1	948	YP_004322270.1	83.81	315	45	2	1	315	247	555	0	546	portal vertex protein of head	Synechococcus phage S-SM2	Viruses/Caudovirales/Myoviridae
53	992	1141	YP_004322271.1	60.976	41	16	0	1	41	5	45	6.08e-12	55.8	hypothetical protein SSM2_115	Synechococcus phage S-SM2	Viruses/Caudovirales/Myoviridae
53	1176	1721	YP_009213618.1	39.106	179	89	7	23	181	21	199	1.43e-16	75.9	hypothetical protein	Prochlorococcus phage P-TIM68	Viruses/Caudovirales/Myoviridae
53	1724	2374	YP_009322545.1	70.833	216	63	0	1	216	1	216	5.14e-110	316	prohead assembly (scaffolding) protein	Synechococcus phage S-CAM9	Viruses/Caudovirales/Myoviridae
53	2431	3588	YP_009213620.1	58.69	397	131	7	1	385	1	376	1.21e-138	402	putative prohead core scaffold protein	Prochlorococcus phage P-TIM68	Viruses/Caudovirales/Myoviridae
53	3645	5057	YP_004322275.1	81.277	470	85	3	1	470	1	467	0	792	precursor of major head subunit	Synechococcus phage S-SM2	Viruses/Caudovirales/Myoviridae
53	5129	5677	YP_004322277.1	67.956	181	58	0	2	182	11	191	9.61e-88	257	head-proximal tip of tail tube tail completion + sheath stabilizer	Synechococcus phage S-SM2	Viruses/Caudovirales/Myoviridae
53	5674	6111	YP_004322278.1	72.028	143	40	0	3	145	2	144	1.96e-77	228	UvsY	Synechococcus phage S-SM2	Viruses/Caudovirales/Myoviridae
54	141	350	YP_009325181.1	79.71	69	14	0	1	69	1	69	1.92e-37	121	high-light inducible protein	Synechococcus phage S-WAM1	Viruses/Caudovirales/Myoviridae
54	446	739	YP_009325182.1	80.851	94	18	0	4	97	3	96	3.63e-53	162	soluble	Synechococcus phage S-WAM1	Viruses/Caudovirales/Myoviridae
54	751	1014	YP_007518286.1	75.676	74	18	0	7	80	11	84	3.64e-38	124	hypothetical protein SXDG_00146	Synechococcus phage S-RIM8 A.HR1	Viruses/Caudovirales/Myoviridae
54	1011	1118	YP_009133523.1	80	35	7	0	1	35	1	35	2.39e-15	63.2	high light inducible protein	Synechococcus phage ACG-2014d	Viruses/Caudovirales/Myoviridae
54	1202	1873	YP_195188.1	63.274	226	77	3	3	223	4	228	3.33e-103	300	Hypothetical-Protein | belonging to T4-LIKE GC: 847	Synechococcus phage S-PM2	Viruses/Caudovirales/Myoviridae
55	2	496	YP_009277007.1	36.486	74	42	2	89	162	1321	1389	1.23e-05	46.6	hypothetical protein	Ralstonia phage RSP15	Viruses/Caudovirales/Ackermannviridae/unclassified/Ackermannviridae
55	506	1255	YP_007673129.1	40	260	137	8	1	249	1	252	6.05e-40	140	ADP-L-glycero-D-manno-heptose-6-epimerase	Synechococcus phage S-CAM1	Viruses/Caudovirales/Myoviridae
55	1243	1539	YP_214542.1	50	104	38	2	5	94	2	105	1.66e-26	96.3	phosphoheptose isomerase	Prochlorococcus phage P-SSM2	Viruses/Caudovirales/Myoviridae
55	1508	2233	YP_214541.1	35.918	245	151	5	1	241	7	249	3.73e-43	148	putative carbohydrate kinase	Prochlorococcus phage P-SSM2	Viruses/Caudovirales/Myoviridae
55	2230	2577	YP_004322358.1	42.105	114	63	2	1	112	13	125	5.53e-21	83.2	putative nucleotidyltransferase	Synechococcus phage S-SM2	Viruses/Caudovirales/Myoviridae
56	1	405	YP_007674472.1	85.926	135	19	0	1	135	1	135	1.28e-85	248	RegA	Synechococcus phage S-SKS1	Viruses/Caudovirales/Myoviridae
56	471	854	YP_009322570.1	72	125	35	0	3	127	2	126	8.37e-67	199	hypothetical protein N161109_135	Synechococcus phage S-CAM9	Viruses/Caudovirales/Myoviridae
56	847	1761	YP_009133471.1	66.423	274	92	0	5	278	1	274	2.06e-135	386	DNA adenine methylase Dam	Synechococcus phage ACG-2014d	Viruses/Caudovirales/Myoviridae
56	2310	2516	YP_007674475.1	79.245	53	11	0	16	68	6	58	4.28e-25	89.7	hypothetical protein SWZG_00112	Synechococcus phage S-SKS1	Viruses/Caudovirales/Myoviridae
56	2513	2752	YP_009213650.1	61.538	39	15	0	29	67	9	47	1.22e-14	64.3	hypothetical protein	Prochlorococcus phage P-TIM68	Viruses/Caudovirales/Myoviridae
56	2749	3306	YP_214393.1	61.957	184	69	1	2	185	131	313	6.66e-80	242	clamp loader subunit	Prochlorococcus phage P-SSM2	Viruses/Caudovirales/Myoviridae
57	381	692	YP_007673208.1	35	100	56	4	1	96	17	111	1.47e-09	53.1	hypothetical protein RHWG_00008	Rhodobacter phage RC1	Viruses/Caudovirales/Siphoviridae
57	731	1057	YP_004934692.1	29.508	122	70	3	3	108	4	125	3.12e-07	47.4	hypothetical protein RcapMu49	Rhodobacter phage RcapMu	Viruses/Caudovirales/Siphoviridae
57	1165	2100	YP_004934612.1	59.295	312	125	2	1	311	1	311	8.9e-130	374	unnamed protein product	Synechococcus phage S-CBS1	Viruses/Caudovirales/Siphoviridae
57	2304	2738	YP_004934611.1	62.676	142	53	0	1	142	1	142	1.6e-59	182	unnamed protein product	Synechococcus phage S-CBS1	Viruses/Caudovirales/Siphoviridae
57	2738	3358	YP_004934610.1	59.709	206	78	3	1	206	1	201	3.95e-81	242	unnamed protein product	Synechococcus phage S-CBS1	Viruses/Caudovirales/Siphoviridae
57	3355	3789	YP_004934609.1	50.685	146	61	4	2	144	3	140	1.34e-37	127	unnamed protein product	Synechococcus phage S-CBS1	Viruses/Caudovirales/Siphoviridae
57	3812	4195	YP_004421727.1	46.825	126	65	1	1	126	1	124	1.05e-28	103	unnamed protein product	Synechococcus phage S-CBS3	Viruses/Caudovirales/Siphoviridae
57	4435	4974	YP_009168909.1	41.899	179	85	3	3	175	513	678	1.56e-32	124	putative phage major capsid protein	Escherichia phage vB_EcoM_ECO1230-10	Viruses/Caudovirales/Myoviridae/Jilinvirus
58	2	214	YP_004322292.1	95.714	70	3	0	1	70	70	139	7.92e-44	139	hypothetical protein SSM2_136	Synechococcus phage S-SM2	Viruses/Caudovirales/Myoviridae
58	211	903	YP_004322293.1	77.632	228	50	1	2	229	1	227	6.18e-127	360	sliding clamp DNA polymerase accessory protein	Synechococcus phage S-SM2	Viruses/Caudovirales/Myoviridae
58	900	1412	YP_009008263.1	77.059	170	39	0	1	170	1	170	1.9e-100	288	hypothetical protein S-MbCM7_129	Synechococcus phage ACG-2014h	Viruses/Caudovirales/Myoviridae
58	1419	2363	YP_009134373.1	78.135	311	68	0	3	313	5	315	0	514	clamp loader subunit	Synechococcus phage ACG-2014f	Viruses/Caudovirales/Myoviridae
58	2360	3271	YP_009213652.1	66.058	274	90	3	3	276	2	272	2.01e-129	371	putative DNA methylase	Prochlorococcus phage P-TIM68	Viruses/Caudovirales/Myoviridae
58	3264	3647	YP_009213653.1	72	125	35	0	3	127	4	128	4.15e-64	192	putative clamp loader subunit	Prochlorococcus phage P-TIM68	Viruses/Caudovirales/Myoviridae
58	3644	4084	YP_004322302.1	82.517	143	25	0	2	144	1	143	2.85e-86	250	translational repressor	Synechococcus phage S-SM2	Viruses/Caudovirales/Myoviridae
59	3	665	YP_214366.1	52.607	211	80	3	11	221	6	196	8.32e-49	165	T4-like prohead core scaffold protein	Prochlorococcus phage P-SSM2	Viruses/Caudovirales/Myoviridae
59	706	1356	YP_009322545.1	71.759	216	61	0	1	216	1	216	1.36e-115	330	prohead assembly (scaffolding) protein	Synechococcus phage S-CAM9	Viruses/Caudovirales/Myoviridae
59	1359	1886	YP_195131.1	33.75	160	94	7	3	154	4	159	3.73e-12	63.5	Hypothetical-Protein | belonging to T4-LIKE GC: 835	Synechococcus phage S-PM2	Viruses/Caudovirales/Myoviridae
59	1886	2053	YP_007674506.1	63.636	55	20	0	1	55	1	55	5.31e-15	63.5	hypothetical protein SWZG_00145	Synechococcus phage S-SKS1	Viruses/Caudovirales/Myoviridae
59	2081	2461	YP_004322270.1	60.938	128	45	3	1	126	431	555	4.83e-42	147	portal vertex protein of head	Synechococcus phage S-SM2	Viruses/Caudovirales/Myoviridae
60	2	706	YP_009103181.1	75.214	234	57	1	1	234	193	425	8.1e-125	362	class I ribonucleotide reductase alpha subunit	Synechococcus phage S-CBP1	Viruses/Caudovirales/Podoviridae/Autographivirinae/unclassified/Autographivirinae
60	703	1416	YP_009103525.1	86.975	238	30	1	1	237	1	238	1.17e-155	433	class I ribonucleotide reductase beta subunit	Synechococcus phage S-CBP3	Viruses/Caudovirales/Podoviridae/Autographivirinae/unclassified/Autographivirinae
60	1385	1582	YP_007676479.1	83.929	56	9	0	10	65	4	59	4.77e-31	104	hypothetical protein SWVG_00049	Synechococcus phage S-RIP1	Viruses/Caudovirales/Podoviridae/Autographivirinae/unclassified/Autographivirinae
60	2223	3812	YP_009103528.1	75	524	124	4	1	521	1	520	0	768	head-to-tail connector (portal)	Synechococcus phage S-CBP3	Viruses/Caudovirales/Podoviridae/Autographivirinae/unclassified/Autographivirinae
60	3809	4462	YP_007676481.1	58.447	219	85	4	1	217	1	215	6.8e-80	239	hypothetical protein SWVG_00052	Synechococcus phage S-RIP1	Viruses/Caudovirales/Podoviridae/Autographivirinae/unclassified/Autographivirinae
60	4462	4638	YP_007676372.1	94.545	55	3	0	4	58	11	65	7.56e-34	111	hypothetical protein CYZG_00051	Cyanophage KBS-P-1A	Viruses/Caudovirales/Podoviridae/Autographivirinae/unclassified/Autographivirinae
60	4875	5060	YP_007676374.1	89.362	47	5	0	15	61	5	51	2.55e-22	82	hypothetical protein CYZG_00053	Cyanophage KBS-P-1A	Viruses/Caudovirales/Podoviridae/Autographivirinae/unclassified/Autographivirinae
60	5174	5470	YP_004508542.1	58.75	80	30	1	12	88	37	116	7.3e-28	100	RlpA-like lipoprotein precursor	Synechococcus phage S-CRM01	Viruses/Caudovirales/Myoviridae
60	5479	6375	YP_009103796.1	96.346	301	9	1	1	299	1	301	0	595	photosystem II D1 protein	Synechococcus phage S-CBP4	Viruses/Caudovirales/Podoviridae/Autographivirinae/unclassified/Autographivirinae
61	705	2195	YP_004323020.1	55.738	488	211	3	1	484	1	487	0	574	portal vertex protein of head	Synechococcus phage S-SM1	Viruses/Caudovirales/Myoviridae
61	2264	2812	YP_009212310.1	51.462	171	82	1	1	170	1	171	5.64e-55	173	tail tube protein	Sinorhizobium phage phiN3	Viruses/Caudovirales/Myoviridae/Emdodecavirus
61	2837	3196	YP_007517947.1	80.702	114	22	0	3	116	547	660	1.28e-59	195	tail sheath protein	Pelagibacter phage HTVC008M	Viruses/Caudovirales/Myoviridae
62	2	73	YP_009103519.1	69.565	23	7	0	1	23	1	23	7.91e-05	36.6	hypothetical protein S-CBP3_0032	Synechococcus phage S-CBP3	Viruses/Caudovirales/Podoviridae/Autographivirinae/unclassified/Autographivirinae
62	61	417	YP_009103176.1	86.957	115	15	0	4	118	3	117	9.86e-75	219	endonuclease	Synechococcus phage S-CBP1	Viruses/Caudovirales/Podoviridae/Autographivirinae/unclassified/Autographivirinae
62	417	983	YP_009103782.1	84.574	188	29	0	1	188	1	188	2.71e-117	332	ssDNA binding protein	Synechococcus phage S-CBP4	Viruses/Caudovirales/Podoviridae/Autographivirinae/unclassified/Autographivirinae
62	983	2674	YP_009103781.1	87.389	563	71	0	1	563	216	778	0	1002	RNA polymerase	Synechococcus phage S-CBP4	Viruses/Caudovirales/Podoviridae/Autographivirinae/unclassified/Autographivirinae
63	54	2399	YP_007676468.1	71.557	777	219	2	5	780	3	778	0	1179	RNA polymerase	Synechococcus phage S-RIP1	Viruses/Caudovirales/Podoviridae/Autographivirinae/unclassified/Autographivirinae
63	2399	2965	YP_009103782.1	77.128	188	43	0	1	188	1	188	7.44e-105	301	ssDNA binding protein	Synechococcus phage S-CBP4	Viruses/Caudovirales/Podoviridae/Autographivirinae/unclassified/Autographivirinae
63	2965	3135	YP_009103176.1	89.474	57	6	0	1	57	1	57	5.9e-33	110	endonuclease	Synechococcus phage S-CBP1	Viruses/Caudovirales/Podoviridae/Autographivirinae/unclassified/Autographivirinae
64	3	851	YP_004934604.1	45.263	285	131	9	20	283	235	515	1.66e-58	202	unnamed protein product	Synechococcus phage S-CBS1	Viruses/Caudovirales/Siphoviridae
64	893	2413	YP_004421725.1	57.115	506	196	6	1	499	1	492	0	553	unnamed protein product	Synechococcus phage S-CBS3	Viruses/Caudovirales/Siphoviridae
64	2413	2985	YP_004934602.1	58.947	190	75	2	1	189	1	188	1.13e-68	209	unnamed protein product	Synechococcus phage S-CBS1	Viruses/Caudovirales/Siphoviridae
64	3022	4932	YP_004421723.1	54.992	631	266	6	1	628	1	616	0	677	terL gene product	Synechococcus phage S-CBS3	Viruses/Caudovirales/Siphoviridae
65	1	258	YP_214418.1	66.279	86	29	0	1	86	1	86	2.01e-34	124	DNA primase-helicase	Prochlorococcus phage P-SSM2	Viruses/Caudovirales/Myoviridae
65	267	812	YP_004322309.1	57.542	179	73	2	4	179	2	180	3.07e-73	220	hypothetical protein SSM2_153	Synechococcus phage S-SM2	Viruses/Caudovirales/Myoviridae
65	809	1825	YP_009322578.1	81.081	333	62	1	6	337	1	333	0	558	recombination protein	Synechococcus phage S-CAM9	Viruses/Caudovirales/Myoviridae
65	1827	1964	YP_004322307.1	69.697	33	10	0	1	33	1	33	3.06e-10	51.2	hypothetical protein SSM2_151	Synechococcus phage S-SM2	Viruses/Caudovirales/Myoviridae
66	2	328	YP_004322261.1	42.857	105	57	1	1	105	1	102	2.94e-23	93.2	proximal tail sheath stabilization	Synechococcus phage S-SM2	Viruses/Caudovirales/Myoviridae
66	328	1254	YP_009188184.1	38.413	315	152	11	1	305	1	283	1.31e-57	189	neck protein	Cyanophage P-TIM40	Viruses/Caudovirales/Myoviridae
66	1258	2064	YP_007517939.1	37.906	277	152	4	4	268	7	275	2.92e-66	209	neck protein	Pelagibacter phage HTVC008M	Viruses/Caudovirales/Myoviridae
67	1	522	YP_009134358.1	44.737	114	59	2	1	112	1	112	1.54e-24	95.5	hypothetical protein Syn7803C90_147	Synechococcus phage ACG-2014f	Viruses/Caudovirales/Myoviridae
67	554	991	YP_004322166.1	61.111	144	56	0	1	144	1	144	4.22e-65	197	head completion protein	Synechococcus phage S-SM2	Viruses/Caudovirales/Myoviridae
67	1035	1883	YP_004322167.1	51.136	264	95	9	1	249	1	245	9.77e-77	236	hypothetical protein SSM2_009	Synechococcus phage S-SM2	Viruses/Caudovirales/Myoviridae
67	1923	2225	YP_004322168.1	85	100	15	0	1	100	1	100	1.41e-55	174	baseplate hub subunit	Synechococcus phage S-SM2	Viruses/Caudovirales/Myoviridae
68	797	1300	YP_009213728.1	42.286	175	67	4	17	157	83	257	2.99e-39	136	hypothetical protein	Prochlorococcus phage P-TIM68	Viruses/Caudovirales/Myoviridae
68	1303	1668	YP_009301688.1	45.185	135	53	2	8	121	10	144	2.58e-26	97.4	hypothetical protein R1080702_186	Cyanophage S-RIM32	Viruses/Caudovirales/Myoviridae
68	1665	2126	YP_009302251.1	42.857	154	83	3	1	153	1	150	2.05e-27	101	hypothetical protein R290704_170	Cyanophage S-RIM50	Viruses/Caudovirales/Myoviridae
68	2405	2563	YP_195211.1	81.132	53	10	0	1	53	1	53	3.54e-25	96.3	photosystem II D1 protein	Synechococcus phage S-PM2	Viruses/Caudovirales/Myoviridae
69	17	385	YP_214523.1	49.167	120	61	0	1	120	1	120	6.26e-44	141	putative endonuclease	Prochlorococcus phage P-SSM2	Viruses/Caudovirales/Myoviridae
69	477	716	YP_214547.1	63.415	82	27	1	1	79	1	82	2.93e-34	114	glutaredoxin	Prochlorococcus phage P-SSM2	Viruses/Caudovirales/Myoviridae
69	716	1078	YP_009322648.1	68.468	111	35	0	5	115	1	111	1.54e-51	160	hypothetical protein N161109_213	Synechococcus phage S-CAM9	Viruses/Caudovirales/Myoviridae
69	1035	1244	YP_009213748.1	53.521	71	30	1	1	68	8	78	3.32e-19	75.5	hypothetical protein	Prochlorococcus phage P-TIM68	Viruses/Caudovirales/Myoviridae
69	1262	1489	YP_004322408.1	43.056	72	41	0	4	75	3	74	4.27e-19	75.1	hypothetical protein SSM2_261	Synechococcus phage S-SM2	Viruses/Caudovirales/Myoviridae
69	1534	2103	YP_007674636.1	56.571	175	73	1	18	189	19	193	1.51e-71	216	hypothetical protein SWZG_00280	Synechococcus phage S-SKS1	Viruses/Caudovirales/Myoviridae
69	2085	2438	YP_004322410.1	59.813	107	43	0	1	107	1	107	1.91e-45	145	hypothetical protein SSM2_263	Synechococcus phage S-SM2	Viruses/Caudovirales/Myoviridae
69	2435	2632	YP_009322653.1	40.816	49	29	0	13	61	57	105	4.69e-07	45.1	hypothetical protein N161109_218	Synechococcus phage S-CAM9	Viruses/Caudovirales/Myoviridae
69	2632	2901	YP_009301727.1	58.889	90	37	0	1	90	1	90	1.62e-34	115	S-adenosylmethionine decarboxylase proenzyme	Cyanophage S-RIM32	Viruses/Caudovirales/Myoviridae
70	86	343	YP_004322215.1	52.5	80	35	2	7	85	13	90	1.08e-23	87.8	hypothetical protein SSM2_059	Synechococcus phage S-SM2	Viruses/Caudovirales/Myoviridae
70	336	506	YP_004322205.1	54.762	42	19	0	6	47	11	52	1.51e-09	50.1	hypothetical protein SSM2_049	Synechococcus phage S-SM2	Viruses/Caudovirales/Myoviridae
70	657	794	YP_007674556.1	68.293	41	13	0	5	45	18	58	2.39e-17	68.9	hypothetical protein SWZG_00198	Synechococcus phage S-SKS1	Viruses/Caudovirales/Myoviridae
70	791	1255	YP_214306.2	47.368	152	76	1	7	154	14	165	2.87e-49	157	hypothetical protein PSSM2_074	Prochlorococcus phage P-SSM2	Viruses/Caudovirales/Myoviridae
70	1786	2250	YP_009134557.1	50.327	153	69	2	1	153	1	146	1.51e-48	155	hypothetical protein Syn7803C2_55	Synechococcus phage ACG-2014e	Viruses/Caudovirales/Myoviridae
71	464	622	YP_195251.1	42.308	52	29	1	1	51	1	52	1.4e-06	42	Hypothetical-Protein | belonging to T4-LIKE GC: 733	Synechococcus phage S-PM2	Viruses/Caudovirales/Myoviridae
71	612	791	YP_004322185.1	54.902	51	23	0	1	51	1	51	8.5e-16	65.9	hypothetical protein SSM2_029	Synechococcus phage S-SM2	Viruses/Caudovirales/Myoviridae
71	858	6680	YP_004322186.1	61.873	1634	587	13	1	1601	1	1631	0	2041	fiber	Synechococcus phage S-SM2	Viruses/Caudovirales/Myoviridae
71	6711	9608	YP_009134476.1	54.688	448	195	6	519	962	3522	3965	1.72e-139	464	hypothetical protein Syn7803C90_265	Synechococcus phage ACG-2014f	Viruses/Caudovirales/Myoviridae
71	9610	9945	YP_009322461.1	44.444	108	57	1	7	111	6	113	1.59e-24	91.7	hypothetical protein N161109_026	Synechococcus phage S-CAM9	Viruses/Caudovirales/Myoviridae
71	9950	13306	YP_009220475.1	38.727	927	458	12	48	971	483	1302	6.4e-110	379	collagen-like protein partial	White spot syndrome virus	Viruses/Nimaviridae/Whispovirus
71	13322	14683	YP_009323184.1	57.018	114	49	0	338	451	1894	2007	2.5e-31	130	hypothetical protein C490910_253	Synechococcus phage S-CAM7	Viruses/Caudovirales/Myoviridae
71	14754	15095	YP_007673140.1	33.333	66	40	2	51	112	41	106	3.67e-06	44.7	hypothetical protein SXBG_00227	Synechococcus phage S-CAM1	Viruses/Caudovirales/Myoviridae
71	15655	16167	YP_009276857.1	26.087	92	64	1	3	90	4	95	1.84e-05	43.9	hypothetical protein BalMu1_A51	Bacillus phage BalMu-1	Viruses/Caudovirales/Myoviridae
71	17063	17425	YP_001498171.1	41.525	118	61	2	6	119	4	117	2.39e-18	80.9	hypothetical protein AR158_C089R	Paramecium bursaria Chlorella virus AR158	Viruses/Phycodnaviridae/Chlorovirus/unclassified Chlorovirus
71	17450	18016	YP_009323098.1	38.136	118	71	2	72	188	34	150	1.24e-13	67.4	hypothetical protein C490910_165	Synechococcus phage S-CAM7	Viruses/Caudovirales/Myoviridae
71	18023	18514	YP_004322945.1	44.242	165	83	5	4	163	2	162	9.53e-40	134	DNA endonuclease V	Synechococcus phage S-SM1	Viruses/Caudovirales/Myoviridae
71	18545	18880	YP_009322511.1	36.697	109	68	1	3	110	2	110	5.52e-19	77.4	hypothetical protein N161109_076	Synechococcus phage S-CAM9	Viruses/Caudovirales/Myoviridae
71	19241	21079	YP_004322188.1	39.683	189	73	8	151	334	296	448	1.12e-12	73.6	hypothetical protein SSM2_032	Synechococcus phage S-SM2	Viruses/Caudovirales/Myoviridae
71	21373	21771	YP_214524.1	58.647	133	53	2	1	133	1	131	9.21e-44	153	phage tail fiber-like protein	Prochlorococcus phage P-SSM2	Viruses/Caudovirales/Myoviridae
72	1	258	YP_009134722.1	78.161	87	18	1	1	86	1	87	8.59e-44	145	ssDNA binding protein	Synechococcus phage ACG-2014f	Viruses/Caudovirales/Myoviridae
72	322	651	YP_007674626.1	57.798	109	46	0	1	109	1	109	7.87e-42	135	hypothetical protein SWZG_00269	Synechococcus phage S-SKS1	Viruses/Caudovirales/Myoviridae
72	644	1231	YP_007674627.1	67.857	196	62	1	1	195	3	198	8.06e-100	288	hypothetical protein SWZG_00270	Synechococcus phage S-SKS1	Viruses/Caudovirales/Myoviridae
72	1231	1560	YP_214233.1	69.88	83	25	0	27	109	4	86	1.04e-36	121	late promoter transcription accessory protein	Prochlorococcus phage P-SSM2	Viruses/Caudovirales/Myoviridae
72	1603	2283	YP_214232.1	71.806	227	62	1	2	226	3	229	2.16e-118	338	exonuclease	Prochlorococcus phage P-SSM2	Viruses/Caudovirales/Myoviridae
72	2309	2542	YP_009134497.1	61.039	77	30	0	1	77	177	253	1.64e-27	101	P-starvation inducible protein	Synechococcus phage ACG-2014f	Viruses/Caudovirales/Myoviridae
73	250	1041	YP_009213709.1	67.692	260	83	1	1	259	1	260	1.07e-141	400	putative glycosyltransferase	Prochlorococcus phage P-TIM68	Viruses/Caudovirales/Myoviridae
73	1041	1829	YP_008052329.1	27.807	187	105	7	103	262	89	272	7.65e-10	60.5	glycosyltransferase	Phaeocystis globosa virus	Viruses/Phycodnaviridae/Prymnesiovirus/unclassified/Prymnesiovirus/
73	2082	2891	YP_009213697.1	54.38	274	118	4	2	268	259	532	2.84e-97	297	hypothetical protein	Prochlorococcus phage P-TIM68	Viruses/Caudovirales/Myoviridae
73	2884	3621	YP_009213697.1	38.667	225	127	6	1	216	1	223	8.05e-42	151	hypothetical protein	Prochlorococcus phage P-TIM68	Viruses/Caudovirales/Myoviridae
73	3618	4490	YP_009323165.1	43.416	281	133	4	3	279	9	267	3.75e-72	225	hypothetical protein C490910_232	Synechococcus phage S-CAM7	Viruses/Caudovirales/Myoviridae
73	4487	5284	YP_009134437.1	44.569	267	143	5	1	265	1	264	7.56e-78	238	glycosyltransferase family 11	Synechococcus phage ACG-2014f	Viruses/Caudovirales/Myoviridae
73	5281	6324	YP_004322339.1	75.556	360	74	1	1	346	1	360	0	557	UDP-glucose 4-epimerase	Synechococcus phage S-SM2	Viruses/Caudovirales/Myoviridae
73	6505	7092	YP_009134358.1	40.385	104	52	1	1	94	1	104	5.42e-13	66.2	hypothetical protein Syn7803C90_147	Synechococcus phage ACG-2014f	Viruses/Caudovirales/Myoviridae
73	7194	7454	YP_009134432.1	68.493	73	21	1	5	77	2	72	3.44e-34	114	hypothetical protein Syn7803C90_221	Synechococcus phage ACG-2014f	Viruses/Caudovirales/Myoviridae
73	7451	7666	YP_004322335.1	71.014	69	20	0	1	69	1	69	7.18e-31	104	hypothetical protein SSM2_188	Synechococcus phage S-SM2	Viruses/Caudovirales/Myoviridae
74	2	1069	YP_004322310.1	78.431	357	76	1	1	356	1	357	0	598	DNA primase-helicase	Synechococcus phage S-SM2	Viruses/Caudovirales/Myoviridae
74	1069	1632	YP_004322309.1	84.831	178	27	0	1	178	1	178	1.27e-113	322	hypothetical protein SSM2_153	Synechococcus phage S-SM2	Viruses/Caudovirales/Myoviridae
74	1629	2633	YP_009322578.1	85.285	333	49	0	1	333	1	333	0	595	recombination protein	Synechococcus phage S-CAM9	Viruses/Caudovirales/Myoviridae
75	2	409	YP_009103785.1	73.333	135	36	0	1	135	108	242	6.59e-70	212	exonuclease	Synechococcus phage S-CBP4	Viruses/Caudovirales/Podoviridae/Autographivirinae/unclassified/Autographivirinae
75	351	644	YP_009103179.1	70.667	75	22	0	23	97	1	75	9.76e-32	108	hypothetical protein S-CBP1_0019	Synechococcus phage S-CBP1	Viruses/Caudovirales/Podoviridae/Autographivirinae/unclassified/Autographivirinae
75	741	1115	YP_009103787.1	87.805	123	15	0	2	124	4	126	2.87e-79	231	MazG nucleotide pyrophosphohydrolase	Synechococcus phage S-CBP4	Viruses/Caudovirales/Podoviridae/Autographivirinae/unclassified/Autographivirinae
75	1118	2506	YP_009103181.1	82.824	425	72	1	39	462	1	425	0	735	class I ribonucleotide reductase alpha subunit	Synechococcus phage S-CBP1	Viruses/Caudovirales/Podoviridae/Autographivirinae/unclassified/Autographivirinae
75	2506	3222	YP_009103525.1	92.437	238	18	0	1	238	1	238	9.09e-166	459	class I ribonucleotide reductase beta subunit	Synechococcus phage S-CBP3	Viruses/Caudovirales/Podoviridae/Autographivirinae/unclassified/Autographivirinae
75	3191	3388	YP_007676479.1	85.714	56	8	0	10	65	4	59	6.46e-32	106	hypothetical protein SWVG_00049	Synechococcus phage S-RIP1	Viruses/Caudovirales/Podoviridae/Autographivirinae/unclassified/Autographivirinae
76	2	541	YP_009322524.1	68.085	141	41	1	4	140	176	316	2.16e-46	163	hypothetical protein N161109_089	Synechococcus phage S-CAM9	Viruses/Caudovirales/Myoviridae
76	556	987	YP_214356.1	56	150	51	3	1	143	1	142	2.12e-50	159	terminase DNA packaging enzyme small subunit	Prochlorococcus phage P-SSM2	Viruses/Caudovirales/Myoviridae
76	994	1794	YP_009134338.1	67.045	264	86	1	2	265	1	263	4.59e-132	376	proximal tail sheath protein	Synechococcus phage ACG-2014f	Viruses/Caudovirales/Myoviridae
76	1844	3229	YP_214353.1	56.568	472	192	6	1	461	1	470	4.77e-179	511	neck protein	Prochlorococcus phage P-SSM2	Viruses/Caudovirales/Myoviridae
77	1	147	YP_003097244.1	65.217	46	16	0	1	46	18	63	4.69e-18	71.2	hypothetical protein SRSM4_010	Synechococcus phage S-RSM4	Viruses/Caudovirales/Myoviridae
77	194	361	YP_004322419.1	55.556	63	20	1	1	55	12	74	1.09e-16	68.2	hypothetical protein SSM2_272	Synechococcus phage S-SM2	Viruses/Caudovirales/Myoviridae
77	374	1009	YP_007674631.1	77.725	211	47	0	1	211	1	211	6.16e-127	358	thymidylate synthase	Synechococcus phage S-SKS1	Viruses/Caudovirales/Myoviridae
77	1035	1283	YP_007674630.1	74.39	82	21	0	1	82	1	82	1.14e-41	132	hypothetical protein SWZG_00274	Synechococcus phage S-SKS1	Viruses/Caudovirales/Myoviridae
77	1285	2043	YP_214558.1	80.556	252	47	1	1	252	1	250	2.3e-156	436	P-starvation inducible protein	Prochlorococcus phage P-SSM2	Viruses/Caudovirales/Myoviridae
78	1	564	YP_009134373.1	81.183	186	35	0	3	188	5	190	3.24e-113	327	clamp loader subunit	Synechococcus phage ACG-2014f	Viruses/Caudovirales/Myoviridae
78	571	1080	YP_009008263.1	77.059	170	38	1	1	169	1	170	7.36e-99	284	hypothetical protein S-MbCM7_129	Synechococcus phage ACG-2014h	Viruses/Caudovirales/Myoviridae
78	1099	1785	YP_004322293.1	77.093	227	51	1	1	227	2	227	2.95e-126	358	sliding clamp DNA polymerase accessory protein	Synechococcus phage S-SM2	Viruses/Caudovirales/Myoviridae
78	1788	2213	YP_009323095.1	50	100	45	2	27	126	37	131	1.45e-28	104	hypothetical protein C490910_162	Synechococcus phage S-CAM7	Viruses/Caudovirales/Myoviridae
78	2274	2405	YP_214386.1	82.759	29	5	0	1	29	334	362	6.95e-12	59.3	porphyrin biosynthetic protein	Prochlorococcus phage P-SSM2	Viruses/Caudovirales/Myoviridae
79	3	761	YP_009134352.1	46.038	265	107	5	1	252	225	466	1.61e-67	218	head vertex precursor	Synechococcus phage ACG-2014f	Viruses/Caudovirales/Myoviridae
79	864	1394	YP_009011609.1	34.615	156	97	4	12	162	9	164	2.42e-16	75.1	gp3 tail completion and sheath stabilizer	Aeromonas phage PX29	Viruses/Caudovirales/Myoviridae/Tevenvirinae/unclassified/Tevenvirinae
79	1619	1897	YP_009320693.1	46.591	88	38	2	5	92	3	81	8.4e-22	83.2	hypothetical protein phiARI0131-1_22	Streptococcus phage phiARI0131-1	Viruses/Caudovirales/Siphoviridae
79	1900	2298	YP_008125199.1	26.812	138	94	3	1	132	1	137	1.12e-08	52.4	UvsY recombination repair and ssDNA binding protein	Vibrio phage nt-1	Viruses/Caudovirales/Myoviridae/Tevenvirinae Schizotequatrovirus
79	2317	3789	NP_891741.1	39.754	488	271	10	19	490	20	500	6.03e-112	342	UvsW	Enterobacteria phage RB49	Viruses/Caudovirales/Myoviridae/Tevenvirinae/Krischvirus
79	4051	4632	YP_009213628.1	41.27	126	73	1	1	125	1	126	6.19e-25	97.1	putative late sigma factor	Prochlorococcus phage P-TIM68	Viruses/Caudovirales/Myoviridae
79	4625	5149	YP_009283078.1	45.57	158	79	3	13	170	1	151	5.46e-42	139	AAA family ATPase	Bacillus phage AR9	Viruses/Caudovirales/Myoviridae
79	5427	6506	YP_009301645.1	35.112	356	214	8	1	352	1	343	6.32e-70	224	recombination-related endonuclease	Cyanophage S-RIM32	Viruses/Caudovirales/Myoviridae
79	7129	8856	YP_009322558.1	35.417	576	350	8	5	569	2	566	3.25e-108	338	recombination-related endonuclease	Synechococcus phage S-CAM9	Viruses/Caudovirales/Myoviridae
79	9283	9972	YP_008766896.1	44.118	102	57	0	19	120	4	105	2.98e-22	91.7	hypothetical protein SfIV_32	Shigella phage SfIV	Viruses/Caudovirales/Myoviridae
79	10694	11812	YP_009134627.1	35.887	248	143	8	14	254	10	248	2.29e-26	113	peptidase	Synechococcus phage ACG-2014e	Viruses/Caudovirales/Myoviridae
79	11902	13137	YP_009322560.1	29.218	243	135	9	25	237	295	530	1.39e-24	108	peptidase	Synechococcus phage S-CAM9	Viruses/Caudovirales/Myoviridae
79	13278	14663	YP_009325124.1	50	292	135	3	99	380	66	356	7.96e-98	300	CobS	Synechococcus phage S-WAM1	Viruses/Caudovirales/Myoviridae
80	3228	4298	YP_004421745.1	61.496	361	129	6	2	356	3	359	9.23e-151	431	unnamed protein product	Synechococcus phage S-CBS3	Viruses/Caudovirales/Siphoviridae
80	4291	4521	YP_004421744.1	53.846	52	24	0	25	76	4	55	1.06e-13	61.2	unnamed protein product	Synechococcus phage S-CBS3	Viruses/Caudovirales/Siphoviridae
80	4724	4996	YP_004421742.1	68.75	80	25	0	1	80	1	80	2.84e-35	117	unnamed protein product	Synechococcus phage S-CBS3	Viruses/Caudovirales/Siphoviridae
80	5920	6465	YP_004508458.1	24.551	167	118	3	4	170	2	160	2.86e-12	63.9	hypothetical protein SCRM01_025	Synechococcus phage S-CRM01	Viruses/Caudovirales/Myoviridae
80	400	741	YP_009198409.1	37.037	54	34	0	59	112	143	196	6.24e-06	45.1	HNH endonuclease	Mycobacterium phage Phayonce	Viruses/Caudovirales/Siphoviridae/Pclasvirinae/Phayoncevirus
80	1636	2223	YP_003084202.1	43.258	178	85	7	1	167	1	173	1.08e-36	128	hypothetical protein PSS2_gp058	Cyanophage PSS2	Viruses/Caudovirales/Siphoviridae
80	2457	2759	YP_007674985.1	46.392	97	52	0	1	97	1	97	3.07e-28	100	hypothetical protein CPKG_00012	Cyanophage KBS-S-2A	Viruses/Caudovirales/Siphoviridae
81	3	1463	YP_004324725.1	42.683	492	258	7	1	486	60	533	1.37e-130	391	portal vertex protein of head	Synechococcus phage S-SSM5	Viruses/Caudovirales/Myoviridae
81	1874	2728	YP_009140896.1	50	212	104	2	6	216	1	211	7.49e-66	206	prohead core scaffold protein	Synechococcus phage ACG-2014i	Viruses/Caudovirales/Myoviridae
81	3539	4810	YP_007517956.1	35.391	243	153	2	180	421	58	297	2.04e-42	153	prohead core protein	Pelagibacter phage HTVC008M	Viruses/Caudovirales/Myoviridae
81	4836	5762	YP_004323024.1	36.228	334	143	8	6	307	1	296	2.8e-50	174	precursor of major head subunit	Synechococcus phage S-SM1	Viruses/Caudovirales/Myoviridae
82	2	781	YP_004322325.1	80.309	259	50	1	1	259	508	765	1.18e-150	440	ribonucleotide reductase class Ia alpha subunit	Synechococcus phage S-SM2	Viruses/Caudovirales/Myoviridae
82	842	2023	YP_004322326.1	82.94	381	65	0	13	393	17	397	0	681	ribonucleotide reductase class Ia beta subunit	Synechococcus phage S-SM2	Viruses/Caudovirales/Myoviridae
82	2023	2178	YP_009302282.1	47.17	53	25	1	1	50	1	53	9.26e-10	50.1	hypothetical protein R290704_201	Cyanophage S-RIM50	Viruses/Caudovirales/Myoviridae
82	2172	2345	YP_009321094.1	57.447	47	20	0	4	50	1	47	4.1e-10	52	hypothetical protein T191209_182	Synechococcus phage S-CAM22	Viruses/Caudovirales/Myoviridae
82	2373	2762	YP_004322329.1	56.716	134	52	4	1	129	1	133	1.59e-40	134	hypothetical protein SSM2_174	Synechococcus phage S-SM2	Viruses/Caudovirales/Myoviridae
82	2920	3384	YP_009323146.1	50.36	139	63	3	20	155	44	179	7.05e-39	134	hypothetical protein C490910_213	Synechococcus phage S-CAM7	Viruses/Caudovirales/Myoviridae
83	1	174	YP_007675027.1	64.912	57	20	0	1	57	62	118	3.32e-18	73.6	hypothetical protein CPKG_00054	Cyanophage KBS-S-2A	Viruses/Caudovirales/Siphoviridae
83	177	545	YP_007674087.1	38.095	147	61	4	1	118	1	146	1.69e-23	90.5	hypothetical protein CPAG_00051	Prochlorococcus phage MED4-184	Viruses/Caudovirales/Siphoviridae
83	545	970	YP_007674088.1	63.121	141	51	1	1	141	1	140	9.02e-62	188	hypothetical protein CPAG_00052	Prochlorococcus phage MED4-184	Viruses/Caudovirales/Siphoviridae
83	974	1396	YP_007674090.1	47.143	140	72	2	1	139	1	139	8.14e-36	122	hypothetical protein CPAG_00054	Prochlorococcus phage MED4-184	Viruses/Caudovirales/Siphoviridae
83	1432	1788	YP_007675391.1	55.357	112	50	0	5	116	4	115	4.8e-40	131	hypothetical protein CPWG_00062	Cyanophage MED4-117	Viruses/Caudovirales/Siphoviridae
84	1	99	YP_004322214.1	64	25	9	0	1	25	18	42	0.000216	35.4	hypothetical protein SSM2_058	Synechococcus phage S-SM2	Viruses/Caudovirales/Myoviridae
84	113	400	YP_007677211.1	50	86	43	0	9	94	12	97	8.08e-26	94	hypothetical protein CYXG_00022	Synechococcus phage S-SSM4	Viruses/Caudovirales/Myoviridae
84	401	640	YP_007674552.1	56.25	80	32	1	1	77	1	80	7.04e-23	85.1	hypothetical protein SWZG_00194	Synechococcus phage S-SKS1	Viruses/Caudovirales/Myoviridae
84	929	1117	YP_004508660.1	48.78	41	21	0	1	41	1	41	1.85e-10	52	hypothetical protein SCRM01_227	Synechococcus phage S-CRM01	Viruses/Caudovirales/Myoviridae
84	1122	1361	YP_004322220.1	53.571	56	26	0	2	57	7	62	9.62e-16	67	hypothetical protein SSM2_064	Synechococcus phage S-SM2	Viruses/Caudovirales/Myoviridae
84	1454	2110	YP_009134358.1	48.031	127	50	2	2	128	3	113	2.28e-29	109	hypothetical protein Syn7803C90_147	Synechococcus phage ACG-2014f	Viruses/Caudovirales/Myoviridae
84	2138	2755	YP_004322221.1	44.149	188	87	8	1	182	1	176	2.68e-31	114	hypothetical protein SSM2_065	Synechococcus phage S-SM2	Viruses/Caudovirales/Myoviridae
84	2823	3524	YP_009134548.1	69.397	232	71	0	1	232	1	232	9.34e-122	347	hypothetical protein Syn7803C2_46	Synechococcus phage ACG-2014e	Viruses/Caudovirales/Myoviridae
84	3525	4451	YP_003097428.1	72.313	307	84	1	1	307	1	306	6.44e-160	450	hypothetical cyanophage protein	Synechococcus phage S-RSM4	Viruses/Caudovirales/Myoviridae
84	4504	4734	YP_009302152.1	45.333	75	38	2	4	76	2	75	3.23e-13	60.5	hypothetical protein R290704_071	Cyanophage S-RIM50	Viruses/Caudovirales/Myoviridae
84	4774	4965	YP_007674558.1	44.681	47	25	1	14	60	6	51	4.19e-07	43.9	hypothetical protein SWZG_00200	Synechococcus phage S-SKS1	Viruses/Caudovirales/Myoviridae
84	5503	6483	YP_009013592.1	29.05	358	188	10	1	296	1	354	2.21e-45	164	DNA methylase N-4/N-6	Mycobacterium phage Dori	Viruses/Caudovirales/Siphoviridae
84	6546	7118	YP_007674601.1	58.163	196	77	3	1	191	1	196	3.55e-70	220	helicase	Synechococcus phage S-SKS1	Viruses/Caudovirales/Myoviridae
85	2	754	YP_009103797.1	90.438	251	24	0	1	251	1	251	3.42e-168	469	major capsid protein	Synechococcus phage S-CBP4	Viruses/Caudovirales/Podoviridae/Autographivirinae/unclassified/Autographivirinae
85	973	1122	YP_007676374.1	93.617	47	3	0	3	49	5	51	9.21e-24	85.1	hypothetical protein CYZG_00053	Cyanophage KBS-P-1A	Viruses/Caudovirales/Podoviridae/Autographivirinae/unclassified/Autographivirinae
85	1125	1370	YP_007676373.1	89.024	82	8	1	1	81	5	86	1.42e-45	142	hypothetical protein CYZG_00052	Cyanophage KBS-P-1A	Viruses/Caudovirales/Podoviridae/Autographivirinae/unclassified/Autographivirinae
85	1370	2341	YP_195211.1	92.26	323	25	0	1	323	37	359	0	621	photosystem II D1 protein	Synechococcus phage S-PM2	Viruses/Caudovirales/Myoviridae
85	2462	2758	YP_004508542.1	59.524	84	31	1	12	92	37	120	7.14e-28	100	RlpA-like lipoprotein precursor	Synechococcus phage S-CRM01	Viruses/Caudovirales/Myoviridae
85	2899	3084	YP_007676482.1	77.049	61	14	0	1	61	1	61	5.41e-30	102	hypothetical protein SWVG_00053	Synechococcus phage S-RIP1	Viruses/Caudovirales/Podoviridae/Autographivirinae/unclassified/Autographivirinae
85	3084	3728	YP_007676481.1	63.426	216	76	3	1	214	1	215	6.7e-90	265	hypothetical protein SWVG_00052	Synechococcus phage S-RIP1	Viruses/Caudovirales/Podoviridae/Autographivirinae/unclassified/Autographivirinae
85	3738	5315	YP_009103528.1	76.096	502	116	2	1	502	1	498	0	756	head-to-tail connector (portal)	Synechococcus phage S-CBP3	Viruses/Caudovirales/Podoviridae/Autographivirinae/unclassified/Autographivirinae
86	2	2068	YP_009103535.1	37.097	682	384	9	1	678	1	641	2e-141	435	tail tubular protein B	Synechococcus phage S-CBP3	Viruses/Caudovirales/Podoviridae/Autographivirinae/unclassified/Autographivirinae
86	2068	2946	YP_007676437.1	59.122	296	115	6	1	292	1	294	9.75e-115	334	tail tube A	Synechococcus phage S-RIP1	Viruses/Caudovirales/Podoviridae/Autographivirinae/unclassified/Autographivirinae
86	3030	4184	YP_007677710.1	72.585	383	95	4	8	380	1	383	0	553	hypothetical protein PRQG_00046	Prochlorococcus phage P-GSP1	Viruses/Caudovirales/Podoviridae/Autographivirinae/unclassified/Autographivirinae
87	1	276	YP_195211.1	89.011	91	10	0	1	91	269	359	2.75e-52	168	photosystem II D1 protein	Synechococcus phage S-PM2	Viruses/Caudovirales/Myoviridae
87	276	425	YP_007676484.1	83.333	48	8	0	1	48	1	48	1.39e-22	82.4	hypothetical protein SWVG_00055	Synechococcus phage S-RIP1	Viruses/Caudovirales/Podoviridae/Autographivirinae/unclassified/Autographivirinae
87	642	1766	YP_007676436.1	81.944	360	62	2	16	374	2	359	0	580	capsid protein	Synechococcus phage S-RIP1	Viruses/Caudovirales/Podoviridae/Autographivirinae/unclassified/Autographivirinae
87	1850	2734	YP_007676437.1	58.054	298	117	6	1	294	1	294	1.15e-114	334	tail tube A	Synechococcus phage S-RIP1	Viruses/Caudovirales/Podoviridae/Autographivirinae/unclassified/Autographivirinae
87	2734	5274	YP_009103535.1	39.207	857	452	13	1	845	1	800	0	610	tail tubular protein B	Synechococcus phage S-CBP3	Viruses/Caudovirales/Podoviridae/Autographivirinae/unclassified/Autographivirinae
87	5277	6443	YP_007676438.1	29.333	375	153	7	6	376	29	295	4.45e-37	139	hypothetical protein SWVG_00004	Synechococcus phage S-RIP1	Viruses/Caudovirales/Podoviridae/Autographivirinae/unclassified/Autographivirinae
87	6447	7985	YP_007676440.1	37.089	213	131	2	300	512	168	377	3.54e-34	139	hypothetical protein SWVG_00006	Synechococcus phage S-RIP1	Viruses/Caudovirales/Podoviridae/Autographivirinae/unclassified/Autographivirinae
88	2	217	YP_214372.1	56.863	51	22	0	20	70	1	51	7.14e-15	63.9	hypothetical protein PSSM2_140	Prochlorococcus phage P-SSM2	Viruses/Caudovirales/Myoviridae
88	229	780	YP_004322277.1	65.746	181	60	2	4	183	12	191	3.14e-82	243	head-proximal tip of tail tube tail completion + sheath stabilizer	Synechococcus phage S-SM2	Viruses/Caudovirales/Myoviridae
88	777	1214	YP_004322278.1	81.818	143	26	0	3	145	2	144	4.14e-88	254	UvsY	Synechococcus phage S-SM2	Viruses/Caudovirales/Myoviridae
88	1233	2576	YP_004322280.1	78.027	446	98	0	3	448	4	449	0	734	RNA-DNA + DNA-DNA helicase	Synechococcus phage S-SM2	Viruses/Caudovirales/Myoviridae
89	1	741	YP_004934612.1	49.593	246	117	5	3	246	4	244	1.78e-68	215	unnamed protein product	Synechococcus phage S-CBS1	Viruses/Caudovirales/Siphoviridae
89	858	1283	YP_004934611.1	46.429	140	73	1	4	141	3	142	2.33e-36	124	unnamed protein product	Synechococcus phage S-CBS1	Viruses/Caudovirales/Siphoviridae
89	1286	1921	YP_009216812.1	32.484	157	93	6	53	208	203	347	3.05e-14	72.4	hypothetical protein phiAC-1_0044	Acinetobacter phage phiAC-1	Viruses/Caudovirales/Myoviridae
89	1924	2208	YP_004934609.1	40.426	94	54	2	1	93	1	93	2.09e-13	63.2	unnamed protein product	Synechococcus phage S-CBS1	Viruses/Caudovirales/Siphoviridae
89	2214	2594	YP_004934605.1	73.016	126	34	0	1	126	1	126	1.52e-60	184	unnamed protein product	Synechococcus phage S-CBS1	Viruses/Caudovirales/Siphoviridae
89	2809	3390	YP_004421726.1	46.875	192	98	2	3	191	641	831	6.68e-52	180	unnamed protein product	Synechococcus phage S-CBS3	Viruses/Caudovirales/Siphoviridae
90	57	572	YP_007378939.1	36.429	140	83	3	29	168	14	147	1.71e-25	97.8	hypothetical protein HVTV1_33	Halovirus HVTV-1	Viruses/unclassified DNA viruses/unclassifiedarchaealdsDNA/viruses/Haloviruses
90	578	1336	YP_214338.1	85.317	252	36	1	1	252	1	251	7.68e-166	460	hypothetical protein PSSM2_106	Prochlorococcus phage P-SSM2	Viruses/Caudovirales/Myoviridae
90	1336	1500	YP_007674528.1	54	50	23	0	1	50	1	50	3.54e-14	61.2	hypothetical protein SWZG_00170	Synechococcus phage S-SKS1	Viruses/Caudovirales/Myoviridae
90	1500	1649	YP_009133641.1	76.923	39	9	0	11	49	10	48	6.69e-14	60.5	hypothetical protein Syn7803US105_81	Synechococcus phage ACG-2014g	Viruses/Caudovirales/Myoviridae
90	1728	2054	YP_007006013.1	35.185	108	70	0	1	108	7	114	4.06e-24	90.5	S-adenosylmethionine decarboxylase	Cyanophage S-TIM5	Viruses/Caudovirales/Myoviridae
