# Supplementary material for: Cyanophage Diversity and Community Structure in Dead Zone Sediments
Source: mSphere. 2021 Apr 28;6(2):e00208-21. doi: 10.1128/mSphere.00208-21 (PMC8092138; doi:10.1128/mSphere.00208-21)
Supplement: DATA SET S4 [file mSphere.00208-21-sd004.xlsx]

## Sheet: Data S4
UniProtKB ID	Protein name	UniProtKB reference taxonomy (Cyanobacteria, GeTMM values)	DNA A1	DNA A2	DNA A3	DNA D1	DNA D2	DNA D3	DNA E1	DNA E2	DNA E3	DNA F1	DNA F2	DNA F3	RNA A1	RNA A2	RNA A3	RNA D1	RNA D2	RNA D3	RNA E1	RNA E2	RNA E3	RNA F1	RNA F2	RNA F3
CIMA_SYNY3	(R)-citramalate synthase	Cyanobacteria/Synechococcales/Merismopediaceae/Synechocystis/Synechocystis sp. PCC 6803/Synechocystis sp.	1.46042	3.2941	1.64842	3.05092	2.28685	4.69598	6.50151	4.28674	4.97708	5.06204	4.09973	4.15936	0	0	0	0	0	0	0.178817	0	0	0	0	0
HIS4_PROM4	1-(5-phosphoribosyl)-5-[(5-phosphoribosylamino)methylideneamino] imidazole-4-carboxamide isomerase	Cyanobacteria/Synechococcales/Prochloraceae/Prochlorococcus/Prochlorococcus marinus/Prochlorococcus marinus	0.111371	0.0504123	0	0.542978	0.376752	0.214586	0.788432	0.750887	0.597048	0.811444	0.140031	0.880288	0	0	0	0	0	0	0	0	0	0.076543	0	0
HIS4_CYAP4	1-(5-phosphoribosyl)-5-[(5-phosphoribosylamino)methylideneamino] imidazole-4-carboxamide isomerase	Cyanobacteria/Oscillatoriophycideae/Oscillatoriales/Cyanothecaceae/Cyanothece/Cyanothece sp.	0.620322	1.24893	1.25218	0.811646	0.974167	0.928948	0.406593	0.378408	0.479272	0.896862	0.841068	0.530595	0	0	0	0	0	0	0	0	0	0.0762227	0	0
HIS4_THEEB	1-(5-phosphoribosyl)-5-[(5-phosphoribosylamino)methylideneamino] imidazole-4-carboxamide isomerase	Cyanobacteria/Synechococcales/Synechococcaceae/Thermosynechococcus/Thermosynechococcus elongatus/Thermosynechococcus elongatus	0.460007	0.100825	0.409988	3.01953	3.71246	2.96011	2.24979	2.86823	0.78	2.26135	1.19071	2.04284	0	0	0	0	0	0	0	0	0	0.0734566	0	0
HIS4_GLOVI	1-(5-phosphoribosyl)-5-[(5-phosphoribosylamino)methylideneamino] imidazole-4-carboxamide isomerase	Cyanobacteria/Gloeobacteria/Gloeobacterales/Gloeobacteraceae/Gloeobacter/Gloeobacter violaceus/Gloeobacter violaceus	0.176036	0.700917	0.826882	1.25331	0.624073	1.28967	0.859866	1.21434	0.714464	0.97165	1.05015	1.03406	0	0	0	0.371231	0	0	0	0	0.27729	0	0.167683	0
HIS4_NOSS1	1-(5-phosphoribosyl)-5-[(5-phosphoribosylamino)methylideneamino] imidazole-4-carboxamide isomerase	Cyanobacteria/Nostocales/Nostocaceae/Nostoc/Nostoc sp.	0.14575	0	0	0.236639	0.241816	0.657812	0	1.28639	0.252072	0	0.406913	0.679612	0	0	0	0	0	0	0	0	0.583769	0	0	0
HIS4_ANAVT	1-(5-phosphoribosyl)-5-[(5-phosphoribosylamino)methylideneamino] imidazole-4-carboxamide isomerase	Cyanobacteria/Nostocales/Nostocaceae/Trichormus/Anabaena variabilis/Anabaena variabilis	0.395347	0.156278	0.455337	0.764345	0.076575	0.291986	0.279912	0.378092	0.478938	0.121738	0.128856	0.0594851	0	0	0	0	0	0	0	0	0	0	0	0
HIS4_CYAA5	1-(5-phosphoribosyl)-5-[(5-phosphoribosylamino)methylideneamino] imidazole-4-carboxamide isomerase	Cyanobacteria/Oscillatoriophycideae/Oscillatoriales/Cyanothecaceae/Cyanothece/Cyanothece sp.	0	0	0	0.536289	0.605983	1.60384	0.419868	0.14937	0.239469	0.963384	1.34459	0.472209	0	0	0	0	0	0	0	0.0959039	0	0	0	0
HIS4_CYAP8	1-(5-phosphoribosyl)-5-[(5-phosphoribosylamino)methylideneamino] imidazole-4-carboxamide isomerase	Cyanobacteria/Oscillatoriophycideae/Oscillatoriales/Cyanothecaceae/Cyanothece/Cyanothece sp.	0	0	0	0	0	0	0.171375	0	0	0	0	0.291356	0	0	0	0	0	0	0	0	0	0	0	0
HIS4_TRIEI	1-(5-phosphoribosyl)-5-[(5-phosphoribosylamino)methylideneamino] imidazole-4-carboxamide isomerase	Cyanobacteria/Oscillatoriophycideae/Oscillatoriales/Microcoleaceae/Trichodesmium/Trichodesmium erythraeum/Trichodesmium erythraeum	0.220403	0.104621	0.225368	0.69893	0.583892	0.605583	0.911374	1.03117	1.26538	0.765778	0.413044	0.829728	0	0	0	0	0	0	0	0	0	0	0	0
HIS4_ACAM1	1-(5-phosphoribosyl)-5-[(5-phosphoribosylamino)methylideneamino] imidazole-4-carboxamide isomerase	Cyanobacteria/Synechococcales/Acaryochloridaceae/Acaryochloris/Acaryochloris marina/Acaryochloris marina	0.0546563	0	0	0	0	0	0.270882	0.0731791	0.231744	0	0.187049	0.172699	0	0	0	0	0	0	0	0	0	0	0	0
HIS4_SYNY3	1-(5-phosphoribosyl)-5-[(5-phosphoribosylamino)methylideneamino] imidazole-4-carboxamide isomerase	Cyanobacteria/Synechococcales/Merismopediaceae/Synechocystis/Synechocystis sp. PCC 6803/Synechocystis sp.	0.210969	0.0972938	0.212609	0.226067	0.76519	0.803041	0.704484	0.298107	0.159646	0.244499	0.387109	0.179455	0	0	0	0	0	0	0	0.195837	0	0	0	0
HIS4_PROMS	1-(5-phosphoribosyl)-5-[(5-phosphoribosylamino)methylideneamino] imidazole-4-carboxamide isomerase	Cyanobacteria/Synechococcales/Prochloraceae/Prochlorococcus/Prochlorococcus marinus/Prochlorococcus marinus	0	0	0	0	0	0	0.115826	0.250323	0.132121	0	0	0.295374	0	0	0	0	0	0	0	0	0	0	0	0
HIS4_PROM3	1-(5-phosphoribosyl)-5-[(5-phosphoribosylamino)methylideneamino] imidazole-4-carboxamide isomerase	Cyanobacteria/Synechococcales/Prochloraceae/Prochlorococcus/Prochlorococcus marinus/Prochlorococcus marinus	1.78284	1.55745	1.29386	0.499768	0.514922	0.486835	0.595088	0.500153	1.06033	0	0	0.0562064	0	0	0	0	0	0	0	0	0	0	0	0
HIS4_PROM9	1-(5-phosphoribosyl)-5-[(5-phosphoribosylamino)methylideneamino] imidazole-4-carboxamide isomerase	Cyanobacteria/Synechococcales/Prochloraceae/Prochlorococcus/Prochlorococcus marinus/Prochlorococcus marinus	0	0	0	0.0977423	0.278455	0.272174	0.169644	0.190291	0.401744	0.374517	0.168073	0.144206	0	0	0	0	0	0	0	0	0	0	0	0
HIS4_PROMT	1-(5-phosphoribosyl)-5-[(5-phosphoribosylamino)methylideneamino] imidazole-4-carboxamide isomerase	Cyanobacteria/Synechococcales/Prochloraceae/Prochlorococcus/Prochlorococcus marinus/Prochlorococcus marinus	0	0	0	0	0	0	0	0	0	0.218038	0.230787	0	0	0	0	0	0	0	0	0	0	0	0	0
HIS4_PROMP	1-(5-phosphoribosyl)-5-[(5-phosphoribosylamino)methylideneamino] imidazole-4-carboxamide isomerase	Cyanobacteria/Synechococcales/Prochloraceae/Prochlorococcus/Prochlorococcus marinus/Prochlorococcus marinus subsp. pastoris/Prochlorococcus marinus subsp. pastoris	0.24645	0	0	0.299743	0	0	0.279912	0	0.174159	0	0	0	0	0	0	0	0	0	0	0	0	0	0	0
HIS4_SYNP2	1-(5-phosphoribosyl)-5-[(5-phosphoribosylamino)methylideneamino] imidazole-4-carboxamide isomerase	Cyanobacteria/Synechococcales/Synechococcaceae/Synechococcus/Synechococcus sp.	0.284365	0	0.286576	0.125766	0.128518	0	0	0	0.267937	0	0	0	0	0	0	0	0	0	0	0	0	0	0	0
HIS4_SYNS9	1-(5-phosphoribosyl)-5-[(5-phosphoribosylamino)methylideneamino] imidazole-4-carboxamide isomerase	Cyanobacteria/Synechococcales/Synechococcaceae/Synechococcus/Synechococcus sp.	0	0	0	0	0.144709	0.137946	0.132242	0	0.301693	0.230056	0	0.337239	0	0	0	0	0	0	0	0	0	0	0	0
HIS4_SYNR3	1-(5-phosphoribosyl)-5-[(5-phosphoribosylamino)methylideneamino] imidazole-4-carboxamide isomerase	Cyanobacteria/Synechococcales/Synechococcaceae/Synechococcus/Synechococcus sp.	0.589585	0.537848	0.166975	0.97009	1.24433	1.31937	2.09706	1.10864	1.42487	2.55613	1.80205	1.51729	0	0	0	0	0	0	0	0.140389	0	0	0	0
GLGB_SYNP6	1,4-alpha-glucan branching enzyme GlgB	Cyanobacteria/Synechococcales/Synechococcaceae/Synechococcus/Synechococcus elongatus/Synechococcus sp.	0.765795	0.638103	1.00836	1.40823	1.59337	1.47185	2.28663	1.69225	1.94152	2.43667	2.36903	2.11441	0.167214	0	0.0853201	0	0	0.0820961	0	0	0	0.0652947	0.0526867	0
GLGB_GLOVI	1,4-alpha-glucan branching enzyme GlgB	Cyanobacteria/Gloeobacteria/Gloeobacterales/Gloeobacteraceae/Gloeobacter/Gloeobacter violaceus/Gloeobacter violaceus	0.370066	0.460401	0.569784	0.415048	0.404849	0.814131	0.32894	0.434359	0.73101	1.2546	0.359004	0.550527	0	0	0	0	0	0	0	0	0	0	0	0
GLGB_NOSS1	1,4-alpha-glucan branching enzyme GlgB	Cyanobacteria/Nostocales/Nostocaceae/Nostoc/Nostoc sp.	0.657066	0.303023	0	0.0832619	0.272614	0.357534	0.498256	0.269208	0	0.0676322	0.21476	0.437034	0	0.639064	0.44398	0	0	0.424163	0	0	0	0	0	0
GLGB_ANAVT	1,4-alpha-glucan branching enzyme GlgB	Cyanobacteria/Nostocales/Nostocaceae/Trichormus/Anabaena variabilis/Anabaena variabilis	0	0	0	0	0	0	0.161488	0	0.184207	0.280934	0.14868	0.137273	0	0	0	0	0	0	0	0	0	0	0	0
GLGB_TRIEI	1,4-alpha-glucan branching enzyme GlgB	Cyanobacteria/Oscillatoriophycideae/Oscillatoriales/Microcoleaceae/Trichodesmium/Trichodesmium erythraeum/Trichodesmium erythraeum	0	0	0	0	0.224122	0	0	0	0	0.356306	0	0.174103	0	0	0	0	0	0	0	0	0	0	0	0
GLGB_SYNY3	1,4-alpha-glucan branching enzyme GlgB	Cyanobacteria/Synechococcales/Merismopediaceae/Synechocystis/Synechocystis sp. PCC 6803/Synechocystis sp.	0.341	0.893905	0.171825	0	0	0.110183	0.105627	0	0.672193	0	0	0	0	0	0	0	0	0	0	0	0	0	0	0
GLGB_SYNE7	1,4-alpha-glucan branching enzyme GlgB	Cyanobacteria/Synechococcales/Synechococcaceae/Synechococcus/Synechococcus elongatus/Synechococcus elongatus	0.273833	0	0	0.363325	0	0.707845	0.339287	0.366635	0	0.590245	0.312378	0	0	0	0	0	0	0	0	0	0	0	0	0
GLGB_SYNSC	1,4-alpha-glucan branching enzyme GlgB	Cyanobacteria/Synechococcales/Synechococcaceae/Synechococcus/Synechococcus sp.	0.218625	0.0672164	0.0734414	0.386765	0.395226	0.0941891	0.270882	0.195144	0	0.0785407	0.166266	0.076755	0	0	0	0	0	0	0	0	0	0	0	0
GLGB_SYNS9	1,4-alpha-glucan branching enzyme GlgB	Cyanobacteria/Synechococcales/Synechococcaceae/Synechococcus/Synechococcus sp.	0	0	0.153484	0.101037	0.309742	0.393689	0	0	0	0.0820706	0.0868691	0.160409	0	0	0	0	0	0	0	0	0	0	0	0
GLGB_SYNJB	1,4-alpha-glucan branching enzyme GlgB	Cyanobacteria/Synechococcales/Synechococcaceae/Synechococcus/Synechococcus sp.	0.214022	0.131603	0.143791	0	0	0	0	0	0	0	0	0	0	0	0	0	0	0	0	0	0	0	0	0
GLGB_SYNJA	1,4-alpha-glucan branching enzyme GlgB	Cyanobacteria/Synechococcales/Synechococcaceae/Synechococcus/Synechococcus sp.	0.347558	0.160285	0	0	0	0	0	0	0	0	0	0	0	0	0	0	0	0	0	0	0	0	0	0
GLGB_SYNPW	1,4-alpha-glucan branching enzyme GlgB	Cyanobacteria/Synechococcales/Synechococcaceae/Synechococcus/Synechococcus sp.	0.584715	0.544513	0.482121	0.630775	0.622428	0.303957	0.654904	0.278901	0.49361	0.284706	0.382203	0.321495	0	0	0	0	0	0	0	0	0	0	0	0
GLGB_SYNPX	1,4-alpha-glucan branching enzyme GlgB	Cyanobacteria/Synechococcales/Synechococcaceae/Synechococcus/Synechococcus sp.	0.40898	0.565835	0.382718	0.46861	0.158431	0.305456	0.911409	1.03808	0.949618	0.0972883	0.0333248	0.0643083	0	0	0	0	0	0	0	0	0	0	0	0
GLGB_THEEB	1,4-alpha-glucan branching enzyme GlgB	Cyanobacteria/Synechococcales/Synechococcaceae/Thermosynechococcus/Thermosynechococcus elongatus/Thermosynechococcus elongatus	0.309726	0.128048	0.21407	1.54692	1.46788	1.38622	0.91705	0.443278	0.678459	0.744782	1.1274	0.659062	0	0	0	0	0	0	0	0	0.0301402	0	0	0
DNCH_PROMT	1,4-dihydroxy-2-naphthoyl-CoA hydrolase (DHNA-CoA hydrolase)	Cyanobacteria/Synechococcales/Prochloraceae/Prochlorococcus/Prochlorococcus marinus/Prochlorococcus marinus	0.0989398	0.0912573	0.297692	3.0893	1.93763	1.12192	1.27701	1.04755	1.79009	1.46034	1.49996	1.74638	0	0	0	0	0	0	0.159891	0.495843	0.157328	0.2584	0	0
DNCH_SYNP6	1,4-dihydroxy-2-naphthoyl-CoA hydrolase (DHNA-CoA hydrolase)	Cyanobacteria/Synechococcales/Synechococcaceae/Synechococcus/Synechococcus elongatus/Synechococcus sp.	4.41011	4.54445	4.63724	4.97637	3.86924	4.01879	4.27268	3.41153	4.19075	4.31779	3.3708	3.02954	0.661792	0.331026	0.689926	0	0.16065	0.483905	0.403161	0.667095	0.944063	0	0	0.289351
DNCH_ACAM1	1,4-dihydroxy-2-naphthoyl-CoA hydrolase (DHNA-CoA hydrolase)	Cyanobacteria/Synechococcales/Acaryochloridaceae/Acaryochloris/Acaryochloris marina/Acaryochloris marina	1.00323	1.37816	1.21769	2.2171	4.53441	1.39931	2.31765	1.58012	1.24257	3.17829	2.57651	3.31954	0	0.335858	0.349999	0	0.165306	0.165977	0.158732	0	0.160748	0	0.133053	0.148869
DNCH_NOSP7	1,4-dihydroxy-2-naphthoyl-CoA hydrolase (DHNA-CoA hydrolase)	Cyanobacteria/Nostocales/Nostocaceae/Nostoc/Nostoc punctiforme/Nostoc punctiforme	0.184418	0.60024	0.557555	0.891615	1.02895	0.868542	0	0.624398	0.399469	1.1576	0.112049	0.61997	0	0	0	0	0	0	0	0	0	0	0	0
DNCH_NOSS1	1,4-dihydroxy-2-naphthoyl-CoA hydrolase (DHNA-CoA hydrolase)	Cyanobacteria/Nostocales/Nostocaceae/Nostoc/Nostoc sp.	0	0	0	0	0.331135	0.15783	0	0.163499	0	0	0	0	0	0	0	0	0	0	0	0	0	0	0	0
DNCH_ANAVT	1,4-dihydroxy-2-naphthoyl-CoA hydrolase (DHNA-CoA hydrolase)	Cyanobacteria/Nostocales/Nostocaceae/Trichormus/Anabaena variabilis/Anabaena variabilis	0.633553	0.54064	0.727108	0.635471	0.711428	0.251174	0.707007	0.911151	0.824988	0.414109	0.223291	0.413065	0	0	0	0	0	0	0	0	0	0	0	0
DNCH_MICAN	1,4-dihydroxy-2-naphthoyl-CoA hydrolase (DHNA-CoA hydrolase)	Cyanobacteria/Oscillatoriophycideae/Chroococcales/Microcystaceae/Microcystis/Microcystis aeruginosa/Microcystis aeruginosa	0.301217	0.277828	0	0	0.138181	0	0.126276	0.545817	0.144041	0.109839	0	0.322025	0	0	0	0	0	0	0	0	0	0	0	0
DNCH_CYAA5	1,4-dihydroxy-2-naphthoyl-CoA hydrolase (DHNA-CoA hydrolase)	Cyanobacteria/Oscillatoriophycideae/Oscillatoriales/Cyanothecaceae/Cyanothece/Cyanothece sp.	0.54595	0.934671	0.784191	2.52547	2.39876	2.22099	1.60182	1.07981	0.431227	1.07642	1.66634	1.507	0	0	0	0	0	0.169665	0	0	0	0	0	0
DNCH_CYAP7	1,4-dihydroxy-2-naphthoyl-CoA hydrolase (DHNA-CoA hydrolase)	Cyanobacteria/Oscillatoriophycideae/Oscillatoriales/Cyanothecaceae/Cyanothece/Cyanothece sp.	0.105897	0	0.10672	0	0	0	0.393626	0.283569	0	0.114129	0.120802	0.334604	0	0	0	0	0	0	0	0	0	0	0	0
DNCH_CYAP8	1,4-dihydroxy-2-naphthoyl-CoA hydrolase (DHNA-CoA hydrolase)	Cyanobacteria/Oscillatoriophycideae/Oscillatoriales/Cyanothecaceae/Cyanothece/Cyanothece sp.	1.15222	1.97059	2.25604	1.32453	3.80698	1.64988	4.08981	2.28478	2.13681	1.78131	1.39776	1.94677	0	0	0	0	0	0	0	0	0	0	0	0
DNCH_TRIEI	1,4-dihydroxy-2-naphthoyl-CoA hydrolase (DHNA-CoA hydrolase)	Cyanobacteria/Oscillatoriophycideae/Oscillatoriales/Microcoleaceae/Trichodesmium/Trichodesmium erythraeum/Trichodesmium erythraeum	0.359066	0.248389	0	0	0.137149	0	0.250667	0	0	0.218038	0	0.106541	0	0	0	0	0	0	0	0	0	0	0	0
DNCH_SYNY3	1,4-dihydroxy-2-naphthoyl-CoA hydrolase (DHNA-CoA hydrolase)	Cyanobacteria/Synechococcales/Merismopediaceae/Synechocystis/Synechocystis sp. PCC 6803/Synechocystis sp.	3.22798	3.23312	3.70205	0.800932	1.53913	1.09822	0.540495	1.27265	0.483461	0.460784	0.75318	1.03838	0	0	0	0	0	0	0	0	0	0	0	0
DNCH_PROM2	1,4-dihydroxy-2-naphthoyl-CoA hydrolase (DHNA-CoA hydrolase)	Cyanobacteria/Synechococcales/Prochloraceae/Prochlorococcus/Prochlorococcus marinus/Prochlorococcus marinus	0.765218	0.693671	0.598253	0.517542	0.396648	0.378112	0.241651	0.261128	0.275648	0.210195	0	0.410833	0	0	0	0	0	0	0	0	0	0	0	0
DNCH_PROM0	1,4-dihydroxy-2-naphthoyl-CoA hydrolase (DHNA-CoA hydrolase)	Cyanobacteria/Synechococcales/Prochloraceae/Prochlorococcus/Prochlorococcus marinus/Prochlorococcus marinus	0	0.0817141	0.267845	0	0	0	0	0	0	0	0	0	0	0	0	0	0	0	0	0	0	0	0	0
DNCH_PROM3	1,4-dihydroxy-2-naphthoyl-CoA hydrolase (DHNA-CoA hydrolase)	Cyanobacteria/Synechococcales/Prochloraceae/Prochlorococcus/Prochlorococcus marinus/Prochlorococcus marinus	0.365124	0.168949	0.919288	0.481209	0.124176	0.587129	0.561337	0.974455	0.258885	0.292171	0.412339	0.190352	0	0	0	0	0	0	0	0	0	0	0	0
DNCH_PROM9	1,4-dihydroxy-2-naphthoyl-CoA hydrolase (DHNA-CoA hydrolase)	Cyanobacteria/Synechococcales/Prochloraceae/Prochlorococcus/Prochlorococcus marinus/Prochlorococcus marinus	0.290459	0.446509	0.0975721	0	0	0	0	0	0	0	0	0	0	0	0	0	0	0	0	0	0	0	0	0
DNCH_PROMM	1,4-dihydroxy-2-naphthoyl-CoA hydrolase (DHNA-CoA hydrolase)	Cyanobacteria/Synechococcales/Prochloraceae/Prochlorococcus/Prochlorococcus marinus/Prochlorococcus marinus	0.890458	0.912573	1.19651	4.85715	3.62194	4.09207	2.45178	2.6494	1.67803	3.62548	2.48306	3.43885	0	0	0.349999	0	0	0	0	0.340214	0	0	0	0.149956
DNCH_PROM1	1,4-dihydroxy-2-naphthoyl-CoA hydrolase (DHNA-CoA hydrolase)	Cyanobacteria/Synechococcales/Prochloraceae/Prochlorococcus/Prochlorococcus marinus/Prochlorococcus marinus	0	0	0	0	0.176712	0	0	0	0	0.280934	0	0.274547	0	0	0	0	0	0	0	0	0	0	0	0
DNCH_PROMP	1,4-dihydroxy-2-naphthoyl-CoA hydrolase (DHNA-CoA hydrolase)	Cyanobacteria/Synechococcales/Prochloraceae/Prochlorococcus/Prochlorococcus marinus/Prochlorococcus marinus subsp. pastoris/Prochlorococcus marinus subsp. pastoris	0.467405	0.776002	0.847868	0	0.126745	0	0	0	0.132121	0	0	0	0	0	0	0	0	0	0	0	0	0	0	0
DNCH_SYNS3	1,4-dihydroxy-2-naphthoyl-CoA hydrolase (DHNA-CoA hydrolase)	Cyanobacteria/Synechococcales/Synechococcaceae/Synechococcus/Synechococcus sp.	0.292549	0.179889	0.294822	0	0	0	0	0	0	0	0	0	0	0	0	0	0	0	0	0	0	0	0	0
DNCH_SYNR3	1,4-dihydroxy-2-naphthoyl-CoA hydrolase (DHNA-CoA hydrolase)	Cyanobacteria/Synechococcales/Synechococcaceae/Synechococcus/Synechococcus sp.	0.387279	0.131603	0.143791	0.789699	0.105017	0.368825	0.272756	0.191036	0.109471	0.166955	0	0.163159	0	0	0	0	0	0	0	0	0	0	0	0
DNCH_SYNPW	1,4-dihydroxy-2-naphthoyl-CoA hydrolase (DHNA-CoA hydrolase)	Cyanobacteria/Synechococcales/Synechococcaceae/Synechococcus/Synechococcus sp.	0.808183	0.759799	1.00418	0.114551	0.723467	0.131723	0.106973	0.136454	0	0.312726	0	0	0	0	0	0	0	0	0	0	0	0	0	0
DNCH_THEEB	1,4-dihydroxy-2-naphthoyl-CoA hydrolase (DHNA-CoA hydrolase)	Cyanobacteria/Synechococcales/Synechococcaceae/Thermosynechococcus/Thermosynechococcus elongatus/Thermosynechococcus elongatus	0.939759	1.18806	0.852019	0.763688	1.46347	0.493774	1.05846	0.975618	1.37801	0.816621	1.1415	0.421496	0	0	0	0	0.333026	0	0	0	0	0	0	0
CH10_MICAN	10 kDa chaperonin (GroES protein) (Protein Cpn10)	Cyanobacteria/Oscillatoriophycideae/Chroococcales/Microcystaceae/Microcystis/Microcystis aeruginosa/Microcystis aeruginosa	0	0.984113	0.511294	0	0	0	0	0	0	0	0	0	1.13222	1.10874	0	0	0	0	0	0	0	0	0	0
CH10_CYAA5	10 kDa chaperonin (GroES protein) (Protein Cpn10)	Cyanobacteria/Oscillatoriophycideae/Oscillatoriales/Cyanothecaceae/Cyanothece/Cyanothece sp.	0	0.371354	0.270497	0.185408	0.742849	0.36122	1.42981	0.195144	0	1.41373	0.658206	0.9084	0	0	0	0	0	0	0	0	0	0	0	0
CH10_CYAP4	10 kDa chaperonin (GroES protein) (Protein Cpn10)	Cyanobacteria/Oscillatoriophycideae/Oscillatoriales/Cyanothecaceae/Cyanothece/Cyanothece sp.	0.220403	0.101644	0.111058	0.438648	0.747074	0.427297	0.273085	0.590192	0.467256	0.356306	0.125713	0.232137	0	0	0	0	0	0	0	0	0	0	0	0
CH10_CYAP8	10 kDa chaperonin (GroES protein) (Protein Cpn10)	Cyanobacteria/Oscillatoriophycideae/Oscillatoriales/Cyanothecaceae/Cyanothece/Cyanothece sp.	0.276628	0	0.418166	0	0	0	0.171375	0.439012	0	0.102158	0.216262	0	0	0	0	0	0	0	0	0	0	0	0	0
CH10_TRIEI	10 kDa chaperonin (GroES protein) (Protein Cpn10)	Cyanobacteria/Oscillatoriophycideae/Oscillatoriales/Microcoleaceae/Trichodesmium/Trichodesmium erythraeum/Trichodesmium erythraeum	0.138314	0.382722	0	0	0.187531	0.382478	0.171375	0.422056	0	0.149067	0.179799	0.145678	0	0	0	0	0	0	0	0	0	0	0	0
CH10_SYNY3	10 kDa chaperonin (GroES protein) (Protein Cpn10)	Cyanobacteria/Synechococcales/Merismopediaceae/Synechocystis/Synechocystis sp. PCC 6803/Synechocystis sp.	0	0	0	0.504241	0.464091	1.04854	1.1875	0.549952	0.483775	0.516464	0.456889	0.576826	0	0	0	0	0	0	0	0	0	0	0	0
CH10_PROM2	10 kDa chaperonin (GroES protein) (Protein Cpn10)	Cyanobacteria/Synechococcales/Prochloraceae/Prochlorococcus/Prochlorococcus marinus/Prochlorococcus marinus	0	0	0	0	0	0.291986	0	0	0	0	0	0	0	0	0	0	0	0	0	0	0	0	0	0
CH10_PROMM	10 kDa chaperonin (GroES protein) (Protein Cpn10)	Cyanobacteria/Synechococcales/Prochloraceae/Prochlorococcus/Prochlorococcus marinus/Prochlorococcus marinus	0.877583	1.28228	0.788083	0.472672	0.353423	0.697879	0.346045	0.373937	0.763142	0.140467	0.14868	0.156884	0	0	0	0	0.658047	0	0	0	0	0	0	0
CH10_PROM5	10 kDa chaperonin (GroES protein) (Protein Cpn10)	Cyanobacteria/Synechococcales/Prochloraceae/Prochlorococcus/Prochlorococcus marinus/Prochlorococcus marinus	0.0897666	0.0827964	0	0.119103	0	0	0.222447	0.120188	0	0.0901763	0	0	0	0	0	0	0	0	0	0	0	0	0	0
CH10_PROMT	10 kDa chaperonin (GroES protein) (Protein Cpn10)	Cyanobacteria/Synechococcales/Prochloraceae/Prochlorococcus/Prochlorococcus marinus/Prochlorococcus marinus	0	0	0	0	0	0	0	0	0	0	0	0	0	0	0	0	0	0	0	0	0	0	0	0
CH10_SYNP6	10 kDa chaperonin (GroES protein) (Protein Cpn10)	Cyanobacteria/Synechococcales/Synechococcaceae/Synechococcus/Synechococcus elongatus/Synechococcus sp.	0.870489	0.1147	0.250644	0.166524	0.340334	0.648858	0.777533	0.857351	1.29599	0.405793	0.859039	0.542246	0	0	0	0	0	0.424163	0	0.215784	0	0	0	0
CH10_SYNP2	10 kDa chaperonin (GroES protein) (Protein Cpn10)	Cyanobacteria/Synechococcales/Synechococcaceae/Synechococcus/Synechococcus sp.	0.502028	0.115762	0.126482	0.146216	0.168606	0	0.309587	0.315589	0.820397	0.252792	0.14186	0.116069	0	0	0	0	0	0	0	0	0	0	0	0
CH10_SYNS3	10 kDa chaperonin (GroES protein) (Protein Cpn10)	Cyanobacteria/Synechococcales/Synechococcaceae/Synechococcus/Synechococcus sp.	0.130334	0.120214	0	0.172929	0.176712	0.336907	0.161488	0.174504	0.184207	1.2642	0.44604	0.274547	0	0	0	0	0	0	0	0	0	0	0	0
CH10_SYNJB	10 kDa chaperonin (GroES protein) (Protein Cpn10)	Cyanobacteria/Synechococcales/Synechococcaceae/Synechococcus/Synechococcus sp.	0.533941	1.51137	0.50102	1.0475	2.38214	2.16481	1.53629	1.04174	1.34911	1.83299	0.605707	0.523626	0	0	0	0	0.950512	0	0	0	0	0	0	0.216252
CH10_SYNJA	10 kDa chaperonin (GroES protein) (Protein Cpn10)	Cyanobacteria/Synechococcales/Synechococcaceae/Synechococcus/Synechococcus sp.	0.423586	0.577096	0.104276	2.11261	2.4635	2.47481	1.10826	1.35637	1.969	3.24773	1.1467	1.16371	0	0	0	0	0	0	0	0	0	0	0	0
CH10_SYNPX	10 kDa chaperonin (GroES protein) (Protein Cpn10)	Cyanobacteria/Synechococcales/Synechococcaceae/Synechococcus/Synechococcus sp.	0	0.573914	0.486335	0.759801	0.681602	0.790225	0.784368	0.486118	0.511008	0	0.125713	0.264742	0	0	0	0.171338	0	0	0	0	0	0	0.16394	0
CH10_THEVL	10 kDa chaperonin (GroES protein) (Protein Cpn10)	Cyanobacteria/Synechococcales/Synechococcaceae/Thermosynechococcus/Thermosynechococcus vulcanus	0.260668	0.480856	0.131347	0.518786	0	0.168454	0.357334	0	0	0	0	0.500928	0	0.442429	0	0	0	0	0	0	0	0	0	0
PEBA_NOSP7	15,16-dihydrobiliverdin:ferredoxin oxidoreductase	Cyanobacteria/Nostocales/Nostocaceae/Nostoc/Nostoc punctiforme/Nostoc punctiforme	1.9682	2.24132	1.73088	1.70651	1.78764	3.47085	2.11821	1.22046	0.951137	2.58856	1.83662	1.6713	0	0	0	0	0	0	0.0908924	0	0	0.0711611	0.0717238	0
PEBA_PROM3	15,16-dihydrobiliverdin:ferredoxin oxidoreductase	Cyanobacteria/Synechococcales/Prochloraceae/Prochlorococcus/Prochlorococcus marinus/Prochlorococcus marinus	0.0576798	0.106402	0.174384	0.535711	0.312817	0.0745497	0.285867	0.0772273	0.244564	0.124328	0.328994	0.182252	0	0	0	0	0	0	0	0	0	0	0	0
PEBA_PROMA	15,16-dihydrobiliverdin:ferredoxin oxidoreductase	Cyanobacteria/Synechococcales/Prochloraceae/Prochlorococcus/Prochlorococcus marinus/Prochlorococcus marinus subsp. marinus/Prochlorococcus marinus	0	0	0	0	0	0	0	0	0	0.224747	0	0	0	0	0	0	0	0	0	0	0	0	0	0
PEBA_SYNS9	15,16-dihydrobiliverdin:ferredoxin oxidoreductase	Cyanobacteria/Synechococcales/Synechococcaceae/Synechococcus/Synechococcus sp.	0	0.105951	0	0.152412	0.234284	0.372438	0	0	0.0811759	0.310562	0.1316	0.183031	0	0	0	0	0	0	0	0	0	0	0	0
PEBA_SYNPX	15,16-dihydrobiliverdin:ferredoxin oxidoreductase	Cyanobacteria/Synechococcales/Synechococcaceae/Synechococcus/Synechococcus sp.	0.777732	1.07601	0.55984	0.221122	0.150639	0.430799	0.412985	0.446272	0.5496	0.0598712	0	0	0	0	0	0	0	0	0	0	0	0	0	0
PDS_SYNE7	15-cis-phytoene desaturase	Cyanobacteria/Synechococcales/Synechococcaceae/Synechococcus/Synechococcus elongatus/Synechococcus elongatus	3.70951	4.22197	3.23443	4.62517	3.71857	3.46611	4.67769	3.23891	4.12105	3.59814	3.004	2.94879	0	0	0.10116	0	0	0	0	0	0	0	0	0
CRTB_SYNY3	15-cis-phytoene synthase (PSase)	Cyanobacteria/Synechococcales/Merismopediaceae/Synechocystis/Synechocystis sp. PCC 6803/Synechocystis sp.	4.71962	5.07241	3.81154	4.03192	6.29105	3.77843	5.24053	3.29826	4.68599	4.14822	2.00681	2.54725	0	0	0	0	0	0	0	0	0	0	0	0
CRTB_SYNE7	15-cis-phytoene synthase (PSase)	Cyanobacteria/Synechococcales/Synechococcaceae/Synechococcus/Synechococcus elongatus/Synechococcus elongatus	1.53292	1.81729	1.47523	1.78116	1.88793	1.23355	1.49255	1.44199	1.13999	1.50767	1.24761	1.14502	0	0	0.149377	0.120808	0	0	0	0	0	0	0	0
DXR_GLOVI	1-deoxy-D-xylulose 5-phosphate reductoisomerase (DXP reductoisomerase)	Cyanobacteria/Gloeobacteria/Gloeobacterales/Gloeobacteraceae/Gloeobacter/Gloeobacter violaceus/Gloeobacter violaceus	0.460083	0.55493	0.392327	1.55033	1.63572	1.74775	2.01712	2.22784	2.25167	1.68225	1.09006	1.20604	0	0	0	0	0	0	0.0571934	0	0	0	0.239704	0.0536395
DXR_ANAVT	1-deoxy-D-xylulose 5-phosphate reductoisomerase (DXP reductoisomerase)	Cyanobacteria/Nostocales/Nostocaceae/Trichormus/Anabaena variabilis/Anabaena variabilis	0.138786	0.0426698	0.326351	0	0	0	0	0	0	0	0	0	0	0	0	0	0	0	0	0	0	0	0	0
DXR_MICAN	1-deoxy-D-xylulose 5-phosphate reductoisomerase (DXP reductoisomerase)	Cyanobacteria/Oscillatoriophycideae/Chroococcales/Microcystaceae/Microcystis/Microcystis aeruginosa/Microcystis aeruginosa	0	0	0	0	0.232633	0	0	0	0	0	0	0.361429	0	0	0	0	0	0	0	0	0	0	0	0
DXR_CYAP8	1-deoxy-D-xylulose 5-phosphate reductoisomerase (DXP reductoisomerase)	Cyanobacteria/Oscillatoriophycideae/Oscillatoriales/Cyanothecaceae/Cyanothece/Cyanothece sp.	0.0325054	0	0.128869	0.212794	0.176288	0.126037	0.480641	0.728367	0.183765	0.207882	0.0741616	0.17118	0	0	0	0	0	0	0	0	0	0	0	0
DXR_ACAM1	1-deoxy-D-xylulose 5-phosphate reductoisomerase (DXP reductoisomerase)	Cyanobacteria/Synechococcales/Acaryochloridaceae/Acaryochloris/Acaryochloris marina/Acaryochloris marina	0.102429	0.125967	0.0344083	0.789256	0.601799	0.750191	0.338432	0.567877	0.241278	0.751492	0.961634	0.395569	0	0	0	0	0	0	0	0	0	0	0	0
DXR_PROMM	1-deoxy-D-xylulose 5-phosphate reductoisomerase (DXP reductoisomerase)	Cyanobacteria/Synechococcales/Prochloraceae/Prochlorococcus/Prochlorococcus marinus/Prochlorococcus marinus	0	0	0.130096	0	0	0	0.15995	0	0	0	0.147264	0.135966	0	0	0	0	0	0	0	0	0	0	0	0
DXR_SYNP6	1-deoxy-D-xylulose 5-phosphate reductoisomerase (DXP reductoisomerase)	Cyanobacteria/Synechococcales/Synechococcaceae/Synechococcus/Synechococcus elongatus/Synechococcus sp.	0.315227	0.2326	0.0635353	0	0	0	0	0.0844112	0	0.0679468	0.143839	0.199206	0	0	0	0	0	0	0	0	0	0	0	0
DXR_SYNS3	1-deoxy-D-xylulose 5-phosphate reductoisomerase (DXP reductoisomerase)	Cyanobacteria/Synechococcales/Synechococcaceae/Synechococcus/Synechococcus sp.	0.0691569	0.191361	0.139389	0.183516	0.187531	0.0893835	0.342749	0.0925939	0.684197	0	0	0	0	0	0	0	0	0	0	0	0	0	0	0
DXR_SYNS9	1-deoxy-D-xylulose 5-phosphate reductoisomerase (DXP reductoisomerase)	Cyanobacteria/Synechococcales/Synechococcaceae/Synechococcus/Synechococcus sp.	0.622515	0.698635	1.03664	0.478473	0.843444	0.671521	0.402867	0.523333	0.369976	0.312297	0.521213	0.41168	0	0	0	0	0	0	0	0	0	0	0	0
DXR_SYNJB	1-deoxy-D-xylulose 5-phosphate reductoisomerase (DXP reductoisomerase)	Cyanobacteria/Synechococcales/Synechococcaceae/Synechococcus/Synechococcus sp.	1.25609	0.822659	1.53962	0.66771	0.864068	0.921884	0.445373	0.923519	0.914959	1.62976	1.49049	1.06825	0	0	0	0	0	0	0	0	0	0	0	0
DXR_SYNJA	1-deoxy-D-xylulose 5-phosphate reductoisomerase (DXP reductoisomerase)	Cyanobacteria/Synechococcales/Synechococcaceae/Synechococcus/Synechococcus sp.	2.30454	1.90967	2.54994	1.27944	2.03566	3.11263	1.1837	2.3418	0.69002	1.53105	1.25708	1.45725	0	0	0	0	0	0	0	0	0	0	0	0
DXR_SYNPX	1-deoxy-D-xylulose 5-phosphate reductoisomerase (DXP reductoisomerase)	Cyanobacteria/Synechococcales/Synechococcaceae/Synechococcus/Synechococcus sp.	0.230261	0.198448	0.173462	0.672439	0.77894	0.438752	1.04856	0.28807	1.71196	0.551364	0.0981759	0.312218	0	0	0	0	0	0	0	0	0	0	0	0
DXR_THEEB	1-deoxy-D-xylulose 5-phosphate reductoisomerase (DXP reductoisomerase)	Cyanobacteria/Synechococcales/Synechococcaceae/Thermosynechococcus/Thermosynechococcus elongatus/Thermosynechococcus elongatus	0	0.123785	0	0.178065	0	0	0	0	0	0	0	0.141351	0	0	0	0	0	0	0	0	0	0	0	0
DXS_SYNJB	1-deoxy-D-xylulose-5-phosphate synthase	Cyanobacteria/Synechococcales/Synechococcaceae/Synechococcus/Synechococcus sp.	0.659566	1.10327	0.658163	0.577199	1.36883	0.743717	1.57554	0.82278	1.52635	0.758233	0.420754	0.294157	0	0	0	0	0	0	0	0	0	0.525497	0	0.395076
DXS_GLOVI	1-deoxy-D-xylulose-5-phosphate synthase	Cyanobacteria/Gloeobacteria/Gloeobacterales/Gloeobacteraceae/Gloeobacter/Gloeobacter violaceus/Gloeobacter violaceus	2.28922	1.38755	1.11029	1.75697	2.32263	1.96596	0.990171	2.12282	0.912071	2.1466	1.37435	1.58383	0	0	0.197325	0	0	0	0	0	0	0	0.16394	0.181036
DXS_NOSS1	1-deoxy-D-xylulose-5-phosphate synthase	Cyanobacteria/Nostocales/Nostocaceae/Nostoc/Nostoc sp.	0	0	0	0	0.138181	0	0.252552	0.136454	0.432124	0.463272	0.116261	0	0	0	0	0	0	0	0	0	0	0	0	0
DXS_ANAVT	1-deoxy-D-xylulose-5-phosphate synthase	Cyanobacteria/Nostocales/Nostocaceae/Trichormus/Anabaena variabilis/Anabaena variabilis	0	0	0	0	0	0.465111	0.148626	0	0	0.129279	0.136838	0.12634	0	0	0	0	0	0	0	0	0	0	0	0
DXS_MICAN	1-deoxy-D-xylulose-5-phosphate synthase	Cyanobacteria/Oscillatoriophycideae/Chroococcales/Microcystaceae/Microcystis/Microcystis aeruginosa/Microcystis aeruginosa	0.154031	0	0.388071	0.102185	0.27862	0.0830292	0.159192	0.0860114	0.181588	0.0830032	0	0	0	0	0	0	0	0	0	0	0	0	0	0
DXS_CYAP4	1-deoxy-D-xylulose-5-phosphate synthase	Cyanobacteria/Oscillatoriophycideae/Oscillatoriales/Cyanothecaceae/Cyanothece/Cyanothece sp.	0.356704	0	0	0	0	0.0875958	0.167947	0.0907421	0.0957875	0.0730428	0	0.214147	0	0	0	0	0	0	0	0	0	0	0	0
DXS_CYAP8	1-deoxy-D-xylulose-5-phosphate synthase	Cyanobacteria/Oscillatoriophycideae/Oscillatoriales/Cyanothecaceae/Cyanothece/Cyanothece sp.	0	0.15063	0.16458	0.294829	0.0753197	0.1436	0.275323	0	0.314057	0.305393	0.38023	0.17553	0	0	0	0	0	0	0	0	0	0	0	0
DXS_ACAM1	1-deoxy-D-xylulose-5-phosphate synthase	Cyanobacteria/Synechococcales/Acaryochloridaceae/Acaryochloris/Acaryochloris marina/Acaryochloris marina	1.76445	1.45608	1.5885	2.50979	1.25305	1.24094	1.25064	0.36928	0.476892	1.02455	0.907101	0.648929	0	0	0	0	0	0	0	0	0	0	0	0
DXS_PROMP	1-deoxy-D-xylulose-5-phosphate synthase	Cyanobacteria/Synechococcales/Prochloraceae/Prochlorococcus/Prochlorococcus marinus/Prochlorococcus marinus subsp. pastoris/Prochlorococcus marinus subsp. pastoris	0	0	0	0.156388	0	0	0.146041	0	0.166587	0	0	0.248286	0	0	0	0	0	0	0	0	0	0	0	0
DXS_SYNP2	1-deoxy-D-xylulose-5-phosphate synthase	Cyanobacteria/Synechococcales/Synechococcaceae/Synechococcus/Synechococcus sp.	0.387279	0	0.130096	0	0.343514	0.33058	0.31392	0.339223	0.179042	0	0	0.133425	0	0	0	0	0	0	0	0	0	0	0	0
DXS_SYNS3	1-deoxy-D-xylulose-5-phosphate synthase	Cyanobacteria/Synechococcales/Synechococcaceae/Synechococcus/Synechococcus sp.	0.484098	0.251161	0.335404	0.319824	0.451246	0.430158	0.597329	0.764322	0.722711	0.228259	0.241605	0.286803	0	0	0	0	0	0	0	0	0	0	0	0
DXS_SYNS9	1-deoxy-D-xylulose-5-phosphate synthase	Cyanobacteria/Synechococcales/Synechococcaceae/Synechococcus/Synechococcus sp.	0.176036	0	0.177404	0	0	0	0	0.235694	0.248799	0	0	0	0	0	0	0	0	0	0	0	0	0	0	0
DXS_SYNJA	1-deoxy-D-xylulose-5-phosphate synthase	Cyanobacteria/Synechococcales/Synechococcaceae/Synechococcus/Synechococcus sp.	0.325756	0.480849	0.617603	0.0966913	0.326612	0.243518	0.61584	0.561212	0.398409	0.304643	0.0780945	0.148858	0	0	0	0.473912	0	0	0	0	0	0	0	0
DXS_SYNR3	1-deoxy-D-xylulose-5-phosphate synthase	Cyanobacteria/Synechococcales/Synechococcaceae/Synechococcus/Synechococcus sp.	1.56684	1.03336	1.36662	0.881259	1.37519	1.3221	0.964695	0.839644	1.45287	0.480346	0.356654	0.392291	0	0	0	0	0	0	0	0	0	0	0	0
DXS_SYNPW	1-deoxy-D-xylulose-5-phosphate synthase	Cyanobacteria/Synechococcales/Synechococcaceae/Synechococcus/Synechococcus sp.	0	0	0	0.239794	0	0.574399	0.550646	0.120989	0	0.194781	0	0.46808	0	0	0	0	0	0	0	0	0	0	0	0
GPMA1_GLOVI	2,3-bisphosphoglycerate-dependent phosphoglycerate mutase 1 (BPG-dependent PGAM 1) (PGAM 1) (Phosphoglyceromutase 1) (dPGM 1)	Cyanobacteria/Gloeobacteria/Gloeobacterales/Gloeobacteraceae/Gloeobacter/Gloeobacter violaceus/Gloeobacter violaceus	0	0	0	0.463791	0.633053	0.528931	0.650595	0.15578	1.15537	0.753458	0.731723	0.552511	0	0	0	0	0	0	0.28204	0	0	0	0	0
GPMA2_GLOVI	2,3-bisphosphoglycerate-dependent phosphoglycerate mutase 2 (BPG-dependent PGAM 2) (PGAM 2) (Phosphoglyceromutase 2) (dPGM 2)	Cyanobacteria/Gloeobacteria/Gloeobacterales/Gloeobacteraceae/Gloeobacter/Gloeobacter violaceus/Gloeobacter violaceus	1.46494	1.91036	1.91939	0.939792	2.55471	1.15153	1.74801	1.83907	1.70259	0.417109	0.303436	0.128627	0	0	0	0	0	0	0	0	0	0	0	0
GPMI_SYNPX	2,3-bisphosphoglycerate-independent phosphoglycerate mutase (BPG-independent PGAM) (Phosphoglyceromutase) (iPGM)	Cyanobacteria/Synechococcales/Synechococcaceae/Synechococcus/Synechococcus sp.	0.132565	0.309412	0.185733	0.475133	0.895422	0.457606	0.356557	0.464304	0.54724	0.429499	0.239751	0.497206	0	0	0	0	0	0	0.125411	0	0	0	0	0
GPMI_GLOVI	2,3-bisphosphoglycerate-independent phosphoglycerate mutase (BPG-independent PGAM) (Phosphoglyceromutase) (iPGM)	Cyanobacteria/Gloeobacteria/Gloeobacterales/Gloeobacteraceae/Gloeobacter/Gloeobacter violaceus/Gloeobacter violaceus	0.0934811	0.0862225	0.0260192	0.75364	1.09279	1.08855	1.31696	1.80834	1.86982	1.11303	0.752439	0.776293	0	0	0	0	0	0	0	0	0	0	0.0699478	0
GPMI_NOSP7	2,3-bisphosphoglycerate-independent phosphoglycerate mutase (BPG-independent PGAM) (Phosphoglyceromutase) (iPGM)	Cyanobacteria/Nostocales/Nostocaceae/Nostoc/Nostoc punctiforme/Nostoc punctiforme	0.420955	0.388269	0.169691	0	0.114149	0	0	0	0	0	0	0	0	0	0	0	0	0	0	0	0	0	0	0
GPMI_ANAVT	2,3-bisphosphoglycerate-independent phosphoglycerate mutase (BPG-independent PGAM) (Phosphoglyceromutase) (iPGM)	Cyanobacteria/Nostocales/Nostocaceae/Trichormus/Anabaena variabilis/Anabaena variabilis	0.453888	0.608938	0.582166	0.0273738	0	0	0	0	0	0	0.0235353	0	0	0	0	0	0	0	0	0	0	0	0	0
GPMI_CYAP7	2,3-bisphosphoglycerate-independent phosphoglycerate mutase (BPG-independent PGAM) (Phosphoglyceromutase) (iPGM)	Cyanobacteria/Oscillatoriophycideae/Oscillatoriales/Cyanothecaceae/Cyanothece/Cyanothece sp.	0	0	0.0689904	0	0.0928182	0.176961	0.339287	0.0916586	0.19351	0.221342	0	0.0721032	0	0	0	0	0	0	0	0	0	0	0	0
GPMI_CYAP4	2,3-bisphosphoglycerate-independent phosphoglycerate mutase (BPG-independent PGAM) (Phosphoglyceromutase) (iPGM)	Cyanobacteria/Oscillatoriophycideae/Oscillatoriales/Cyanothecaceae/Cyanothece/Cyanothece sp.	0.301217	0	0.303558	0	0.4084	0	0	0	0	0	0	0	0	0	0	0	0	0	0	0	0	0	0	0
GPMI_CYAP8	2,3-bisphosphoglycerate-independent phosphoglycerate mutase (BPG-independent PGAM) (Phosphoglyceromutase) (iPGM)	Cyanobacteria/Oscillatoriophycideae/Oscillatoriales/Cyanothecaceae/Cyanothece/Cyanothece sp.	1.15382	0.228352	0.334905	0.0821214	0.0839179	0.346914	0.166284	0.179687	0.0874772	0.144639	0.118944	0.141351	0	0.63031	0	0	0	0	0	0	0	0	0	0
GPMI_TRIEI	2,3-bisphosphoglycerate-independent phosphoglycerate mutase (BPG-independent PGAM) (Phosphoglyceromutase) (iPGM)	Cyanobacteria/Oscillatoriophycideae/Oscillatoriales/Microcoleaceae/Trichodesmium/Trichodesmium erythraeum/Trichodesmium erythraeum	0	0	0.192396	0.253304	0	0	0	0.255611	0	0	0	0	0	0	0	0	0	0	0	0	0	0	0	0
GPMI_SYNY3	2,3-bisphosphoglycerate-independent phosphoglycerate mutase (BPG-independent PGAM) (Phosphoglyceromutase) (iPGM)	Cyanobacteria/Synechococcales/Merismopediaceae/Synechocystis/Synechocystis sp. PCC 6803/Synechocystis sp.	0.143184	0.0880441	0.423074	1.79579	2.45543	1.72382	1.56035	1.97389	1.57051	2.00468	1.94837	1.60652	0	0	0	0	0	0	0	0.0820586	0	0	0	0
GPMI_PROMM	2,3-bisphosphoglycerate-independent phosphoglycerate mutase (BPG-independent PGAM) (Phosphoglyceromutase) (iPGM)	Cyanobacteria/Synechococcales/Prochloraceae/Prochlorococcus/Prochlorococcus marinus/Prochlorococcus marinus	1.11444	1.33867	1.38429	0.584585	0.808211	0.636452	0.899143	0.728712	0.915751	0	0.0295654	0.0272972	0	0	0	0	0	0	0	0	0	0	0	0
GPMI_PROMP	2,3-bisphosphoglycerate-independent phosphoglycerate mutase (BPG-independent PGAM) (Phosphoglyceromutase) (iPGM)	Cyanobacteria/Synechococcales/Prochloraceae/Prochlorococcus/Prochlorococcus marinus/Prochlorococcus marinus subsp. pastoris/Prochlorococcus marinus subsp. pastoris	0.121025	0	0	0	0	0.156421	0	0	0.171049	0.130434	0.13806	0.637341	0	0	0	0	0	0	0	0	0	0	0	0.366856
GPMI_SYNP6	2,3-bisphosphoglycerate-independent phosphoglycerate mutase (BPG-independent PGAM) (Phosphoglyceromutase) (iPGM)	Cyanobacteria/Synechococcales/Synechococcaceae/Synechococcus/Synechococcus elongatus/Synechococcus sp.	0	0	0	0	0.172834	0.274595	0.105296	0.284458	0.257555	0.634991	0.401771	0.223769	0	0	0	0	0	0	0	0	0	0	0.172677	0.128802
GPMI_SYNJB	2,3-bisphosphoglycerate-independent phosphoglycerate mutase (BPG-independent PGAM) (Phosphoglyceromutase) (iPGM)	Cyanobacteria/Synechococcales/Synechococcaceae/Synechococcus/Synechococcus sp.	0	0	0.220324	0	0	0	0	0.292716	0	0	0.249398	0.230265	0	0	0	0	0	0	0	0	0	0	0	0
HPPK_SYNY3	2-amino-4-hydroxy-6-hydroxymethyldihydropteridine pyrophosphokinase	Cyanobacteria/Synechococcales/Merismopediaceae/Synechocystis/Synechocystis sp. PCC 6803/Synechocystis sp.	17.9077	17.1266	17.8574	8.75537	9.26677	10.5763	10.059	8.99848	10.581	8.6743	7.58136	6.99585	0	0	0.510105	0	0	0	0.527833	0.1926	0	0	0	0
MENA_SYNY3	2-carboxy-1,4-naphthoquinone phytyltransferase	Cyanobacteria/Synechococcales/Merismopediaceae/Synechocystis/Synechocystis sp. PCC 6803/Synechocystis sp.	7.14797	6.84825	6.05371	9.42084	12.1733	10.0755	10.8191	9.39299	9.48984	10.6391	9.94761	7.78776	0.249932	0.216022	0	0	0	0.151187	0.141157	0	0.0702001	0	0.121197	0.125992
ISPF_GLOVI	2-C-methyl-D-erythritol 2,4-cyclodiphosphate synthase (MECDP-synthase) (MECPP-synthase) (MECPS)	Cyanobacteria/Gloeobacteria/Gloeobacterales/Gloeobacteraceae/Gloeobacter/Gloeobacter violaceus/Gloeobacter violaceus	0.398669	0.183857	0	0.449614	0.282739	0.707505	0.96201	0.386136	0.294731	0.463764	1.29351	0.330332	0	0	0	0	0	0	0	0	0	0	0	0
ISPF_NOSP7	2-C-methyl-D-erythritol 2,4-cyclodiphosphate synthase (MECDP-synthase) (MECPP-synthase) (MECPS)	Cyanobacteria/Nostocales/Nostocaceae/Nostoc/Nostoc punctiforme/Nostoc punctiforme	0.275282	0.813756	0.600738	0.212835	0.373237	0.103664	0	0	0.113358	0.360705	0.564786	0.418226	0	0	0	0	0	0	0	0	0	0	0	0
ISPF_NOSS1	2-C-methyl-D-erythritol 2,4-cyclodiphosphate synthase (MECDP-synthase) (MECPP-synthase) (MECPS)	Cyanobacteria/Nostocales/Nostocaceae/Nostoc/Nostoc sp.	0	0	0	0.631038	0	0.307354	0	0.318393	0	0	0	0	0	0	0	0	0	0	0	0	0	0	0	0
ISPF_ANAVT	2-C-methyl-D-erythritol 2,4-cyclodiphosphate synthase (MECDP-synthase) (MECPP-synthase) (MECPS)	Cyanobacteria/Nostocales/Nostocaceae/Trichormus/Anabaena variabilis/Anabaena variabilis	0	0	0	0	0	0	0	0	0.58053	0	0	0.173048	0	0	0	0	0	0	0	0	0	0	0	0
ISPF_PROM2	2-C-methyl-D-erythritol 2,4-cyclodiphosphate synthase (MECDP-synthase) (MECPP-synthase) (MECPS)	Cyanobacteria/Synechococcales/Prochloraceae/Prochlorococcus/Prochlorococcus marinus/Prochlorococcus marinus	0.169434	0.234417	0.0853756	0.562018	0.229725	0.328484	0	0.113428	0	0.365214	0.0966419	0.267683	0	0	0	0	0	0	0	0	0	0	0	0
ISPF_SYNP6	2-C-methyl-D-erythritol 2,4-cyclodiphosphate synthase (MECDP-synthase) (MECPP-synthase) (MECPS)	Cyanobacteria/Synechococcales/Synechococcaceae/Synechococcus/Synechococcus elongatus/Synechococcus sp.	0.563689	1.13741	0.242388	0.668939	0.597755	0.521044	0.204814	0.858545	1.03703	0.0839573	0.18857	0.206022	0	0	0	0	0	0	0	0	0	0	0	0.236137
ISPF_SYNS3	2-C-methyl-D-erythritol 2,4-cyclodiphosphate synthase (MECDP-synthase) (MECPP-synthase) (MECPS)	Cyanobacteria/Synechococcales/Synechococcaceae/Synechococcus/Synechococcus sp.	0.66989	0.619792	1.43399	0.555769	1.13797	0.979434	0.8313	1.45844	1.66836	0.549115	0.291772	0.800881	0	0	0	0	0	0	0	0	0	0	0	0
ISPF_SYNJB	2-C-methyl-D-erythritol 2,4-cyclodiphosphate synthase (MECDP-synthase) (MECPP-synthase) (MECPS)	Cyanobacteria/Synechococcales/Synechococcaceae/Synechococcus/Synechococcus sp.	0	0	0	0.719383	0	0	0.671789	0	0	0.779124	0.824678	0.190352	0	0	0	0	0	0	0	0	0	0	0	0
ISPF_THEEB	2-C-methyl-D-erythritol 2,4-cyclodiphosphate synthase (MECDP-synthase) (MECPP-synthase) (MECPS)	Cyanobacteria/Synechococcales/Synechococcaceae/Thermosynechococcus/Thermosynechococcus elongatus/Thermosynechococcus elongatus	0.0816551	0	0	0.93555	1.08818	0.105537	0.794327	1.02747	0.790671	1.16395	0.704128	1.91725	0	0	0	0	0	0	0	0	0	0	0	0
ISPD_NOSP7	2-C-methyl-D-erythritol 4-phosphate cytidylyltransferase	Cyanobacteria/Nostocales/Nostocaceae/Nostoc/Nostoc punctiforme/Nostoc punctiforme	0.654577	0.43062	0.561391	0	0	0.252074	0	0.147548	0.378514	0.118769	0.359598	0.102708	0	0	0	0	0.265259	0	0.315181	0.335319	0	0.262118	0	0
ISPD_NOSS1	2-C-methyl-D-erythritol 4-phosphate cytidylyltransferase	Cyanobacteria/Nostocales/Nostocaceae/Nostoc/Nostoc sp.	0	0	0	0.276686	0.141369	0.202144	0.25838	0.698016	0.589462	0.112374	0.118944	0.384366	0	0	0	0.068535	0	0	0.0842503	0.0896332	0	0.0700663	0	0
ISPD_MICAN	2-C-methyl-D-erythritol 4-phosphate cytidylyltransferase	Cyanobacteria/Oscillatoriophycideae/Chroococcales/Microcystaceae/Microcystis/Microcystis aeruginosa/Microcystis aeruginosa	0.0947885	0.0874284	0	0.280876	0.80523	0.200375	0.309534	0.207572	0.693659	0.276393	0.0687231	0.190352	0	0	0	0	0	0	0	0	0	0	0	0
ISPD_TRIEI	2-C-methyl-D-erythritol 4-phosphate cytidylyltransferase	Cyanobacteria/Oscillatoriophycideae/Oscillatoriales/Microcoleaceae/Trichodesmium/Trichodesmium erythraeum/Trichodesmium erythraeum	0	0	0	0	0.3063	1.16794	0.279912	0	0.957875	0	0.257712	0	0	0	0	0	0	0	0	0	0	0	0	0
ISPD_SYNY3	2-C-methyl-D-erythritol 4-phosphate cytidylyltransferase	Cyanobacteria/Synechococcales/Merismopediaceae/Synechocystis/Synechocystis sp. PCC 6803/Synechocystis sp.	0.0744767	0.274775	0.300222	0.179846	0.18378	0	0.167947	0.181484	0.356726	0.146086	0.399898	0.369218	0	0	0	0	0	0	0	0	0	0	0	0
ISPD_PROMM	2-C-methyl-D-erythritol 4-phosphate cytidylyltransferase	Cyanobacteria/Synechococcales/Prochloraceae/Prochlorococcus/Prochlorococcus marinus/Prochlorococcus marinus	0	0	0.306969	0	0	0	0	0	0.215253	0	0	0	0	0	0	0	0	0	0	0	0	0	0	0
ISPD_PROMT	2-C-methyl-D-erythritol 4-phosphate cytidylyltransferase	Cyanobacteria/Synechococcales/Prochloraceae/Prochlorococcus/Prochlorococcus marinus/Prochlorococcus marinus	0.428045	0.131603	0	0	0	0	0	0	0	0	0	0	0	0	0	0	0	0	0	0	0	0	0	0
ISPD_SYNE7	2-C-methyl-D-erythritol 4-phosphate cytidylyltransferase	Cyanobacteria/Synechococcales/Synechococcaceae/Synechococcus/Synechococcus elongatus/Synechococcus elongatus	0	0	0	0	0	0.296935	0	0	0	0	0	0	0	0	0	0	0	0	0	0	0	0	0	0
ISPD_SYNP6	2-C-methyl-D-erythritol 4-phosphate cytidylyltransferase	Cyanobacteria/Synechococcales/Synechococcaceae/Synechococcus/Synechococcus elongatus/Synechococcus sp.	0	0	0	0	0.4084	0.194657	0	0	0.212861	0	0	0	0	0	0	0	0	0	0	0	0	0	0	0
ISPD_SYNSC	2-C-methyl-D-erythritol 4-phosphate cytidylyltransferase	Cyanobacteria/Synechococcales/Synechococcaceae/Synechococcus/Synechococcus sp.	0.135548	0.375068	0	0	0	0	0.167947	0	0	0	0	0	0	0	0	0	0	0	0	0	0	0	0	0
ISPD_SYNS9	2-C-methyl-D-erythritol 4-phosphate cytidylyltransferase	Cyanobacteria/Synechococcales/Synechococcaceae/Synechococcus/Synechococcus sp.	0	0	0.16458	0.433363	0	0	0	0	0	0	0	0	0	0	0	0	0	0	0	0	0	0	0	0
ISPD_SYNJA	2-C-methyl-D-erythritol 4-phosphate cytidylyltransferase	Cyanobacteria/Synechococcales/Synechococcaceae/Synechococcus/Synechococcus sp.	0.279479	0.257778	0	0.183516	0.218786	0	0.171375	0.370376	0.390969	0.322978	0	0	0	0	0	0	0	0	0	0	0	0	0	0
ISPD_SYNPW	2-C-methyl-D-erythritol 4-phosphate cytidylyltransferase	Cyanobacteria/Synechococcales/Synechococcaceae/Synechococcus/Synechococcus sp.	0.108438	0.200036	0.382483	0.0719383	0.220536	0.0700767	0.403073	0.362968	0.68967	0.175303	0	0	0	0	0	0	0	0	0	0	0	0	0	0
ISPD_SYNPX	2-C-methyl-D-erythritol 4-phosphate cytidylyltransferase	Cyanobacteria/Synechococcales/Synechococcaceae/Synechococcus/Synechococcus sp.	0.717467	0.51949	0.281681	0.542638	1.36884	0.598672	0.568704	0.385497	0.572083	0.18437	0.199949	0.184609	0	0	0	0	0	0	0	0	0	0	0	0
ISPD_THEEB	2-C-methyl-D-erythritol 4-phosphate cytidylyltransferase	Cyanobacteria/Synechococcales/Synechococcaceae/Thermosynechococcus/Thermosynechococcus elongatus/Thermosynechococcus elongatus	0.125507	0.463046	0.126482	0	0	0	0	0	0	0	0	0	0	0	0	0	0	0	0	0	0	0	0	0
KDSA_CYAP4	2-dehydro-3-deoxyphosphooctonate aldolase	Cyanobacteria/Oscillatoriophycideae/Oscillatoriales/Cyanothecaceae/Cyanothece/Cyanothece sp.	7.04626	7.76612	7.84611	8.69139	11.1919	9.19762	14.0842	10.9855	11.9412	9.49092	7.53614	8.06382	0.687618	0.742139	0	0.129124	0	0.0835942	0.237239	0	0	0.266919	0.150503	0.27949
KDSA_PROMM	2-dehydro-3-deoxyphosphooctonate aldolase	Cyanobacteria/Synechococcales/Prochloraceae/Prochlorococcus/Prochlorococcus marinus/Prochlorococcus marinus	0.763648	0.748374	1.39487	0.126652	0.388268	0.185062	0.177409	0.127806	0.134912	0.154316	0.0544461	0.0502691	0	0	0	0	0	0	0	0	0	0	0	0
KDSA_SYNE7	2-dehydro-3-deoxyphosphooctonate aldolase	Cyanobacteria/Synechococcales/Synechococcaceae/Synechococcus/Synechococcus elongatus/Synechococcus elongatus	3.76193	2.80579	2.93861	4.38986	3.54391	2.98469	8.20493	5.93827	8.22072	3.08405	2.01896	2.89352	0	0.18405	0	0	0	0	0	0	0.0827732	0	0	0.348202
KDSA_SYNP6	2-dehydro-3-deoxyphosphooctonate aldolase	Cyanobacteria/Synechococcales/Synechococcaceae/Synechococcus/Synechococcus elongatus/Synechococcus sp.	0.096133	0.177337	0	0.689345	0.391021	0.675303	0.514494	0.268373	0.5305	0.736146	0.702347	0.496587	0	0	0	0	0	0	0	0	0	0	0	0
KDSA_SYNPW	2-dehydro-3-deoxyphosphooctonate aldolase	Cyanobacteria/Synechococcales/Synechococcaceae/Synechococcus/Synechococcus sp.	2.40199	2.13664	2.54079	0.408859	0.522414	0.683062	0.263536	0.220874	0.69211	0.102877	0.0544461	0	0	0	0	0	0	0	0	0	0	0	0	0
KDSA_SYNPX	2-dehydro-3-deoxyphosphooctonate aldolase	Cyanobacteria/Synechococcales/Synechococcaceae/Synechococcus/Synechococcus sp.	0	0.240428	0.525388	0	0	0	0	0	0	0	0	0	0	0	0	0	0	0	0	0	0	0	0	0
MTNX_MICAE	2-hydroxy-3-keto-5-methylthiopentenyl-1-phosphate phosphatase (HK-MTPenyl-1-P phosphatase)	Cyanobacteria/Oscillatoriophycideae/Chroococcales/Microcystaceae/Microcystis/Microcystis aeruginosa	0.888793	0.496947	0.550896	0.381354	0.366275	0.209313	0.25838	0.356434	0.676541	0.607579	0	0	0	0	0	0	0	0	0	0	0	0	0	0
LEU1_SYNP2	2-isopropylmalate synthase	Cyanobacteria/Synechococcales/Synechococcaceae/Synechococcus/Synechococcus sp.	0	0.138914	0.303558	0.202074	0.48182	0.262459	0.53585	1.17572	0.845104	0.644435	0.115825	0.334691	0	0	0	0	0	0	0	0	0	0.0682293	0	0
LEU1_GLOVI	2-isopropylmalate synthase	Cyanobacteria/Gloeobacteria/Gloeobacterales/Gloeobacteraceae/Gloeobacter/Gloeobacter violaceus/Gloeobacter violaceus	2.25237	1.64505	2.56397	4.78755	4.90902	5.68381	3.21983	3.30556	3.00111	3.48624	4.18349	3.46115	0	0	0	0	0.109833	0	0.119222	0	0.0432422	0	0	0.216642
LEU1_TRIEI	2-isopropylmalate synthase	Cyanobacteria/Oscillatoriophycideae/Oscillatoriales/Microcoleaceae/Trichodesmium/Trichodesmium erythraeum/Trichodesmium erythraeum	0	0	0.0270497	0.589696	0.327529	0.208149	0.498853	0.323437	0.303485	0.797207	0.367431	0.722541	0	0	0	0.141141	0.0451728	0.0453561	0.0867528	0.276887	0	0	0	0
LEU1_SYNPW	2-isopropylmalate synthase	Cyanobacteria/Synechococcales/Synechococcaceae/Synechococcus/Synechococcus sp.	0.494815	0.736848	0.484702	0.469399	0.987657	0.699406	0.919955	0.530304	1.05418	0.594646	0.338909	0.312956	0.110299	0	0	0	0	0	0	0	0	0	0	0
LEU1_NOSS1	2-isopropylmalate synthase	Cyanobacteria/Nostocales/Nostocaceae/Nostoc/Nostoc sp.	0	0.13516	0	0	0.439674	0	0	0	0.207108	0	0.143173	0	0	0	0	0	0	0	0	0	0	0	0	0
LEU1_MICAE	2-isopropylmalate synthase	Cyanobacteria/Oscillatoriophycideae/Chroococcales/Microcystaceae/Microcystis/Microcystis aeruginosa	0	0	0	0	0.0744049	0.141856	0	0.146951	0.387804	0	0.062602	0.115599	0	0	0	0	0	0	0	0	0	0	0	0
LEU1_MICAN	2-isopropylmalate synthase	Cyanobacteria/Oscillatoriophycideae/Chroococcales/Microcystaceae/Microcystis/Microcystis aeruginosa/Microcystis aeruginosa	0	0	0	0	0	0	0.943043	1.01905	0	0	0.33984	0.156884	0	0	0	0	0	0	0	0	0	0	0	0
LEU1_CYAA5	2-isopropylmalate synthase	Cyanobacteria/Oscillatoriophycideae/Oscillatoriales/Cyanothecaceae/Cyanothece/Cyanothece sp.	0.252181	0.17445	0.254141	0.677258	0.764303	0.445777	0.539717	0.596304	0.487465	0.620256	0.321531	0.269876	0	0	0	0	0	0	0	0	0	0	0	0
LEU1_CYAP7	2-isopropylmalate synthase	Cyanobacteria/Oscillatoriophycideae/Oscillatoriales/Cyanothecaceae/Cyanothece/Cyanothece sp.	1.47706	1.25915	1.30141	2.48791	2.41948	1.99468	3.86724	3.19359	3.31519	3.86978	2.3159	2.32313	0	0	0	0	0	0	0	0.274819	0	0	0.129915	0.092959
LEU1_CYAP8	2-isopropylmalate synthase	Cyanobacteria/Oscillatoriophycideae/Oscillatoriales/Cyanothecaceae/Cyanothece/Cyanothece sp.	0.305705	0.528	0.353408	0.931417	0.910538	0.275415	0.745264	0.190781	0.423342	0.173224	0.743844	0.225714	0	0	0.224065	0.416334	0	0	0	0	0	0	0	0
LEU1_SYNY3	2-isopropylmalate synthase	Cyanobacteria/Synechococcales/Merismopediaceae/Synechocystis/Synechocystis sp. PCC 6803/Synechocystis sp.	0.304825	0.355936	0.291675	0.0844346	0	0.0822496	0.0788484	0.149789	0.0899413	0	0.14519	0	0	0	0	0	0	0	0	0	0	0	0	0
LEU1_PROM0	2-isopropylmalate synthase	Cyanobacteria/Synechococcales/Prochloraceae/Prochlorococcus/Prochlorococcus marinus/Prochlorococcus marinus	0	0	0.581281	0.391154	0.2042	0	0	0.201649	0	0	0	0	0	0	0	0	0	0	0	0	0	0	0	0
LEU1_PROM3	2-isopropylmalate synthase	Cyanobacteria/Synechococcales/Prochloraceae/Prochlorococcus/Prochlorococcus marinus/Prochlorococcus marinus	0	0	0	0.333048	0	0	0	0	0	0	0	0	0	0	0	0	0	0	0	0	0	0	0	0
LEU1_PROM1	2-isopropylmalate synthase	Cyanobacteria/Synechococcales/Prochloraceae/Prochlorococcus/Prochlorococcus marinus/Prochlorococcus marinus	0	0	0	0.28547	0	0	0.266583	0	0	0	0	0	0	0	0	0	0	0	0	0	0	0	0	0
LEU1_PROMT	2-isopropylmalate synthase	Cyanobacteria/Synechococcales/Prochloraceae/Prochlorococcus/Prochlorococcus marinus/Prochlorococcus marinus	0	0.116844	0.767982	0.16808	0	0.52296	0.492854	0	0.598672	0.4287	0.461573	0.285529	0	0	0	0	0	0	0	0	0	0	0	0
LEU1_PROMA	2-isopropylmalate synthase	Cyanobacteria/Synechococcales/Prochloraceae/Prochlorococcus/Prochlorococcus marinus/Prochlorococcus marinus subsp. marinus/Prochlorococcus marinus	0.225913	0	0.455337	0.299743	0	0	0	0	0	0	0	0	0	0	0	0	0	0	0	0	0	0	0	0
LEU1_SYNSC	2-isopropylmalate synthase	Cyanobacteria/Synechococcales/Synechococcaceae/Synechococcus/Synechococcus sp.	0.520349	0.479945	0.333343	0	0.407649	0.206108	0.117446	0.380736	0.359351	0.515596	0.16107	0	0	0	0	0	0	0	0	0	0	0	0	0
LEU1_THEEB	2-isopropylmalate synthase	Cyanobacteria/Synechococcales/Synechococcaceae/Thermosynechococcus/Thermosynechococcus elongatus/Thermosynechococcus elongatus	0.127875	0	0	0	0.195511	0	0	0.386136	0.565266	0	0.474868	0.134683	0	0	0	0	0	0	0	0	0	0	0	0
BQMT_SYNY3	2-methyl-6-phytyl-1,4-hydroquinone methyltransferase	Cyanobacteria/Synechococcales/Merismopediaceae/Synechocystis/Synechocystis sp. PCC 6803/Synechocystis sp.	4.55371	4.40162	5.12934	8.93928	8.03964	6.90801	7.83495	7.7027	7.44824	7.92883	6.26058	5.21655	0.6526	0	0	1.0376	0	0	0.108441	0	0	0	0.432031	0.104284
MENG_NOSP7	2-phytyl-1,4-naphtoquinone methyltransferase	Cyanobacteria/Nostocales/Nostocaceae/Nostoc/Nostoc punctiforme/Nostoc punctiforme	1.11291	1.01514	1.19233	0.98031	1.09415	0.639563	0.880977	1.07871	1.54322	0.342346	0.300169	0.369856	0	0	0	0	0	0.118678	0	0	0	0	0	0
MENG_NOSS1	2-phytyl-1,4-naphtoquinone methyltransferase	Cyanobacteria/Nostocales/Nostocaceae/Nostoc/Nostoc sp.	0.639894	0.341907	0.122512	2.48677	0.927122	2.91125	2.8618	3.31152	4.35021	2.71952	2.50193	3.01536	0	0	0	0	0	0	0	0	0.144988	0	0.0908976	0.151058
MENG_ANAVT	2-phytyl-1,4-naphtoquinone methyltransferase	Cyanobacteria/Nostocales/Nostocaceae/Trichormus/Anabaena variabilis/Anabaena variabilis	1.64203	1.81791	1.63253	2.85905	2.54381	4.37259	3.26584	1.04886	1.85558	4.07659	2.41726	2.58825	0	0	0	0	0	0	0	0	0	0	0	0
MENG_SYNY3	2-phytyl-1,4-naphtoquinone methyltransferase	Cyanobacteria/Synechococcales/Merismopediaceae/Synechocystis/Synechocystis sp. PCC 6803/Synechocystis sp.	0.113429	0.245096	0.32524	0.930893	0.655967	0.636656	0.140542	0	0.0801569	0.183371	0.194093	0.119468	0	0	0	0	0	0	0	0	0	0	0	0
MENG_SYNP6	2-phytyl-1,4-naphtoquinone methyltransferase	Cyanobacteria/Synechococcales/Synechococcaceae/Synechococcus/Synechococcus elongatus/Synechococcus sp.	0.291806	0.329007	0	1.26645	0.588962	0.395767	1.77752	1.73426	2.16106	1.57249	1.1878	0.583151	0	0	0	0	0	0	0	0	0	0	0	0
MENG_THEEB	2-phytyl-1,4-naphtoquinone methyltransferase	Cyanobacteria/Synechococcales/Synechococcaceae/Thermosynechococcus/Thermosynechococcus elongatus/Thermosynechococcus elongatus	0.4028	0.558124	0.557009	0.397812	0.406515	0.237339	0.347896	0.248299	0.521639	0.290452	0.480941	0.478527	0	0	0	0	0	0	0	0	0	0	0	0
MEND_ANAVT	2-succinyl-5-enolpyruvyl-6-hydroxy-3-cyclohexene-1-carboxylate synthase (SEPHCHC synthase)	Cyanobacteria/Nostocales/Nostocaceae/Trichormus/Anabaena variabilis/Anabaena variabilis	0.096133	0.177337	0.775041	0.12755	0	0	0	0	0	0	0	0	0	0	0	0	0	0	0	0	0	0	0	0
MEND_CYAP8	2-succinyl-5-enolpyruvyl-6-hydroxy-3-cyclohexene-1-carboxylate synthase (SEPHCHC synthase)	Cyanobacteria/Oscillatoriophycideae/Oscillatoriales/Cyanothecaceae/Cyanothece/Cyanothece sp.	0	0.122973	0.179149	0.0589658	0	0.0574399	0.110129	0.059503	0.0628115	0.0957939	0	0.046808	0	0	0	0	0	0	0	0	0	0	0	0
MEND_PROMM	2-succinyl-5-enolpyruvyl-6-hydroxy-3-cyclohexene-1-carboxylate synthase (SEPHCHC synthase)	Cyanobacteria/Synechococcales/Prochloraceae/Prochlorococcus/Prochlorococcus marinus/Prochlorococcus marinus	0.293076	0.0675798	0	0	0.0993406	0	0	0	0.103554	0	0	0.0771699	0	0	0	0	0	0	0	0	0	0	0	0
MEND_SYNP6	2-succinyl-5-enolpyruvyl-6-hydroxy-3-cyclohexene-1-carboxylate synthase (SEPHCHC synthase)	Cyanobacteria/Synechococcales/Synechococcaceae/Synechococcus/Synechococcus elongatus/Synechococcus sp.	0.23864	0.176088	0.144297	0.158315	0.0647113	0.0308436	0.0887045	0.127806	0.101184	0.0257193	0.0544461	0.0754037	0	0	0	0	0	0	0	0	0	0	0	0
MEND_SYNJB	2-succinyl-5-enolpyruvyl-6-hydroxy-3-cyclohexene-1-carboxylate synthase (SEPHCHC synthase)	Cyanobacteria/Synechococcales/Synechococcaceae/Synechococcus/Synechococcus sp.	0	0.396897	0.433654	0	0	0	0	0	0	0	0	0	0	0	0	0	0	0	0	0	0	0	0	0
MEND_SYNJA	2-succinyl-5-enolpyruvyl-6-hydroxy-3-cyclohexene-1-carboxylate synthase (SEPHCHC synthase)	Cyanobacteria/Synechococcales/Synechococcaceae/Synechococcus/Synechococcus sp.	0	0	0.431372	0	0	0.368825	0	0	0	0.153774	0	0	0	0	0	0	0	0	0	0	0	0	0	0
MEND_SYNR3	2-succinyl-5-enolpyruvyl-6-hydroxy-3-cyclohexene-1-carboxylate synthase (SEPHCHC synthase)	Cyanobacteria/Synechococcales/Synechococcaceae/Synechococcus/Synechococcus sp.	1.1224	0.89079	0.970841	0.465832	1.07471	0.672221	1.06513	0.936355	1.08695	0.418011	0.585658	0.213751	0	0	0	0	0	0	0	0	0	0	0	0
CPDA_NOSS1	3',5'-cyclic adenosine monophosphate phosphodiesterase CpdA (3',5'-cyclic AMP phosphodiesterase) (cAMP phosphodiesterase)	Cyanobacteria/Nostocales/Nostocaceae/Nostoc/Nostoc sp.	5.81667	4.72282	4.0508	6.00646	6.57891	7.03532	8.24935	7.07723	7.53054	5.93661	5.45088	6.15297	0	0	0.0655949	0.0247832	0.221585	0.0947818	0.551806	0.440503	0.214323	0.252534	0.281126	0.443221
CPDA_SYNP6	3',5'-cyclic adenosine monophosphate phosphodiesterase CpdA (3',5'-cyclic AMP phosphodiesterase) (cAMP phosphodiesterase)	Cyanobacteria/Synechococcales/Synechococcaceae/Synechococcus/Synechococcus elongatus/Synechococcus sp.	0.264483	0.426906	0.732981	0.0877297	0.209767	0.0854594	0.329308	0.532909	0.250425	0.262223	0	0.27993	0	0	0	0	0.111279	0	0	0	0	0	0	0
CPDA_SYNPW	3',5'-cyclic adenosine monophosphate phosphodiesterase CpdA (3',5'-cyclic AMP phosphodiesterase) (cAMP phosphodiesterase)	Cyanobacteria/Synechococcales/Synechococcaceae/Synechococcus/Synechococcus sp.	0.505432	0.754788	1.27894	0.0609647	0.224477	0.059387	0.170794	0.06152	0.129881	0	0	0.0967894	0	0	0	0	0	0	0	0	0	0	0	0
CPDA_SYNPX	3',5'-cyclic adenosine monophosphate phosphodiesterase CpdA (3',5'-cyclic AMP phosphodiesterase) (cAMP phosphodiesterase)	Cyanobacteria/Synechococcales/Synechococcaceae/Synechococcus/Synechococcus sp.	1.60219	1.29542	1.26622	1.50747	2.51529	0.740273	1.5717	1.85002	1.86213	0.950395	1.17185	0.652478	0	0	0	0	0	0	0	0	0	0	0.054974	0
RS1_SYNE7	30S ribosomal protein S1	Cyanobacteria/Synechococcales/Synechococcaceae/Synechococcus/Synechococcus elongatus/Synechococcus elongatus	1.15273	1.11755	1.19089	1.19578	1.14578	0.894194	0.918517	0.615441	1.41383	0.657368	0.346186	0.314165	0	0	0	0	0	0	0	0	0	0	0	0
RS1_SYNP6	30S ribosomal protein S1	Cyanobacteria/Synechococcales/Synechococcaceae/Synechococcus/Synechococcus elongatus/Synechococcus sp.	1.21304	0.826929	1.53591	1.1537	1.84078	2.11384	0.86958	1.15816	1.0727	0.915803	0.905282	0.49159	0	0	0.647971	0.12593	0	0.161871	0	0	0	0	0	0.232793
RS1B_SYNY3	30S ribosomal protein S1 homolog B	Cyanobacteria/Synechococcales/Merismopediaceae/Synechocystis/Synechocystis sp. PCC 6803/Synechocystis sp.	0	0	0.390289	0	0.175029	0	0.15995	0.283569	0.898008	0	0	0	0	0	0	0	0	0	0	0	0	0	0	0
RS10_PROM4	30S ribosomal protein S10	Cyanobacteria/Synechococcales/Prochloraceae/Prochlorococcus/Prochlorococcus marinus/Prochlorococcus marinus	0	0	0	0	0	0	0.501335	0.270872	0.285933	0	0	0.213081	0	0	0	0	0	0	0	0	0	0	0	0
RS10_SYNSC	30S ribosomal protein S10	Cyanobacteria/Synechococcales/Synechococcaceae/Synechococcus/Synechococcus sp.	2.02688	2.33687	1.40431	1.00848	1.54581	0.654922	1.25568	1.86572	1.79042	0.819172	0.578045	0.133425	0	0	0	0	0	0	0	0	0	0	0	0
RS11_GLOVI	30S ribosomal protein S11	Cyanobacteria/Gloeobacteria/Gloeobacterales/Gloeobacteraceae/Gloeobacter/Gloeobacter violaceus/Gloeobacter violaceus	0.105076	0.287835	0.104276	0.824905	0.699472	0.664711	0.76344	0.962495	0.578365	0.554225	0.707403	1.08824	0	0	0	0	0	0	0	0	0.169338	0	0	0.156824
RS11_ACAM1	30S ribosomal protein S11	Cyanobacteria/Synechococcales/Acaryochloridaceae/Acaryochloris/Acaryochloris marina/Acaryochloris marina	0.101155	0	0	0.229991	0.485884	0.448078	0.507075	0.883355	0.632947	0.343717	0.43117	0.548614	0	0	0	0	0	0	0	0	0	0	0	0.105897
RS11_SYNY3	30S ribosomal protein S11	Cyanobacteria/Synechococcales/Merismopediaceae/Synechocystis/Synechocystis sp. PCC 6803/Synechocystis sp.	0.206943	0.0954371	0.208551	0	0	0	0	0	0	0	0	0	0	0	0	0	0	0	0	0	0	0	0	0
RS11_PROMA	30S ribosomal protein S11	Cyanobacteria/Synechococcales/Prochloraceae/Prochlorococcus/Prochlorococcus marinus/Prochlorococcus marinus subsp. marinus/Prochlorococcus marinus	0	0.138914	0	0.199829	0	0.389315	0	0	0.425722	0.324635	0	0.158627	0	0	0	0	0	0	0	0	0	0	0	0
RS11_SYNS3	30S ribosomal protein S11	Cyanobacteria/Synechococcales/Synechococcaceae/Synechococcus/Synechococcus sp.	1.65554	2.09962	1.87696	1.23558	2.73836	0.936139	0.769223	2.07806	2.49171	1.11516	0.118036	0.10898	0	0	0	0	0	0	0	0	0	0	0	0
RS11_SYNJA	30S ribosomal protein S11	Cyanobacteria/Synechococcales/Synechococcaceae/Synechococcus/Synechococcus sp.	0	0	0	0.209123	0	0	0	0	0	0	0	0	0	0	0	0	0	0	0	0	0	0	0	0
RS12_MICAN	30S ribosomal protein S12	Cyanobacteria/Oscillatoriophycideae/Chroococcales/Microcystaceae/Microcystis/Microcystis aeruginosa/Microcystis aeruginosa	0.110201	0.71151	0	0	0	0.700767	0	0	0	0.584343	0.309254	0	0	0	0	0	0	0	0	0	0	0	0	0
RS12_CYAP4	30S ribosomal protein S12	Cyanobacteria/Oscillatoriophycideae/Oscillatoriales/Cyanothecaceae/Cyanothece/Cyanothece sp.	0.315227	0	0	0	0	0	0.152679	0	0.348318	0	0	0	0	0	0	0	0	0	0	0	0	0	0	0
RS12_CYAP8	30S ribosomal protein S12	Cyanobacteria/Oscillatoriophycideae/Oscillatoriales/Cyanothecaceae/Cyanothece/Cyanothece sp.	0	0.490285	0.401768	0.497676	0.889259	0.141284	0.464749	0.292716	0.154496	0.235622	0.872895	0.485363	0	0	0	0	0	0	0	0	0.178897	0	0	0.331354
RS12_ARTPT	30S ribosomal protein S12	Cyanobacteria/Oscillatoriophycideae/Oscillatoriales/Microcoleaceae/Arthrospira/Arthrospira platensis	0.765188	1.61319	0.110162	0	0	0.141284	0.270882	0	0.154496	0	0	0	0	0	0	0	0	0	0	0	0	0	0	0
RS12_TRIEI	30S ribosomal protein S12	Cyanobacteria/Oscillatoriophycideae/Oscillatoriales/Microcoleaceae/Trichodesmium/Trichodesmium erythraeum/Trichodesmium erythraeum	0	0	0	0	0	0.230515	0	0.238795	0.504145	0.192218	0	0	0	0	0	0	0	0.301379	0	0	0	0	0	0
RS12_PROMA	30S ribosomal protein S12	Cyanobacteria/Synechococcales/Prochloraceae/Prochlorococcus/Prochlorococcus marinus/Prochlorococcus marinus subsp. marinus/Prochlorococcus marinus	0.216876	0.600108	0.437123	0.143877	0.441072	0.42046	0.134358	0.580749	0.61304	0.584343	0.123702	0.228423	0	0	0	0	0	0	0	0	0	0	0	0
RS12_SYNP6	30S ribosomal protein S12	Cyanobacteria/Synechococcales/Synechococcaceae/Synechococcus/Synechococcus elongatus/Synechococcus sp.	1.33554	1.26916	0.629519	0.655444	0.668386	0.259012	0.889341	0.255611	0.407606	0.531296	0.34575	0.744094	0	0	0	0	0.161789	0.162445	0	0	0	0	0	0
RS12_SYNP2	30S ribosomal protein S12	Cyanobacteria/Synechococcales/Synechococcaceae/Synechococcus/Synechococcus sp.	0.398669	0	0	0	0	0	0	0	0	0	0	0	0	0	0	0	0	0	0	0	0	0	0	0
RS12_SYNSC	30S ribosomal protein S12	Cyanobacteria/Synechococcales/Synechococcaceae/Synechococcus/Synechococcus sp.	0	0.352176	0	0	0	0	0	0	0	0	0	0	0	0	0	0	0	0	0	0	0	0	0	0
RS12_SYNR3	30S ribosomal protein S12	Cyanobacteria/Synechococcales/Synechococcaceae/Synechococcus/Synechococcus sp.	0.152301	0.721478	0.306969	0.287753	0.147024	0.280307	0.377409	0.145187	0.215253	0.350606	0.494807	0	0	0	0	0	0	0	0	0	0	0	0	0
RS13_CYAP7	30S ribosomal protein S13	Cyanobacteria/Oscillatoriophycideae/Oscillatoriales/Cyanothecaceae/Cyanothece/Cyanothece sp.	0	0.308698	0.168643	0	0.226889	0	0	0	0	0	0	0	2.90045	1.13611	0	0	0	0	0	0.287712	0	0	0	0
RS13_SYNS9	30S ribosomal protein S13	Cyanobacteria/Synechococcales/Synechococcaceae/Synechococcus/Synechococcus sp.	0.444418	0.40991	0.783776	0.884488	0.451918	0.1436	0.412985	0.446272	0.942172	0	0.126743	0	0	0	0	0	0	0	0	0	0	0	0	0
RS13_SYNR3	30S ribosomal protein S13	Cyanobacteria/Synechococcales/Synechococcaceae/Synechococcus/Synechococcus sp.	0.134205	0.926356	0.270497	0.32548	0.696521	0.2872	1.15854	0	0.314057	0.264382	0.126743	0.11702	0	0	0	0	0	0	0	0	0	0	0	0
RS13_SYNPW	30S ribosomal protein S13	Cyanobacteria/Synechococcales/Synechococcaceae/Synechococcus/Synechococcus sp.	0	0.178604	0	0	0	0.125137	0.119962	0	0.136839	0.313041	0.220896	0.611847	0	0	0	0	0	0	0	0	0	0	0	0
RS14_SYNPW	30S ribosomal protein S14	Cyanobacteria/Synechococcales/Synechococcaceae/Synechococcus/Synechococcus sp.	0	0	0.135249	0	0.18196	0.346914	0.332569	0.359374	0.189678	0.578557	0.612384	0	0	0	0	0	0	0	0.216882	0	0	0	0	0
RS14_NOSS1	30S ribosomal protein S14	Cyanobacteria/Nostocales/Nostocaceae/Nostoc/Nostoc sp.	0	0	0	0	0.363921	0	0	0	0	0.144639	0	0	0	0	0.949503	0	0	0	0	0	0	0	0	0
RS14_CYAP7	30S ribosomal protein S14	Cyanobacteria/Oscillatoriophycideae/Oscillatoriales/Cyanothecaceae/Cyanothece/Cyanothece sp.	0.142682	0	0.431372	0	0.193453	0	0	0	0	0	0	0	0	0	0	0	0	0	0	0	0	0	0	0
RS14_ACAM1	30S ribosomal protein S14	Cyanobacteria/Synechococcales/Acaryochloridaceae/Acaryochloris/Acaryochloris marina/Acaryochloris marina	0	0	0	0	0	0	0	0	0	0	0	0	0	0	0	0	0	0	0	0	0	0	0	0
RS14_PROMM	30S ribosomal protein S14	Cyanobacteria/Synechococcales/Prochloraceae/Prochlorococcus/Prochlorococcus marinus/Prochlorococcus marinus	1.27076	1.30232	0.498024	0	0	0.273737	1.04967	0.189046	0.299336	0	0	0	0	0	0	0	0	0	0	0	0	0	0	0
RS14_SYNS9	30S ribosomal protein S14	Cyanobacteria/Synechococcales/Synechococcaceae/Synechococcus/Synechococcus sp.	0.268411	0.371354	0	0.178065	0.727842	0.346914	0.166284	0.179687	0.569035	0.433918	0	0.424052	0	0	0.474751	0	0	0	0	0	0	0	0	0
RS15_PROMA	30S ribosomal protein S15	Cyanobacteria/Synechococcales/Prochloraceae/Prochlorococcus/Prochlorococcus marinus/Prochlorococcus marinus subsp. marinus/Prochlorococcus marinus	0	0	0	0	0	0.129772	0.124405	0.403298	0.141907	0.216423	0.229077	0.423005	0	0	0	0	0	0	0	0	0	0.134942	0	0
RS15_SYNP6	30S ribosomal protein S15	Cyanobacteria/Synechococcales/Synechococcaceae/Synechococcus/Synechococcus elongatus/Synechococcus sp.	0	0	0	0.999143	0.2042	0.194657	0.373216	0.201649	0	0.324635	0.515423	0.475881	0	0	0	0	0	0	0.730169	0	0	0	0	0
RS15_MICAN	30S ribosomal protein S15	Cyanobacteria/Oscillatoriophycideae/Chroococcales/Microcystaceae/Microcystis/Microcystis aeruginosa/Microcystis aeruginosa	0.308063	0.849269	0.155228	0	0.2042	0.389315	0.186608	0.201649	0.217699	0.166006	0	0	0	0	0	0	0	0	0.24339	0	0.24648	0	0	0
RS15_SYNY3	30S ribosomal protein S15	Cyanobacteria/Synechococcales/Merismopediaceae/Synechocystis/Synechocystis sp. PCC 6803/Synechocystis sp.	0.150608	0.138914	0.455337	0	0	0	0.186608	0	0	0	0	0	0.52208	0	0	0	0	0	0	0	0	0	0	0
RS15_GLOVI	30S ribosomal protein S15	Cyanobacteria/Gloeobacteria/Gloeobacterales/Gloeobacteraceae/Gloeobacter/Gloeobacter violaceus/Gloeobacter violaceus	0	0	0	0	0	0.196845	0	0	0.215253	0.164141	0.173738	0	0	0	0	0	0	0	0	0	0	0	0	0
RS15_TRIEI	30S ribosomal protein S15	Cyanobacteria/Oscillatoriophycideae/Oscillatoriales/Microcoleaceae/Trichodesmium/Trichodesmium erythraeum/Trichodesmium erythraeum	0	0.137387	0	0.592898	0.605868	0.385037	0.369115	0	0.631566	0.321067	0.16992	0.156884	0	0	0	0	0.250684	0	0	0	0	0	0	0
RS15_SYNS9	30S ribosomal protein S15	Cyanobacteria/Synechococcales/Synechococcaceae/Synechococcus/Synechococcus sp.	0.150608	0.138914	0.303558	0.199829	0.2042	0.77863	0	0.201649	0.425722	0.162317	0.171808	0	0	0	0	0	0	0	0	0	0	0	0	0
RS15_SYNPW	30S ribosomal protein S15	Cyanobacteria/Synechococcales/Synechococcaceae/Synechococcus/Synechococcus sp.	0	0	0	0	0	0	0	0	0	0	0	0	0	0	0	0	0	0	0	0	0	0	0	0
RS15_SYNPX	30S ribosomal protein S15	Cyanobacteria/Synechococcales/Synechococcaceae/Synechococcus/Synechococcus sp.	0	0	0	0.199829	0.4084	0.194657	0.186608	0	0.425722	0	0.171808	0.634508	0	0	0	0	0	0	0	0	0	0	0	0
RS15_THEEB	30S ribosomal protein S15	Cyanobacteria/Synechococcales/Synechococcaceae/Thermosynechococcus/Thermosynechococcus elongatus/Thermosynechococcus elongatus	0.428045	0.394808	0.287581	0	0	0.184412	0	0	0	0	0	0	0	0	0	0	0	0	0	0	0	0	0	0
RS16_PROM4	30S ribosomal protein S16	Cyanobacteria/Synechococcales/Prochloraceae/Prochlorococcus/Prochlorococcus marinus/Prochlorococcus marinus	0.572736	0.711022	0.590985	0.272494	0.547105	0.255098	0.378828	0.546851	0.425177	0.323387	0.575698	0.430993	0	0	0	0	0	0	0	0	0	0	0	0
RS16_SYNS3	30S ribosomal protein S16	Cyanobacteria/Synechococcales/Synechococcaceae/Synechococcus/Synechococcus sp.	0.763648	0.176088	0.192396	0	0	0.123374	0.47309	0	0.134912	0	0	0	0	0	0	0	0	0	0	0	0	0	0	0
RS17_NOSS1	30S ribosomal protein S17	Cyanobacteria/Nostocales/Nostocaceae/Nostoc/Nostoc sp.	0	0	0	0	0	0	0	0	0	0	0	0	0	2.00055	0.694926	0	0	0	0	0	0	0	0	0.595477
RS17_MICAN	30S ribosomal protein S17	Cyanobacteria/Oscillatoriophycideae/Chroococcales/Microcystaceae/Microcystis/Microcystis aeruginosa/Microcystis aeruginosa	0	0	0.281652	0	0.568392	0	0.173141	0	0.1975	0	0.159409	0	0	0	0	0	0	0	0	0	0	0	0	0
RS17_PROM3	30S ribosomal protein S17	Cyanobacteria/Synechococcales/Prochloraceae/Prochlorococcus/Prochlorococcus marinus/Prochlorococcus marinus	0.315227	0.29075	0	0	0	0	0	0.211028	0	0	0	0	0	0	0	0	0	0	0	0	0	0	0	0
RS17_PROM5	30S ribosomal protein S17	Cyanobacteria/Synechococcales/Prochloraceae/Prochlorococcus/Prochlorococcus marinus/Prochlorococcus marinus	0	0	0	0	0.195511	0.186374	0	0	0	0.310821	0	0	0	0	0	0	0	0	0	0	0	0	0	0
RS17_SYNS3	30S ribosomal protein S17	Cyanobacteria/Synechococcales/Synechococcaceae/Synechococcus/Synechococcus sp.	0.161366	0	0.32524	0.214102	0.437572	0.206108	0.592755	0.216053	0.456131	0.347823	0.181914	0.509873	0	0	0	0	0	0	0	0	0	0	0	0
RS17_SYNSC	30S ribosomal protein S17	Cyanobacteria/Synechococcales/Synechococcaceae/Synechococcus/Synechococcus sp.	0	0	0	0	1.04026	0	0.316881	0	0	0	0	0.269367	0	0	0	0	0	0	0	0	0	0	0	0.387622
RS17_SYNJA	30S ribosomal protein S17	Cyanobacteria/Synechococcales/Synechococcaceae/Synechococcus/Synechococcus sp.	0	0	0	0	0	0	0	0.324079	0.684197	0	0.27612	0.254936	0	0	0	0	0	0	0	0	0	0	0	0
RS17_THEEB	30S ribosomal protein S17	Cyanobacteria/Synechococcales/Synechococcaceae/Thermosynechococcus/Thermosynechococcus elongatus/Thermosynechococcus elongatus	0	0.166697	0.182135	0	0	0	0	0	0	0	0	0	0	0	0	0	0	0	0	0	0	0	0	0
RS18_MICAN	30S ribosomal protein S18	Cyanobacteria/Oscillatoriophycideae/Chroococcales/Microcystaceae/Microcystis/Microcystis aeruginosa/Microcystis aeruginosa	0.485581	0.694206	0.593917	2.34581	3.07716	2.5041	3.28592	5.35575	5.20584	3.4285	2.52109	2.79322	0	0	0	1.93686	2.4796	0.497931	0.714296	0.506623	1.68785	0.792054	1.39706	1.11652
RS18_GLOVI	30S ribosomal protein S18	Cyanobacteria/Gloeobacteria/Gloeobacterales/Gloeobacteraceae/Gloeobacter/Gloeobacter violaceus/Gloeobacter violaceus	0	0	0	1.39738	0.620124	0.618324	0.961869	0	1.92442	1.52413	0.533748	0.784419	0	0	0	0	0	0.269468	0	0	0	0.400379	0.403545	0.451515
RS18_NOSP7	30S ribosomal protein S18	Cyanobacteria/Nostocales/Nostocaceae/Nostoc/Nostoc punctiforme/Nostoc punctiforme	0	0	0	0.449614	0.229725	0	0.629802	0.45371	0.239469	0	0	0	0	0	0	0	0	0.28631	0	0	0	0	0	0
RS18_PROMM	30S ribosomal protein S18	Cyanobacteria/Synechococcales/Prochloraceae/Prochlorococcus/Prochlorococcus marinus/Prochlorococcus marinus	0	0	0	0	0	0.77863	0	0.201649	0	0.162317	0	0.158627	0	0	0	0	0	0	0	0	0	0	0	0
RS18_PROMT	30S ribosomal protein S18	Cyanobacteria/Synechococcales/Prochloraceae/Prochlorococcus/Prochlorococcus marinus/Prochlorococcus marinus	0.185682	0	0.743441	0.246364	0.251754	0	0.230065	0	0.97411	1.05545	0.363828	0.996634	0	0	0	0	0	0	0	0	0	0	0	0
RS18_SYNSC	30S ribosomal protein S18	Cyanobacteria/Synechococcales/Synechococcaceae/Synechococcus/Synechococcus sp.	0.915862	1.0137	0.553788	1.21517	0.496703	0.473491	0.907822	0.490498	0.776656	0	0.626866	0.38585	0	0	0	0	0	0	0	0	0	0	0	0
RS18_SYNJA	30S ribosomal protein S18	Cyanobacteria/Synechococcales/Synechococcaceae/Synechococcus/Synechococcus sp.	0	0.171264	0.457622	0	0	0.173457	0.332569	0	0	0	0	0	0	0	0	0	0	0	0	0	0	0	0	0
RS19_CYAP7	30S ribosomal protein S19	Cyanobacteria/Oscillatoriophycideae/Oscillatoriales/Cyanothecaceae/Cyanothece/Cyanothece sp.	0	0.133003	0	0	0	0	0	0	0	0	0	0.151877	0	0	0	0	0	0	0	0	0	0	0	0
RS19_CYAP8	30S ribosomal protein S19	Cyanobacteria/Oscillatoriophycideae/Oscillatoriales/Cyanothecaceae/Cyanothece/Cyanothece sp.	0	0	0	0	0.199761	0.380852	0	0	0	0.158789	0	0	0	0	0	0	0	0	0	0	0	0	0	0
RS19_TRIEI	30S ribosomal protein S19	Cyanobacteria/Oscillatoriophycideae/Oscillatoriales/Microcoleaceae/Trichodesmium/Trichodesmium erythraeum/Trichodesmium erythraeum	0.898798	0.843059	0.305339	0.20437	0.208841	0.398163	0	0	0	0	0	0.648929	0	0.505633	0	0	0	0	0	0	0	0	0	0
RS19_SYNP6	30S ribosomal protein S19	Cyanobacteria/Synechococcales/Synechococcaceae/Synechococcus/Synechococcus elongatus/Synechococcus sp.	0	0	0.14532	0.191325	0.195511	0.186374	0	0	0	0	0	0	0	0	0	0	0	0	0	0	0	0	0	0
RS19_SYNP2	30S ribosomal protein S19	Cyanobacteria/Synechococcales/Synechococcaceae/Synechococcus/Synechococcus sp.	0.173779	0	0.175129	0	0	0.449209	0	0	0	0	0	0	0	0	0	0	0	0	0	0	0	0	0	0
RS19_SYNPW	30S ribosomal protein S19	Cyanobacteria/Synechococcales/Synechococcaceae/Synechococcus/Synechococcus sp.	0.884006	0.271788	0.445438	0.586454	0.799044	0.380852	1.46041	0.197265	0.832935	0.476366	0.336146	0	0	0	0	0	0	0	0	0	0	0	0	0
RS19_SYNPX	30S ribosomal protein S19	Cyanobacteria/Synechococcales/Synechococcaceae/Synechococcus/Synechococcus sp.	0	0	0	0.359692	0	0.350383	0.335894	0	0	0	0.618508	0	0	0	0	0	0	0	0	0	0	0	0	0
RS2_ACAM1	30S ribosomal protein S2	Cyanobacteria/Synechococcales/Acaryochloridaceae/Acaryochloris/Acaryochloris marina/Acaryochloris marina	0	0	0	0.0941601	0.28866	0.825511	0.351722	0.190036	0	0.305939	0	0.224237	0	0	0	0	0	0	0	0.122014	0	0.286135	0.192265	0
RS2_ANAVT	30S ribosomal protein S2	Cyanobacteria/Nostocales/Nostocaceae/Trichormus/Anabaena variabilis/Anabaena variabilis	0	0	0	0.152412	0	0	0	0	0	0	0.13104	0	3.98197	3.89937	3.25084	0	0	0.194109	0	0.197497	0	0	0.466813	0
RS2_NOSP7	30S ribosomal protein S2	Cyanobacteria/Nostocales/Nostocaceae/Nostoc/Nostoc punctiforme/Nostoc punctiforme	0	0	0	0.214102	0	0.417123	0.299906	0	0	0	0	0	0	0	0	0	0	0	0	0	0	0	0	0
RS2_NOSS1	30S ribosomal protein S2	Cyanobacteria/Nostocales/Nostocaceae/Nostoc/Nostoc sp.	0	0	0	0.178951	0.0914329	0	0.334223	0.270872	0.095311	0.0726794	0.307715	0.142054	0	0	0	0	0	0	0	0	0	0	0	0
RS2_MICAN	30S ribosomal protein S2	Cyanobacteria/Oscillatoriophycideae/Chroococcales/Microcystaceae/Microcystis/Microcystis aeruginosa/Microcystis aeruginosa	0.646437	0.38808	0.259441	0	0	0	0	0.109328	0.115407	0	0	0	0	0	0	0	0	0	0	0	0	0	0	0
RS2_ARTPT	30S ribosomal protein S2	Cyanobacteria/Oscillatoriophycideae/Oscillatoriales/Microcoleaceae/Arthrospira/Arthrospira platensis	2.19489	2.61519	2.82429	0.545949	0.504397	0.483642	0.615155	1.22084	1.01211	0.502974	0.0552239	0.428896	0	0.302715	0.137392	0	0	0	0	0	0	0	0	0
RS2_SYNY3	30S ribosomal protein S2	Cyanobacteria/Synechococcales/Merismopediaceae/Synechocystis/Synechocystis sp. PCC 6803/Synechocystis sp.	0.562179	0.748983	0.243709	0.155105	0.24319	0.265596	0.109769	0.356488	0.5113	0.743527	0.345183	1.30156	0	0	0	0	0	0	0	0	0	0	0	0
RS2_SYNSC	30S ribosomal protein S2	Cyanobacteria/Synechococcales/Synechococcaceae/Synechococcus/Synechococcus sp.	0.0569527	0.105061	0	0.451511	0.538607	0.587047	0.488692	0.455625	0.48196	0.488752	0.453977	0.594623	0	0	0	0	0	0	0	0	0.0932068	0	0	0
RS20_MICAN	30S ribosomal protein S20	Cyanobacteria/Oscillatoriophycideae/Chroococcales/Microcystaceae/Microcystis/Microcystis aeruginosa/Microcystis aeruginosa	0.414941	0.127574	0.557555	0.183516	0	0.368825	0	0	0.806632	0.153774	0	0.601113	2.87677	2.34758	5.87141	0.937848	0	0	0	0	0	0	0	0
RS20_GLOVI	30S ribosomal protein S20	Cyanobacteria/Gloeobacteria/Gloeobacterales/Gloeobacteraceae/Gloeobacter/Gloeobacter violaceus/Gloeobacter violaceus	0	0	0	0	0	0	0.34989	0.189046	0.399115	0.152173	0.16107	0.297426	0	0	0	0	0	0	0	0	0	0	0	0
RS20_ACAM1	30S ribosomal protein S20	Cyanobacteria/Synechococcales/Acaryochloridaceae/Acaryochloris/Acaryochloris marina/Acaryochloris marina	0	0	0	0	0.199761	0	0	0.994998	0.208234	0.319322	0.16992	0.310357	0	0	0	0	0	0	0	0	0	0	0	0
RS20_PROM9	30S ribosomal protein S20	Cyanobacteria/Synechococcales/Prochloraceae/Prochlorococcus/Prochlorococcus marinus/Prochlorococcus marinus	0	0.15063	0	0	0	0	0.202346	0.655967	0.923253	0	0	0	0	0	0	0	0	0	0	0	0	0	0	0
RS20_SYNP6	30S ribosomal protein S20	Cyanobacteria/Synechococcales/Synechococcaceae/Synechococcus/Synechococcus elongatus/Synechococcus sp.	0	0	0	0.20437	0	0.398163	0	0	0	0	0.70285	0	0	0	0	0	0	0	0	0	0	0	0	0
RS20_SYNSC	30S ribosomal protein S20	Cyanobacteria/Synechococcales/Synechococcaceae/Synechococcus/Synechococcus sp.	0.0717183	0.198448	0.216827	0	0	0.092694	0	0	0.101362	0	0	0.0755367	0	0	0	0	0	0	0	0	0	0	0	0
RS20_SYNS9	30S ribosomal protein S20	Cyanobacteria/Synechococcales/Synechococcaceae/Synechococcus/Synechococcus sp.	0.645464	1.07162	0.910673	0.342563	0.875143	0.667397	0.479849	0.86421	0.72981	0	0	0	0	0	0	0	0	0	0	0	0	0	0	0
RS20_SYNJA	30S ribosomal protein S20	Cyanobacteria/Synechococcales/Synechococcaceae/Synechococcus/Synechococcus sp.	0	0	0	0.40874	0.442844	0.846871	1.40492	1.52083	1.84184	2.11208	0.558893	0.174103	0	0	0	0	0.278199	0.279327	0	0	0	0	0	0
RS20_SYNPX	30S ribosomal protein S20	Cyanobacteria/Synechococcales/Synechococcaceae/Synechococcus/Synechococcus sp.	0	0	0.393561	0.680177	0.165568	0.173457	0.151304	0.653997	0.51777	0.710166	1.44821	0.128617	0	0	0	0	0	0	0	0	0	0	0	0
RS21_SYNY3	30S ribosomal protein S21	Cyanobacteria/Synechococcales/Merismopediaceae/Synechocystis/Synechocystis sp. PCC 6803/Synechocystis sp.	0	0.614865	0.447872	0	0	0	0	0	0	0	0	0	0.770282	0.754305	0.786064	0	0	0	0	0.764087	0	0	0	0
RS21_ACAM1	30S ribosomal protein S21	Cyanobacteria/Synechococcales/Acaryochloridaceae/Acaryochloris/Acaryochloris marina/Acaryochloris marina	0.371363	0	0.187125	0	0	0	0	0	0	0	0.423636	0	0	0	0	0	0	0	0	0	0	0	0	0
RS21_PROM0	30S ribosomal protein S21	Cyanobacteria/Synechococcales/Prochloraceae/Prochlorococcus/Prochlorococcus marinus/Prochlorococcus marinus	0	0	0	1.0051	0.49008	0.934356	1.11965	0	0	0.505601	0.657987	0.151877	0	0	0	0	0	0	0	0	0	0	0	0.218553
RS21_SYNP6	30S ribosomal protein S21	Cyanobacteria/Synechococcales/Synechococcaceae/Synechococcus/Synechococcus elongatus/Synechococcus sp.	1.03781	0	0.220324	0.216682	0.538284	1.4713	1.13957	2.14995	0.561115	0.755615	0.799795	1.47687	0	0	0	0	0	0	0	0	0	0	0	0
RS21_SYNS3	30S ribosomal protein S21	Cyanobacteria/Synechococcales/Synechococcaceae/Synechococcus/Synechococcus sp.	0.713408	0.219338	0.958603	0	1.28968	0.614708	1.17858	2.22875	1.34439	0.768872	0.542551	0.250464	0	0	0	0	0	0	0	0	0	0	0	0
RS21_SYNJB	30S ribosomal protein S21	Cyanobacteria/Synechococcales/Synechococcaceae/Synechococcus/Synechococcus sp.	0.193639	0	0	0	0	0	0	0	0	0	0	0	0	0	0	0	0	0	0	0	0	0	0	0
RS3_CYAP7	30S ribosomal protein S3	Cyanobacteria/Oscillatoriophycideae/Oscillatoriales/Cyanothecaceae/Cyanothece/Cyanothece sp.	0.161366	0.148836	0.32524	0.107051	0.336282	0	0.207342	0.108026	0	0	0.190898	0.352505	0.279686	0.273885	0	0	0	0	0	0	0	0	0	0
RS3_PROM5	30S ribosomal protein S3	Cyanobacteria/Synechococcales/Prochloraceae/Prochlorococcus/Prochlorococcus marinus/Prochlorococcus marinus	0	0	0	0	0	0	0	0	0	0	0.488296	0	0	0	0	0	0	0	0	0	0	0	0	0
RS3_PROMA	30S ribosomal protein S3	Cyanobacteria/Synechococcales/Prochloraceae/Prochlorococcus/Prochlorococcus marinus/Prochlorococcus marinus subsp. marinus/Prochlorococcus marinus	0	0	0	0.508998	0	0	0	0	0	0	0.145875	0	0	0	0	0	0	0	0	0	0	0	0	0
RS3_SYNS3	30S ribosomal protein S3	Cyanobacteria/Synechococcales/Synechococcaceae/Synechococcus/Synechococcus sp.	0	0.102899	0	0.0740106	0.0756297	0.360477	0	0.0746848	0.236512	0.300588	0.25453	0.117502	0	0	0	0	0	0	0	0	0	0	0	0
RS3_SYNPW	30S ribosomal protein S3	Cyanobacteria/Synechococcales/Synechococcaceae/Synechococcus/Synechococcus sp.	1.05984	0.874643	0.843216	0.222032	0.453778	0.576763	0.760254	0.672163	0.709537	0.180353	0.127265	0.470006	0	0	0	0	0	0	0	0	0	0	0	0
RS4_NOSP7	30S ribosomal protein S4	Cyanobacteria/Nostocales/Nostocaceae/Nostoc/Nostoc punctiforme/Nostoc punctiforme	0	0.147085	0.321414	0	0	0	0	0	0	0	0	0.167958	3.86954	2.70662	1.12823	0	0	0	0.515413	0	0	0	0	0
RS4_SYNS3	30S ribosomal protein S4	Cyanobacteria/Synechococcales/Synechococcaceae/Synechococcus/Synechococcus sp.	0.733214	1.72767	1.51779	0.28547	0.680667	0.391496	0.177722	0.384093	0.506812	0	0.163626	0.0755367	0.24861	0	0	0	0	0	0	0	0	0	0	0
RS4_CYAP8	30S ribosomal protein S4	Cyanobacteria/Oscillatoriophycideae/Oscillatoriales/Cyanothecaceae/Cyanothece/Cyanothece sp.	0.0667722	0.24635	0.269165	0.088594	0	0	0	0.089401	0	0	0	0	0.231464	0	0	0	0	0	0	0	0	0	0	0
RS4_GLOVI	30S ribosomal protein S4	Cyanobacteria/Gloeobacteria/Gloeobacterales/Gloeobacteraceae/Gloeobacter/Gloeobacter violaceus/Gloeobacter violaceus	0.231705	0.320571	0.583765	0.446053	0.453109	0.876715	1.19825	0.977484	0.663888	0.360529	0.457403	1.24829	0	0	0	0	0.337127	0	0	0	0	0	0	0.101202
RS4_CYAP7	30S ribosomal protein S4	Cyanobacteria/Oscillatoriophycideae/Oscillatoriales/Cyanothecaceae/Cyanothece/Cyanothece sp.	0.0591911	0.054595	0.119302	0	0	0.229509	0.660054	0.317003	0.418286	0	0.135045	0	0	0	0	0	0	0	0	0	0	0	0	0
RS4_PROMM	30S ribosomal protein S4	Cyanobacteria/Synechococcales/Prochloraceae/Prochlorococcus/Prochlorococcus marinus/Prochlorococcus marinus	0.143437	0.223556	0.144551	0.416744	0.36553	0.476325	0.511761	0.13247	1.33177	0.338514	0.307546	0.255281	0	0	0	0	0	0	0	0	0	0	0	0
RS4_SYNP6	30S ribosomal protein S4	Cyanobacteria/Synechococcales/Synechococcaceae/Synechococcus/Synechococcus elongatus/Synechococcus sp.	0	0	0	0	0.282739	0.0898419	0.430634	0.279206	0.196487	0.299663	0.0792959	0.366062	0	0	0	0	0	0	0	0	0	0	0	0
RS4_SYNPX	30S ribosomal protein S4	Cyanobacteria/Synechococcales/Synechococcaceae/Synechococcus/Synechococcus sp.	0.460598	0.182072	0.0663112	0	0	0	0	0	0	0	0	0	0	0	0	0	0	0	0	0	0	0	0	0
RS5_SYNPW	30S ribosomal protein S5	Cyanobacteria/Synechococcales/Synechococcaceae/Synechococcus/Synechococcus sp.	0.494322	0.398318	0.621481	0.247131	0.669054	0.561832	0.841827	0.827209	1.13283	0.536122	0.425597	0.524839	0.428132	0	0	0	0	0	0	0	0	0	0	0
RS5_NOSP7	30S ribosomal protein S5	Cyanobacteria/Nostocales/Nostocaceae/Nostoc/Nostoc punctiforme/Nostoc punctiforme	0	0	0	0.0740106	0.61535	0.144191	0.584328	0.424346	0.605615	0.314251	0.141727	0.189605	0	0	0	0	0	0	0	0	0	0	0	0
RS5_SYNY3	30S ribosomal protein S5	Cyanobacteria/Synechococcales/Merismopediaceae/Synechocystis/Synechocystis sp. PCC 6803/Synechocystis sp.	0	0	0	0	0.18378	0.525575	0.335894	0.181484	0	0	0	0	0	0	0	0	0	0	0	0	0	0	0	0
RS5_PROMS	30S ribosomal protein S5	Cyanobacteria/Synechococcales/Prochloraceae/Prochlorococcus/Prochlorococcus marinus/Prochlorococcus marinus	0	0	0	0	0	0.250274	0	0	0	0	0.220896	0	0	0	0	0	0	0	0	0	0	0	0	0
RS5_SYNP2	30S ribosomal protein S5	Cyanobacteria/Synechococcales/Synechococcaceae/Synechococcus/Synechococcus sp.	0	0	0	0	0	0	0	0.318393	0.336097	0	0.271275	0	0	0	0	0	0	0	0	0	0	0	0	0
RS5_SYNPX	30S ribosomal protein S5	Cyanobacteria/Synechococcales/Synechococcaceae/Synechococcus/Synechococcus sp.	0.423586	0.195348	0	0	0	0	0	0	0	0	0	0	0	0	0	0	0	0	0	0	0	0	0	0
RS6_CYAP7	30S ribosomal protein S6	Cyanobacteria/Oscillatoriophycideae/Oscillatoriales/Cyanothecaceae/Cyanothece/Cyanothece sp.	0.351159	0	0.141555	1.29339	0.785898	0.658398	0.838832	0.235694	1.34068	0.814427	0.320471	0.333351	0.243457	0	0	0	0	0	0.340493	0.120749	0	0	0	0
RS6_PROM1	30S ribosomal protein S6	Cyanobacteria/Synechococcales/Prochloraceae/Prochlorococcus/Prochlorococcus marinus/Prochlorococcus marinus	0	0	0	0.319253	0.326237	0.29306	0.280941	0.51836	0.433824	0	0.250747	0.238816	0	0	0	0	0	0	0.129616	0	0	0	0	0
RS6_MICAN	30S ribosomal protein S6	Cyanobacteria/Oscillatoriophycideae/Chroococcales/Microcystaceae/Microcystis/Microcystis aeruginosa/Microcystis aeruginosa	0	0	0	0	0.141369	0	0.12919	0.139603	0	0.112374	0	0	0	0	0	0	0	0	0	0	0	0	0	0
RS6_CYAA5	30S ribosomal protein S6	Cyanobacteria/Oscillatoriophycideae/Oscillatoriales/Cyanothecaceae/Cyanothece/Cyanothece sp.	0	0.585908	0.517105	0.347431	0.568392	0.18061	0	0.710609	0	0.564425	0.438017	0	0	0	0	0	0	0	0	0	0	0	0	0
RS6_CYAP8	30S ribosomal protein S6	Cyanobacteria/Oscillatoriophycideae/Oscillatoriales/Cyanothecaceae/Cyanothece/Cyanothece sp.	0.136917	0.252571	0.137981	0	0	0	0	0	0	0	0	0	0	0	0	0	0	0	0	0	0	0	0	0
RS6_TRIEI	30S ribosomal protein S6	Cyanobacteria/Oscillatoriophycideae/Oscillatoriales/Microcoleaceae/Trichodesmium/Trichodesmium erythraeum/Trichodesmium erythraeum	0.341716	0.420244	0.688745	0.151131	0.291714	0	0.266583	0.480117	0.423337	0.122761	0	0.0755367	0	0	0	0	0	0	0	0	0	0	0	0
RS6_SYNY3	30S ribosomal protein S6	Cyanobacteria/Synechococcales/Merismopediaceae/Synechocystis/Synechocystis sp. PCC 6803/Synechocystis sp.	0	0	0	0	0	0.453082	0	0	0	0.125936	0.266598	0	0	0	0	0	0	0	0	0	0	0	0	0
RS6_PROM3	30S ribosomal protein S6	Cyanobacteria/Synechococcales/Prochloraceae/Prochlorococcus/Prochlorococcus marinus/Prochlorococcus marinus	1.08225	0.766	0.473999	0	0.151884	0.18061	0.277599	0.334645	0.823083	0.120732	0.125713	0	0	0	0	0	0	0	0	0	0	0	0	0
RS6_PROMT	30S ribosomal protein S6	Cyanobacteria/Synechococcales/Prochloraceae/Prochlorococcus/Prochlorococcus marinus/Prochlorococcus marinus	0	0	0	0.369546	0.125877	0	0.805226	0.248608	0.787295	0	0	0	0	0	0	0	0	0	0	0	0	0	0	0
RS6_PROMA	30S ribosomal protein S6	Cyanobacteria/Synechococcales/Prochloraceae/Prochlorococcus/Prochlorococcus marinus/Prochlorococcus marinus subsp. marinus/Prochlorococcus marinus	0	0.0527521	0	0.159146	0.207661	0.632072	0.386442	0.322514	0.189068	0.497247	0.42739	0.212857	0	0	0	0	0.128883	0	0	0	0	0	0	0
RS6_SYNE7	30S ribosomal protein S6	Cyanobacteria/Synechococcales/Synechococcaceae/Synechococcus/Synechococcus elongatus/Synechococcus elongatus	0	0.120214	0.131347	0	0	0.168454	0.161488	0	0	0	0	0.137273	0	0	0	0	0	0	0	0	0	0	0	0
RS6_SYNS3	30S ribosomal protein S6	Cyanobacteria/Synechococcales/Synechococcaceae/Synechococcus/Synechococcus sp.	0.224046	0.413298	0	0.148633	0.843153	0.144787	0.555197	1.04991	0.158326	0.120732	0.255582	0.471948	0	0	0	0	0	0	0	0	0	0	0	0
RS6_SYNS9	30S ribosomal protein S6	Cyanobacteria/Synechococcales/Synechococcaceae/Synechococcus/Synechococcus sp.	0	0	0	0	0.448244	0.284865	0.409627	0.442644	0.467256	0.237538	0.251426	0.116069	0	0	0	0	0	0	0	0	0	0	0	0
RS6_SYNJA	30S ribosomal protein S6	Cyanobacteria/Synechococcales/Synechococcaceae/Synechococcus/Synechococcus sp.	0.382903	0.565074	0	0	0	0	0	0	0	0	0	0	0	0	0	0	0	0	0	0	0	0	0	0
RS6_SYNPW	30S ribosomal protein S6	Cyanobacteria/Synechococcales/Synechococcaceae/Synechococcus/Synechococcus sp.	0.560114	0.309973	0.451574	0.148633	0.303769	0.144787	0.416398	0.299974	0.633306	0.120732	0	0	0	0	0	0	0	0	0	0	0	0	0	0
RS6_THEEB	30S ribosomal protein S6	Cyanobacteria/Synechococcales/Synechococcaceae/Thermosynechococcus/Thermosynechococcus elongatus/Thermosynechococcus elongatus	0.373067	0	0	0	0	0	0	0	0	0.134024	0.14186	0	0	0	0	0	0	0	0	0	0	0	0	0
RS7_NOSP7	30S ribosomal protein S7	Cyanobacteria/Nostocales/Nostocaceae/Nostoc/Nostoc punctiforme/Nostoc punctiforme	0	0	0	0	0.442844	0.211074	0.404692	0.218656	0.461627	0.176007	0	0.172005	0	0	0	0	0	0	0	0	0	0.658454	0	0
RS7_SYNP2	30S ribosomal protein S7	Cyanobacteria/Synechococcales/Synechococcaceae/Synechococcus/Synechococcus sp.	0.43168	0.0796322	0.407166	0.875285	0.755386	1.11587	1.36784	1.19286	0.943689	0.465241	0.590931	1.08758	0	0.586148	0	0.113498	0	0	0.139523	0	0	0.116033	0.350853	0
RS7_GLOVI	30S ribosomal protein S7	Cyanobacteria/Gloeobacteria/Gloeobacterales/Gloeobacteraceae/Gloeobacter/Gloeobacter violaceus/Gloeobacter violaceus	0	0	0	0	0	0	0	0	0	0	0.736319	0	0	0	0	0	0	0	0	0	0	0	0	0
RS7_ACAM1	30S ribosomal protein S7	Cyanobacteria/Synechococcales/Acaryochloridaceae/Acaryochloris/Acaryochloris marina/Acaryochloris marina	0	0.0868212	0	1.10046	0	0.121661	0.190849	0.206232	0	0	0	0.444405	0	0	0	0	0	0	0	0	0	0	0	0
RS7_SYNY3	30S ribosomal protein S7	Cyanobacteria/Synechococcales/Merismopediaceae/Synechocystis/Synechocystis sp. PCC 6803/Synechocystis sp.	0	0.304933	0	0	0	0	0	0	0	0.178153	0	0	0	0.561129	0	0	0	0	0	0	0	0	0	0
RS7_PROMP	30S ribosomal protein S7	Cyanobacteria/Synechococcales/Prochloraceae/Prochlorococcus/Prochlorococcus marinus/Prochlorococcus marinus subsp. pastoris/Prochlorococcus marinus subsp. pastoris	0	0.0801427	0	0	0.235616	0	0.64595	1.04702	0.614023	0.561868	0	0.183031	0	0	0	0	0	0	0	0	0	0	0	0
RS7_SYNP6	30S ribosomal protein S7	Cyanobacteria/Synechococcales/Synechococcaceae/Synechococcus/Synechococcus elongatus/Synechococcus sp.	0.475605	0.219338	0.239651	0	0.117808	0	0.107658	0.349008	0	0	0	0.183031	0	0	0	0	0	0	0	0	0	0	0.470803	0
RS7_SYNPW	30S ribosomal protein S7	Cyanobacteria/Synechococcales/Synechococcaceae/Synechococcus/Synechococcus sp.	0	0.0796322	0	0	0.234115	0.111587	0.641836	0.346785	0	0.465241	0.68942	0.0909327	0	0	0	0	0	0	0	0	0	0	0	0
RS7_SYNPX	30S ribosomal protein S7	Cyanobacteria/Synechococcales/Synechococcaceae/Synechococcus/Synechococcus sp.	0.604352	0.796322	0.348028	0.80186	1.28763	0	0.855782	0.809165	0.976178	0.465241	0.0984886	0	0	0	0	0	0	0	0	0	0	0	0	0
RS7_THEEB	30S ribosomal protein S7	Cyanobacteria/Synechococcales/Synechococcaceae/Thermosynechococcus/Thermosynechococcus elongatus/Thermosynechococcus elongatus	0.785783	0.181192	0.197972	0	0	0	0	0	0	0	0	0	0	0	0.694926	0	0	0	0	0	0	0	0	0
RS8_SYNY3	30S ribosomal protein S8	Cyanobacteria/Synechococcales/Merismopediaceae/Synechocystis/Synechocystis sp. PCC 6803/Synechocystis sp.	0.20231	0.279901	0.203882	0	0.3063	0	0	0.437909	0	0.243476	0	0	1.4026	0	0	0	0	0	0	0	0	0	0	0
RS8_NOSS1	30S ribosomal protein S8	Cyanobacteria/Nostocales/Nostocaceae/Nostoc/Nostoc sp.	0.102688	0.0947141	0.421162	0.136247	0.139227	0	0.127233	0	0.145133	0.110671	0	0	0	0	0	0	0	0	0	0	0	0	0	0
RS8_ANAVT	30S ribosomal protein S8	Cyanobacteria/Nostocales/Nostocaceae/Trichormus/Anabaena variabilis/Anabaena variabilis	0.235735	0.726111	0.287427	0	0	0	0.146041	0	0	0	0	0	0	0	0	0	0	0	0	0	0	0	0	0
RS8_MICAN	30S ribosomal protein S8	Cyanobacteria/Oscillatoriophycideae/Chroococcales/Microcystaceae/Microcystis/Microcystis aeruginosa/Microcystis aeruginosa	0	0	0	0.299743	0	0.307354	0.279912	0	1.00829	0.243476	0.271275	0.976809	0	0	0	0	0	0	0	0	0	0	0	0
RS8_PROM4	30S ribosomal protein S8	Cyanobacteria/Synechococcales/Prochloraceae/Prochlorococcus/Prochlorococcus marinus/Prochlorococcus marinus	1.01155	1.1196	0.305823	0.134213	0.548597	0.39222	0.376001	0.135436	0.142966	0	0	0	0	0	0	0	0	0	0	0	0	0	0	0
RS8_PROMM	30S ribosomal protein S8	Cyanobacteria/Synechococcales/Prochloraceae/Prochlorococcus/Prochlorococcus marinus/Prochlorococcus marinus	0.101155	0.0933004	0.101941	0.536853	0.548597	0.39222	0	0.135436	0.285933	0.218038	0.230787	0.319622	0	0	0	0	0	0	0	0	0	0	0	0
RS8_PROMA	30S ribosomal protein S8	Cyanobacteria/Synechococcales/Prochloraceae/Prochlorococcus/Prochlorococcus marinus/Prochlorococcus marinus subsp. marinus/Prochlorococcus marinus	0	0	0	0	0.248351	0	0	0.245249	0	0.197413	0.208955	0	0	0	0	0	0	0	0	0	0	0	0	0
RS8_SYNP6	30S ribosomal protein S8	Cyanobacteria/Synechococcales/Synechococcaceae/Synechococcus/Synechococcus elongatus/Synechococcus sp.	0	0	0	0.270445	0.138181	0.395169	0.126276	0.409363	0.144041	0.329517	0.116261	0.429366	0	0	0	0	0	0	0	0	0	0	0	0
RS8_SYNP2	30S ribosomal protein S8	Cyanobacteria/Synechococcales/Synechococcaceae/Synechococcus/Synechococcus sp.	0	0	0	0.174608	0	0	0.163055	0.528594	0.37199	0.141831	0.150123	0	0	0	0	0	0	0	0	0	0	0	0	0
RS8_THEEB	30S ribosomal protein S8	Cyanobacteria/Synechococcales/Synechococcaceae/Thermosynechococcus/Thermosynechococcus elongatus/Thermosynechococcus elongatus	0	0.15063	0.493739	0.48607	0	0	0	0	0.258885	0	0.208955	0	0	0	0	0	0	0	0	0	0	0	0	0
RS9_NOSP7	30S ribosomal protein S9	Cyanobacteria/Nostocales/Nostocaceae/Nostoc/Nostoc punctiforme/Nostoc punctiforme	0	0.156278	0	0.107051	0.656357	0.32327	0.299906	0.756184	0.228066	0.60869	0.644279	0.339915	0	0	0	0	0	0	0	0	0	0.108436	0	0
RS9_CYAA5	30S ribosomal protein S9	Cyanobacteria/Oscillatoriophycideae/Oscillatoriales/Cyanothecaceae/Cyanothece/Cyanothece sp.	0.205375	0.284142	0.103486	0	0	0	0	0	0	0	0	0	0	0	0	0	0	0	0	0	0	0	0	0
RS9_SYNY3	30S ribosomal protein S9	Cyanobacteria/Synechococcales/Merismopediaceae/Synechocystis/Synechocystis sp. PCC 6803/Synechocystis sp.	0.169434	0	0.853756	0.681234	0.229725	0.265442	0.508931	0.226855	0.435398	0.442684	0.351425	0.432619	0	1.72547	0.599374	0	0	0	0	0	0	0	0	0.155636
RS9_SYNP2	30S ribosomal protein S9	Cyanobacteria/Synechococcales/Synechococcaceae/Synechococcus/Synechococcus sp.	0.0816551	0.15063	0.329159	0	0	0.105537	0	0.218656	0.230813	0	0	0.370816	0	0	0	0	0	0	0	0	0	0	0	0
RS9_SYNS3	30S ribosomal protein S9	Cyanobacteria/Synechococcales/Synechococcaceae/Synechococcus/Synechococcus sp.	0.434089	0.708769	0.418079	0	0.449286	0.284417	0.397989	0.563513	0.451879	0.249719	0	0.106541	0	0	0.841226	0	0	0	0	0	0	0	0	0
RS9_SYNS9	30S ribosomal protein S9	Cyanobacteria/Synechococcales/Synechococcaceae/Synechococcus/Synechococcus sp.	0.20231	0	0	0	0.548597	0.13074	0	0	0	0.654115	0.230787	0.213081	0	0	0	0	0	0	0	0	0	0	0	0
HSLO_SYNSC	33 kDa chaperonin (Heat shock protein 33 homolog) (HSP33)	Cyanobacteria/Synechococcales/Synechococcaceae/Synechococcus/Synechococcus sp.	0.442966	0.286133	0.312632	0.294251	0.360944	0.229572	0.385093	0.238012	0.250835	0.143534	0.20279	0.23404	0.154056	0	0	0	0	0	0	0	0	0	0	0
HSLO_CYAP8	33 kDa chaperonin (Heat shock protein 33 homolog) (HSP33)	Cyanobacteria/Oscillatoriophycideae/Oscillatoriales/Cyanothecaceae/Cyanothece/Cyanothece sp.	0.216876	0.350063	0.109281	0	0.073512	0	0	0.0725936	0.30652	0	0	0	0	0	0	0	0	0	0	0	0	0	0	0.0821758
HSLO_ACAM1	33 kDa chaperonin (Heat shock protein 33 homolog) (HSP33)	Cyanobacteria/Synechococcales/Acaryochloridaceae/Acaryochloris/Acaryochloris marina/Acaryochloris marina	0	0	0	0.197633	0	0	0.184557	0	0.842088	0	0	0	0	0	0	0	0	0	0	0	0	0	0	0
HSLO_PROMT	33 kDa chaperonin (Heat shock protein 33 homolog) (HSP33)	Cyanobacteria/Synechococcales/Prochloraceae/Prochlorococcus/Prochlorococcus marinus/Prochlorococcus marinus	0.338869	0.312556	0.455337	0	0	0	0	0	0	0	0	0	0	0	0	0	0	0	0	0	0	0	0	0
HSLO_SYNS3	33 kDa chaperonin (Heat shock protein 33 homolog) (HSP33)	Cyanobacteria/Synechococcales/Synechococcaceae/Synechococcus/Synechococcus sp.	0.891913	0.567401	0.728678	0.232258	0.473712	0.291507	0.541788	0.477042	0.956303	0	0	0.22661	0	0	0	0	0	0	0	0	0	0	0	0
HSLO_SYNPW	33 kDa chaperonin (Heat shock protein 33 homolog) (HSP33)	Cyanobacteria/Synechococcales/Synechococcaceae/Synechococcus/Synechococcus sp.	0.0447352	0.123785	0.0901657	0	0.363921	0.173457	0.110856	0	0.379356	0.289279	0.153096	0.141351	0	0	0	0	0	0	0	0	0	0	0	0
AROQ_THEEB	3-dehydroquinate dehydratase (3-dehydroquinase)	Cyanobacteria/Synechococcales/Synechococcaceae/Thermosynechococcus/Thermosynechococcus elongatus/Thermosynechococcus elongatus	7.46056	7.38714	7.07508	4.98079	7.58028	4.96385	7.49803	8.61646	8.33416	6.08639	4.11757	5.55434	0.317481	0.304719	0	0	0.767623	0.154762	0	0.308671	0.146909	0.361932	0.243196	0.416431
AROQ_ACAM1	3-dehydroquinate dehydratase (3-dehydroquinase)	Cyanobacteria/Synechococcales/Acaryochloridaceae/Acaryochloris/Acaryochloris marina/Acaryochloris marina	3.34319	2.51032	2.70894	5.41705	7.09136	5.42599	3.72534	5.28875	4.66978	5.43143	4.5206	3.87616	0.29367	0.287579	0.299687	0	0.836664	0.399655	0	0.145654	0.152988	0	0	0
AROQ_GLOVI	3-dehydroquinate dehydratase (3-dehydroquinase)	Cyanobacteria/Gloeobacteria/Gloeobacterales/Gloeobacteraceae/Gloeobacter/Gloeobacter violaceus/Gloeobacter violaceus	1.83464	0.916784	1.05317	0.399329	0.503535	0.345773	0	0.201649	0	0.162317	0.343333	0	0	0	0	0	0	0	0	0	0	0	0	0
AROQ_NOSS1	3-dehydroquinate dehydratase (3-dehydroquinase)	Cyanobacteria/Nostocales/Nostocaceae/Nostoc/Nostoc sp.	0.497008	0.375068	0.0910673	0.299743	0	0	0.195287	0	0	0	0	0.166005	0	0	0	0	0	0	0	0	0	0	0	0
AROQ_TRIEI	3-dehydroquinate dehydratase (3-dehydroquinase)	Cyanobacteria/Oscillatoriophycideae/Oscillatoriales/Microcoleaceae/Trichodesmium/Trichodesmium erythraeum/Trichodesmium erythraeum	0	0	0	0	0	0	0	0	0	0.541058	0.572693	0	0	0	0	0	0	0	0	0	0	0	0	0
AROQ_SYNY3	3-dehydroquinate dehydratase (3-dehydroquinase)	Cyanobacteria/Synechococcales/Merismopediaceae/Synechocystis/Synechocystis sp. PCC 6803/Synechocystis sp.	0	0	0	0	0	0	0.25838	0.279206	0	0	0	0	0	0	0	0	0	0	0	0	0	0	0	0
AROQ_PROM4	3-dehydroquinate dehydratase (3-dehydroquinase)	Cyanobacteria/Synechococcales/Prochloraceae/Prochlorococcus/Prochlorococcus marinus/Prochlorococcus marinus	0	0	0	0	0.18378	0.175192	0	0.181484	0.191575	0.438257	0.309254	0.285529	0	0	0	0	0	0	0	0	0	0	0	0
AROQ_PROM2	3-dehydroquinate dehydratase (3-dehydroquinase)	Cyanobacteria/Synechococcales/Prochloraceae/Prochlorococcus/Prochlorococcus marinus/Prochlorococcus marinus	0	0	0	0.222032	0	0	0.207342	0	0	0.180353	0	0	0	0	0	0	0	0	0	0	0	0	0	0
AROQ_PROMM	3-dehydroquinate dehydratase (3-dehydroquinase)	Cyanobacteria/Synechococcales/Prochloraceae/Prochlorococcus/Prochlorococcus marinus/Prochlorococcus marinus	0	0	0	0.187339	0.191438	0	0.34989	0	0	0	0.32214	0	0	0	0	0	0	0	0	0	0	0	0	0
AROQ_PROM5	3-dehydroquinate dehydratase (3-dehydroquinase)	Cyanobacteria/Synechococcales/Prochloraceae/Prochlorococcus/Prochlorococcus marinus/Prochlorococcus marinus	0.451825	0.0833484	0.182135	0.119897	0	0	0	0	0	0	0	0	0	0	0	0	0	0	0	0	0	0	0	0
AROQ_PROM1	3-dehydroquinate dehydratase (3-dehydroquinase)	Cyanobacteria/Synechococcales/Prochloraceae/Prochlorococcus/Prochlorococcus marinus/Prochlorococcus marinus	0	0.177337	0.0968801	0	0	0	0.119111	0.514849	0.815213	0	0	0	0	0	0	0	0	0	0	0	0	0	0	0
AROQ_PROMT	3-dehydroquinate dehydratase (3-dehydroquinase)	Cyanobacteria/Synechococcales/Prochloraceae/Prochlorococcus/Prochlorococcus marinus/Prochlorococcus marinus	0.167343	0.255148	0.168643	0.122344	0	0	0	0.123459	0	0	0	0	0	0	0	0	0	0	0	0	0	0	0	0
AROQ_SYNR3	3-dehydroquinate dehydratase (3-dehydroquinase)	Cyanobacteria/Synechococcales/Synechococcaceae/Synechococcus/Synechococcus sp.	3.7627	2.47499	2.25668	2.30362	2.69197	1.89448	2.82953	1.69921	2.59386	0.993898	0.739971	0.975276	0	0	0	0	0	0	0	0	0	0	0	0
AROQ_SYNPX	3-dehydroquinate dehydratase (3-dehydroquinase)	Cyanobacteria/Synechococcales/Synechococcaceae/Synechococcus/Synechococcus sp.	0.502028	0	0	0.333048	0.680667	0	0	0	0.354769	0	0.286346	0	0	0	0	0	0	0	0	0.431567	0	0	0	0
AROB_SYNP6	3-dehydroquinate synthase (DHQS)	Cyanobacteria/Synechococcales/Synechococcaceae/Synechococcus/Synechococcus elongatus/Synechococcus sp.	4.53144	3.66149	3.78337	3.47167	3.39599	3.30358	4.44951	3.22884	3.46493	3.43698	2.95015	2.74851	0	0	0	0.0507667	0	0	0.137942	0	0.296766	0	0	0
AROB_NOSP7	3-dehydroquinate synthase (DHQS)	Cyanobacteria/Nostocales/Nostocaceae/Nostoc/Nostoc punctiforme/Nostoc punctiforme	1.18253	1.47525	2.25429	5.50938	5.98188	6.4593	5.13822	3.55834	3.86988	4.66382	4.96757	2.54817	0	0	0	0	0	0.0413444	0	0.158535	0	0	0	0.339569
AROB_NOSS1	3-dehydroquinate synthase (DHQS)	Cyanobacteria/Nostocales/Nostocaceae/Nostoc/Nostoc sp.	0.223676	0.247569	0.360663	0.404352	0.736461	0.173457	0.470183	0.179687	0.463426	0.360767	0.271984	0.188468	0	0	0	0	0	0.251701	0	0	0	0	0	0
AROB_ANAVT	3-dehydroquinate synthase (DHQS)	Cyanobacteria/Nostocales/Nostocaceae/Trichormus/Anabaena variabilis/Anabaena variabilis	0.602898	1.02675	1.91676	1.50932	0.745293	0.340916	1.67449	0.974233	1.59261	0.62858	1.06715	0.974848	0	0	0	0	0	0.668754	0	0	0	0	0	0
AROB_MICAN	3-dehydroquinate synthase (DHQS)	Cyanobacteria/Oscillatoriophycideae/Chroococcales/Microcystaceae/Microcystis/Microcystis aeruginosa/Microcystis aeruginosa	0.0252887	0.0233251	0	1.52136	1.38507	1.01345	1.93822	1.68935	3.46067	2.37205	0.872041	1.47674	0	0	0	0	0	0	0	0	0	0	0	0
AROB_CYAA5	3-dehydroquinate synthase (DHQS)	Cyanobacteria/Oscillatoriophycideae/Oscillatoriales/Cyanothecaceae/Cyanothece/Cyanothece sp.	0.490414	0.736476	0.367536	1.12782	1.29371	1.2123	0.562011	0.378789	0.959619	1.04285	1.13154	1.15025	0	0	0	0	0	0	0	0	0	0	0	0.056131
AROB_CYAP7	3-dehydroquinate synthase (DHQS)	Cyanobacteria/Oscillatoriophycideae/Oscillatoriales/Cyanothecaceae/Cyanothece/Cyanothece sp.	0.936827	0.937438	0.589912	2.31916	2.16013	2.3736	2.12813	1.82355	1.40562	1.62053	1.68137	0.76602	0	0.418296	0	0.094115	0	0	0	0	0	0	0	0
AROB_CYAP4	3-dehydroquinate synthase (DHQS)	Cyanobacteria/Oscillatoriophycideae/Oscillatoriales/Cyanothecaceae/Cyanothece/Cyanothece sp.	0.090365	0	0	0	0	0	0.22393	0	0	0	0	0	0	0	0	0	0	0	0	0	0	0	0	0
AROB_CYAP8	3-dehydroquinate synthase (DHQS)	Cyanobacteria/Oscillatoriophycideae/Oscillatoriales/Cyanothecaceae/Cyanothece/Cyanothece sp.	0	0.192342	0.0838043	1.2582	2.00387	2.09119	1.24944	2.57807	1.90416	1.68604	1.34837	2.05382	0	0	0	0	0.312008	0	0	0	0	0	0	0.0564394
AROB_ACAM1	3-dehydroquinate synthase (DHQS)	Cyanobacteria/Synechococcales/Acaryochloridaceae/Acaryochloris/Acaryochloris marina/Acaryochloris marina	0.150608	0.138914	0.0379447	0.0527407	0.28592	0.369887	0.410647	0.309826	0.466588	0.418495	0.247744	0.387365	0	0	0	0	0	0	0	0	0	0	0	0
AROB_SYNY3	3-dehydroquinate synthase (DHQS)	Cyanobacteria/Synechococcales/Merismopediaceae/Synechocystis/Synechocystis sp. PCC 6803/Synechocystis sp.	0.968868	0.404557	0.689352	1.07869	0.905887	0.491589	2.03096	1.52084	1.48363	1.3058	0.723188	0.561527	0	0	0	0	0.0476248	0	0	0	0	0	0	0
AROB_PROMS	3-dehydroquinate synthase (DHQS)	Cyanobacteria/Synechococcales/Prochloraceae/Prochlorococcus/Prochlorococcus marinus/Prochlorococcus marinus	0	0	0	0.588281	0.772907	0.654922	0.23544	0.339223	0.089521	0.273057	0.794812	0.200137	0	0	0	0	0	0	0	0	0	0	0	0
AROB_PROM4	3-dehydroquinate synthase (DHQS)	Cyanobacteria/Synechococcales/Prochloraceae/Prochlorococcus/Prochlorococcus marinus/Prochlorococcus marinus	0	0	0	0.773694	0.37763	0	0.115032	0.328219	0.656079	0.300176	0	0.0977838	0	0	0	0	0	0	0	0	0	0	0	0
AROB_PROM2	3-dehydroquinate synthase (DHQS)	Cyanobacteria/Synechococcales/Prochloraceae/Prochlorococcus/Prochlorococcus marinus/Prochlorococcus marinus	0.167343	0	0	0	0	0	0.207342	0.224054	0	0	0	0	0	0	0	0	0	0	0	0	0	0	0	0
AROB_PROM3	3-dehydroquinate synthase (DHQS)	Cyanobacteria/Synechococcales/Prochloraceae/Prochlorococcus/Prochlorococcus marinus/Prochlorococcus marinus	0.537972	0.41872	0.870867	0.227653	1.19467	0.386928	0.283455	0.553976	0.884115	0.308198	0.326217	0	0	0	0	0	0	0	0	0	0	0	0	0
AROB_PROM9	3-dehydroquinate synthase (DHQS)	Cyanobacteria/Synechococcales/Prochloraceae/Prochlorococcus/Prochlorococcus marinus/Prochlorococcus marinus	0	0	0	0.376246	0.153791	0	0.210812	0.0759348	0.160314	0.122247	0.129395	0.477872	0	0	0	0	0	0	0	0	0	0	0	0
AROB_PROMM	3-dehydroquinate synthase (DHQS)	Cyanobacteria/Synechococcales/Prochloraceae/Prochlorococcus/Prochlorococcus marinus/Prochlorococcus marinus	0.89962	1.02345	1.10896	0.76786	1.13266	0.833316	1.63304	0.941043	1.42993	0.273434	0.564469	0.769653	0	0	0	0	0	0	0	0	0	0	0	0
AROB_PROM5	3-dehydroquinate synthase (DHQS)	Cyanobacteria/Synechococcales/Prochloraceae/Prochlorococcus/Prochlorococcus marinus/Prochlorococcus marinus	0.333314	0.102478	0	0	0	0	0	0	0.157029	0	0	0	0	0	0	0	0	0	0	0	0	0	0	0
AROB_PROM1	3-dehydroquinate synthase (DHQS)	Cyanobacteria/Synechococcales/Prochloraceae/Prochlorococcus/Prochlorococcus marinus/Prochlorococcus marinus	0.184418	0.271788	0.148479	0.227014	0.738068	0.284615	0.355688	0.367389	0.277645	0.488318	0.30037	0.347066	0	0	0	0	0	0	0	0	0	0	0	0.110451
AROB_PROMA	3-dehydroquinate synthase (DHQS)	Cyanobacteria/Synechococcales/Prochloraceae/Prochlorococcus/Prochlorococcus marinus/Prochlorococcus marinus subsp. marinus/Prochlorococcus marinus	0	0	0.0955252	0.393314	0.513201	0.477889	0.677269	0.501351	0.26129	0.439717	0.0736319	0.312218	0	0	0	0	0	0	0	0	0	0	0	0
AROB_PROMP	3-dehydroquinate synthase (DHQS)	Cyanobacteria/Synechococcales/Prochloraceae/Prochlorococcus/Prochlorococcus marinus/Prochlorococcus marinus subsp. pastoris/Prochlorococcus marinus subsp. pastoris	0.0369339	0.208323	0.074442	0.201666	0.103039	0.392895	0.234086	0.104602	0	0.12171	0.0842654	0.118943	0	0	0	0	0	0	0	0	0	0	0	0
AROB_SYNP2	3-dehydroquinate synthase (DHQS)	Cyanobacteria/Synechococcales/Synechococcaceae/Synechococcus/Synechococcus sp.	0.133325	0	0.223936	0.604596	0.867973	0.219037	0.316909	0.585571	0.113898	0.173706	0.183863	0.0848785	0	0	0	0	0	0	0	0	0	0	0	0
AROB_SYNSC	3-dehydroquinate synthase (DHQS)	Cyanobacteria/Synechococcales/Synechococcaceae/Synechococcus/Synechococcus sp.	0.43725	0	0.293766	0.642692	0.248351	0	0	0.403298	0	0.324635	0.707752	0	0	0	0	0	0	0	0	0	0	0	0	0
AROB_SYNPX	3-dehydroquinate synthase (DHQS)	Cyanobacteria/Synechococcales/Synechococcaceae/Synechococcus/Synechococcus sp.	0.609844	1.32973	0.862839	0.206719	0.316862	0	0.579128	0	0.220201	0	0	0	0	0	0	0	0	0	0	0	0	0	0	0
KDSB_ACAM1	3-deoxy-manno-octulosonate cytidylyltransferase	Cyanobacteria/Synechococcales/Acaryochloridaceae/Acaryochloris/Acaryochloris marina/Acaryochloris marina	0.761901	0.463046	0.357127	0.417121	0.201493	0.946717	1.08759	1.22677	1.52855	0.28511	0.30178	0.499075	0	0	0	0	0	0	0.679227	0	0	0	0	0
KDSB_SYNP6	3-deoxy-manno-octulosonate cytidylyltransferase	Cyanobacteria/Synechococcales/Synechococcaceae/Synechococcus/Synechococcus elongatus/Synechococcus sp.	0	0	0	0.156388	0.353423	0.152341	0.146041	0.157812	0.333174	0	0.134458	0.771118	0	0	0	0	0	0	0	0	0	0	0	0
FABZ_SYNP2	3-hydroxyacyl-[acyl-carrier-protein] dehydratase FabZ	Cyanobacteria/Synechococcales/Synechococcaceae/Synechococcus/Synechococcus sp.	2.05472	1.96184	1.08797	3.71181	4.30371	3.23767	6.75679	5.22743	7.40449	4.86281	3.58241	6.06662	0	0	0	0	0.133405	0	0.2562	0.136284	0	0.456872	0	0.770636
FABZ_SYNR3	3-hydroxyacyl-[acyl-carrier-protein] dehydratase FabZ	Cyanobacteria/Synechococcales/Synechococcaceae/Synechococcus/Synechococcus sp.	0.810257	0.498468	0.941962	0.779555	2.13127	0.73921	1.21317	1.15132	1.45571	1.36148	1.1424	1.24426	0	0	0	0	0	0	0.54769	0	0	0.223524	0	0
FABZ_PROMA	3-hydroxyacyl-[acyl-carrier-protein] dehydratase FabZ	Cyanobacteria/Synechococcales/Prochloraceae/Prochlorococcus/Prochlorococcus marinus/Prochlorococcus marinus subsp. marinus/Prochlorococcus marinus	0.238416	0.133003	0.32177	4.71208	3.71953	2.60548	3.80365	2.55864	2.35034	3.80633	3.51027	2.16718	0.288265	0	0	0	0.294352	0	0.267954	0.284203	0.135264	0	0	0.116067
FABZ_THEEB	3-hydroxyacyl-[acyl-carrier-protein] dehydratase FabZ	Cyanobacteria/Synechococcales/Synechococcaceae/Thermosynechococcus/Thermosynechococcus elongatus/Thermosynechococcus elongatus	0.540595	0.670275	0.625446	1.11831	0.409996	0.793752	0.810784	1.2025	1.05665	0.713287	1.7471	1.13535	0.583692	1.42896	0.595651	0	0	0	0	0	0	0	0	0
FABZ_GLOVI	3-hydroxyacyl-[acyl-carrier-protein] dehydratase FabZ	Cyanobacteria/Gloeobacteria/Gloeobacterales/Gloeobacteraceae/Gloeobacter/Gloeobacter violaceus/Gloeobacter violaceus	0.218625	0.201649	0.110162	0.151131	0.586422	0.136869	0.333555	0.371163	0.299336	0.473781	0.632473	0.111535	0	0	0	0	0	0	0	0	0	0	0	0
FABZ_NOSS1	3-hydroxyacyl-[acyl-carrier-protein] dehydratase FabZ	Cyanobacteria/Nostocales/Nostocaceae/Nostoc/Nostoc sp.	0	0	0	0.226221	0.346755	0.110183	0.73939	0.684846	0.602437	0.183756	0.194499	0.179578	0	0	0	0	0	0	0	0	0	0	0	0
FABZ_ANAVT	3-hydroxyacyl-[acyl-carrier-protein] dehydratase FabZ	Cyanobacteria/Nostocales/Nostocaceae/Trichormus/Anabaena variabilis/Anabaena variabilis	0	0	0	0	0.389225	0	0	0	0	0.459996	0	0.620715	0	0	0	0	0	0	0	0	0	0	0	0
FABZ_MICAN	3-hydroxyacyl-[acyl-carrier-protein] dehydratase FabZ	Cyanobacteria/Oscillatoriophycideae/Chroococcales/Microcystaceae/Microcystis/Microcystis aeruginosa/Microcystis aeruginosa	0	0.0791282	0	0.341479	0	0.221762	0.212591	0	0.2425	0.0924593	0.19573	0.180714	0	0	0	0	0	0	0	0	0	0	0	0
FABZ_ACAM1	3-hydroxyacyl-[acyl-carrier-protein] dehydratase FabZ	Cyanobacteria/Synechococcales/Acaryochloridaceae/Acaryochloris/Acaryochloris marina/Acaryochloris marina	0.533215	0	0.518738	0.964054	1.18605	1.10482	1.62767	1.38812	3.77501	1.1962	0.157337	0.814439	0	0	0	0	0	0	0	0	0.137784	0	0	0
FABZ_PROMS	3-hydroxyacyl-[acyl-carrier-protein] dehydratase FabZ	Cyanobacteria/Synechococcales/Prochloraceae/Prochlorococcus/Prochlorococcus marinus/Prochlorococcus marinus	0	0	0	0	0.574313	0.729965	0.174945	0.378092	0.598672	0.152173	0.16107	0.148713	0	0	0	0	0	0	0	0	0	0	0	0
FABZ_PROM2	3-hydroxyacyl-[acyl-carrier-protein] dehydratase FabZ	Cyanobacteria/Synechococcales/Prochloraceae/Prochlorococcus/Prochlorococcus marinus/Prochlorococcus marinus	0.083158	0.155331	0.0859126	0	0.455979	0.428608	0.310441	0.554663	0	0.360201	0.192113	0.0897889	0	0	0	0	0	0	0	0	0	0	0	0
FABZ_PROM0	3-hydroxyacyl-[acyl-carrier-protein] dehydratase FabZ	Cyanobacteria/Synechococcales/Prochloraceae/Prochlorococcus/Prochlorococcus marinus/Prochlorococcus marinus	0.16331	0	0	0.119103	0.121709	0.116021	0	0	0	0.193491	0	0	0	0	0	0	0	0	0	0	0	0	0	0
FABZ_PROMM	3-hydroxyacyl-[acyl-carrier-protein] dehydratase FabZ	Cyanobacteria/Synechococcales/Prochloraceae/Prochlorococcus/Prochlorococcus marinus/Prochlorococcus marinus	0	0	0	0	0	0	0	0	0	0.239485	0	0	0	0	0	0	0	0	0	0	0	0	0	0
FABZ_PROMP	3-hydroxyacyl-[acyl-carrier-protein] dehydratase FabZ	Cyanobacteria/Synechococcales/Prochloraceae/Prochlorococcus/Prochlorococcus marinus/Prochlorococcus marinus subsp. pastoris/Prochlorococcus marinus subsp. pastoris	0.25575	0	0	0.339332	0.115585	0.110183	0.316881	0.114141	0.240975	0.643144	0.0972497	0.538733	0	0	0	0	0	0	0	0	0	0	0	0
FABZ_SYNE7	3-hydroxyacyl-[acyl-carrier-protein] dehydratase FabZ	Cyanobacteria/Synechococcales/Synechococcaceae/Synechococcus/Synechococcus elongatus/Synechococcus elongatus	0	0	0	0.227653	0.232633	0.332642	0.318887	0	0	0.277378	0.19573	0.271072	0	0	0	0	0	0	0	0	0	0	0	0
FABZ_SYNP6	3-hydroxyacyl-[acyl-carrier-protein] dehydratase FabZ	Cyanobacteria/Synechococcales/Synechococcaceae/Synechococcus/Synechococcus elongatus/Synechococcus sp.	0.0880179	0	0.0864563	0.347392	0.232633	0.586152	0.6876	0.229727	0.392168	0.369837	0.319075	0.586845	0	0	0	0	0	0	0	0	0	0	0	0
FABZ_SYNS3	3-hydroxyacyl-[acyl-carrier-protein] dehydratase FabZ	Cyanobacteria/Synechococcales/Synechococcaceae/Synechococcus/Synechococcus sp.	0	0.076701	0.167609	0.110335	0.112749	0	0	0	0.117531	0	0.0948632	0	0	0	0	0	0	0	0	0	0	0	0	0
FABZ_SYNJB	3-hydroxyacyl-[acyl-carrier-protein] dehydratase FabZ	Cyanobacteria/Synechococcales/Synechococcaceae/Synechococcus/Synechococcus sp.	0.101155	0.191743	0.538705	1.46479	1.21558	0.928272	1.61751	1.91107	2.46061	0.848491	1.12768	1.46521	0	0	0	0	0	0	0	0	0	0	0	0
FABZ_SYNJA	3-hydroxyacyl-[acyl-carrier-protein] dehydratase FabZ	Cyanobacteria/Synechococcales/Synechococcaceae/Synechococcus/Synechococcus sp.	0.533975	0.60617	0.306792	2.14055	2.21866	3.25892	2.86629	3.42831	4.2111	3.64683	1.93335	2.13944	0	0	0	0	0	0	0	0	0	0	0	0
FABZ_SYNPW	3-hydroxyacyl-[acyl-carrier-protein] dehydratase FabZ	Cyanobacteria/Synechococcales/Synechococcaceae/Synechococcus/Synechococcus sp.	0	0	0	0	0	0	0	0	1.04923	0	0.092591	0.170975	0	0	0	0	0	0	0	0	0	0	0	0
FABZ_SYNPX	3-hydroxyacyl-[acyl-carrier-protein] dehydratase FabZ	Cyanobacteria/Synechococcales/Synechococcaceae/Synechococcus/Synechococcus sp.	0.253132	0.465711	0.592386	1.89801	1.2586	0.978018	2.11899	1.92458	2.06125	1.28841	0.385091	0.0844759	0	0	0	0	0	0	0	0	0	0	0	0
LEUC_NOSP7	3-isopropylmalate dehydratase large subunit	Cyanobacteria/Nostocales/Nostocaceae/Nostoc/Nostoc punctiforme/Nostoc punctiforme	0.16331	0.471358	0	0	0	0.357534	0.342749	0	0.130323	0.0967455	0.204804	0	0.78312	0	0	0	0	0	0	0	0	0	0	0
LEUC_CYAA5	3-isopropylmalate dehydratase large subunit	Cyanobacteria/Oscillatoriophycideae/Oscillatoriales/Cyanothecaceae/Cyanothece/Cyanothece sp.	2.35736	2.18935	2.15562	1.40892	1.26388	0.841226	1.56219	1.42234	1.27035	0.292541	0.692214	0.694015	0.298648	0.779875	0.203177	0	0.0966622	0.0970543	0	0.0987485	0.140995	0	0	0.106722
LEUC_MICAN	3-isopropylmalate dehydratase large subunit	Cyanobacteria/Oscillatoriophycideae/Chroococcales/Microcystaceae/Microcystis/Microcystis aeruginosa/Microcystis aeruginosa	0.0947885	0.437142	0	0	0	0	0	0	0	0	0	0	0	0	0	0	0	0	0	0	0	0	0	0
LEUC_CYAP7	3-isopropylmalate dehydratase large subunit	Cyanobacteria/Oscillatoriophycideae/Oscillatoriales/Cyanothecaceae/Cyanothece/Cyanothece sp.	0	0	0	0.165756	0.254074	0.0807335	0.15479	0	0.0882834	0	0.0712567	0.19737	0	0	0	0	0	0	0	0	0	0	0	0
LEUC_CYAP4	3-isopropylmalate dehydratase large subunit	Cyanobacteria/Oscillatoriophycideae/Oscillatoriales/Cyanothecaceae/Cyanothece/Cyanothece sp.	0	0.387667	0.609421	0	0.218786	0.32774	0.11425	0.123459	0	0.173911	0.18408	0	0	0	0	0	0	0	0	0	0	0	0	0
LEUC_CYAP8	3-isopropylmalate dehydratase large subunit	Cyanobacteria/Oscillatoriophycideae/Oscillatoriales/Cyanothecaceae/Cyanothece/Cyanothece sp.	0	0	0	0	0.0435498	0.207573	0.0795958	0.0430057	0	0.103852	0.109924	0.0676608	0	0	0	0	0	0	0	0	0	0	0	0
LEUC_SYNY3	3-isopropylmalate dehydratase large subunit	Cyanobacteria/Synechococcales/Merismopediaceae/Synechocystis/Synechocystis sp. PCC 6803/Synechocystis sp.	0	0.183857	0	0.282111	0.144141	0	0.197585	0.0711702	0.893609	0.114577	0.181914	0.223944	0	0	0	0	0	0	0	0	0	0	0	0
LEUC_PROMS	3-isopropylmalate dehydratase large subunit	Cyanobacteria/Synechococcales/Prochloraceae/Prochlorococcus/Prochlorococcus marinus/Prochlorococcus marinus	0	0	0	0	0	0.432572	0	0	0	0	0	0	0	0	0	0	0	0	0	0	0	0	0	0
LEUC_PROM2	3-isopropylmalate dehydratase large subunit	Cyanobacteria/Synechococcales/Prochloraceae/Prochlorococcus/Prochlorococcus marinus/Prochlorococcus marinus	0.290459	0.0893018	0.0975721	0	0	0	0.119962	0	0	0	0	0	0	0	0	0	0	0	0	0	0	0	0	0
LEUC_PROM9	3-isopropylmalate dehydratase large subunit	Cyanobacteria/Synechococcales/Prochloraceae/Prochlorococcus/Prochlorococcus marinus/Prochlorococcus marinus	0	0.426213	0	0	0	0	0	0	0.217699	0	0	0	0	0	0	0	0	0	0	0	0	0	0	0
LEUC_PROM5	3-isopropylmalate dehydratase large subunit	Cyanobacteria/Synechococcales/Prochloraceae/Prochlorococcus/Prochlorococcus marinus/Prochlorococcus marinus	0.142682	0.263205	0.333514	0.189311	0.19244	0.0917234	0.613681	0.221048	0.399115	0.229454	0.485739	0.0747457	0	0	0	0	0	0	0	0	0	0	0	0
LEUC_PROMP	3-isopropylmalate dehydratase large subunit	Cyanobacteria/Synechococcales/Prochloraceae/Prochlorococcus/Prochlorococcus marinus/Prochlorococcus marinus subsp. pastoris/Prochlorococcus marinus subsp. pastoris	0.1442	0.399008	0	0	0	0	0	0.193068	0	0	0.164497	0.151877	0	0	0	0	0	0	0	0	0	0	0	0
LEUC_SYNP2	3-isopropylmalate dehydratase large subunit	Cyanobacteria/Synechococcales/Synechococcaceae/Synechococcus/Synechococcus sp.	0.196446	0.181192	0	0	0	0	0	0	0	0	0	0	0	0	0	0	0	0	0	0	0	0	0	0
LEUC_SYNSC	3-isopropylmalate dehydratase large subunit	Cyanobacteria/Synechococcales/Synechococcaceae/Synechococcus/Synechococcus sp.	0.45046	0.377712	0.453961	0.0543341	0.111045	0.105856	0	0.164487	0.115755	0	0.140145	0.0862624	0	0	0	0	0	0	0	0	0	0	0	0
LEUC_SYNJB	3-isopropylmalate dehydratase large subunit	Cyanobacteria/Synechococcales/Synechococcaceae/Synechococcus/Synechococcus sp.	0.567516	0.488915	0.34341	0.100473	0.205341	0.389315	0.140217	0	0.159943	0.121965	0.171808	0.0398783	0	0	0	0	0	0	0	0	0	0	0	0
LEUC_SYNJA	3-isopropylmalate dehydratase large subunit	Cyanobacteria/Synechococcales/Synechococcaceae/Synechococcus/Synechococcus sp.	3.61927	4.10423	3.87755	2.78588	1.45891	0.806166	1.68534	1.28775	1.58858	0.82058	0.802437	0.749464	0	0	0	0	0	0	0	0	0	0	0	0
LEUC_SYNPW	3-isopropylmalate dehydratase large subunit	Cyanobacteria/Synechococcales/Synechococcaceae/Synechococcus/Synechococcus sp.	1.23788	0.747741	0.686934	1.08867	0.950397	1.0445	0.578072	1.02547	1.58029	0.350969	0.499933	0.596963	0	0	0	0	0	0	0	0	0	0	0	0
LEUD_SYNY3	3-isopropylmalate dehydratase small subunit	Cyanobacteria/Synechococcales/Merismopediaceae/Synechocystis/Synechocystis sp. PCC 6803/Synechocystis sp.	4.74303	4.83923	4.62203	1.16978	2.6723	2.25333	3.07229	2.40135	4.21731	1.95297	1.12943	1.19282	0.231464	0	0	0	0	0	0.32372	0.114801	0	0	0	0.202403
LEUD_NOSS1	3-isopropylmalate dehydratase small subunit	Cyanobacteria/Nostocales/Nostocaceae/Nostoc/Nostoc sp.	0.977362	1.05022	1.21921	0.906064	0.82631	0.320316	1.7067	0.929036	1.68209	1.20139	0.990747	0.52897	0	0	0	0.742463	0	0	0	0	0	0	0	0
LEU3_SYNY3	3-isopropylmalate dehydrogenase	Cyanobacteria/Synechococcales/Merismopediaceae/Synechocystis/Synechocystis sp. PCC 6803/Synechocystis sp.	2.98646	1.98292	2.86768	0.634345	0.978019	0.707583	0.207783	1.24911	0.830917	0.800429	0.559476	0.13708	0.260317	0	1.08977	0	0	0	0	0	0	0	0	0
LEU3_GLOVI	3-isopropylmalate dehydrogenase	Cyanobacteria/Gloeobacteria/Gloeobacterales/Gloeobacteraceae/Gloeobacter/Gloeobacter violaceus/Gloeobacter violaceus	1.70055	0.904555	0.989369	0	0.168606	0.206108	0.197585	0.129632	0.379356	0.289279	0.181914	0.309309	0	0	0	0	0	0	0	0	0	0	0	0
LEU3_ANAVT	3-isopropylmalate dehydrogenase	Cyanobacteria/Nostocales/Nostocaceae/Trichormus/Anabaena variabilis/Anabaena variabilis	0	0	0	0	0	0	0	0	0	0	0	0.509873	0	0	0	0	0	0	0	0	0	0	0	0
LEU3_SYNP6	3-isopropylmalate dehydrogenase	Cyanobacteria/Synechococcales/Synechococcaceae/Synechococcus/Synechococcus elongatus/Synechococcus sp.	0.41075	0.357207	0.609087	0.671021	0.346755	0.951513	0.588147	0.677133	0	0.131609	0	0.2633	0	0	0	0	0	0	0	0	0	0	0	0
LEU3_SYNSC	3-isopropylmalate dehydrogenase	Cyanobacteria/Synechococcales/Synechococcaceae/Synechococcus/Synechococcus sp.	0.0374441	0.0345366	0.0754702	0.44713	0.25384	0.241977	0.0927885	0.150401	0.0529213	0.322841	0.170859	0.157751	0	0	0	0	0	0	0	0	0	0	0	0
LEU3_SYNS9	3-isopropylmalate dehydrogenase	Cyanobacteria/Synechococcales/Synechococcaceae/Synechococcus/Synechococcus sp.	1.38927	1.50837	1.24871	0.697463	1.06908	1.14306	1.0235	1.56386	1.11443	0.445136	0.214165	0.237281	0	0	0	0	0	0	0	0	0	0	0	0
LEU3_SYNJB	3-isopropylmalate dehydrogenase	Cyanobacteria/Synechococcales/Synechococcaceae/Synechococcus/Synechococcus sp.	0.453505	0.232384	0.406248	0	0	0.065127	0	0	0	0.0543069	0	0	0	0	0	0	0	0	0	0	0	0	0	0
LEU3_SYNJA	3-isopropylmalate dehydrogenase	Cyanobacteria/Synechococcales/Synechococcaceae/Synechococcus/Synechococcus sp.	0	0	0	0	0	0.178767	0	0.185188	0.390969	0	0	0	0	0	0	0	0	0	0	0	0	0	0	0
LEU3_SYNPX	3-isopropylmalate dehydrogenase	Cyanobacteria/Synechococcales/Synechococcaceae/Synechococcus/Synechococcus sp.	0	0.390695	0	0	0	0	0	0	0	0	0	0	0	0	0	0	0	0	0	0	0	0	0	0
PANB_CYAP4	3-methyl-2-oxobutanoate hydroxymethyltransferase	Cyanobacteria/Oscillatoriophycideae/Oscillatoriales/Cyanothecaceae/Cyanothece/Cyanothece sp.	0.06334	0.116844	0.127664	0.16808	0.171757	0	0	0	0	0.0682643	0	0.0667123	0	0	0	0	0	0	0	0	0	0	0	0
PANB_SYNS9	3-methyl-2-oxobutanoate hydroxymethyltransferase	Cyanobacteria/Synechococcales/Synechococcaceae/Synechococcus/Synechococcus sp.	0.0475605	0	0	0.488021	0.353959	0.383857	0.425626	0.365109	0.772288	0.4226	0.162765	0.300557	0	0	0	0	0	0	0	0	0	0	0	0
PANB_SYNPX	3-methyl-2-oxobutanoate hydroxymethyltransferase	Cyanobacteria/Synechococcales/Synechococcaceae/Synechococcus/Synechococcus sp.	1.12559	1.21839	0.85903	0.709972	0.619272	0.639225	0.475972	0.381899	1.1722	0.0564037	0.0597016	0	0	0	0	0	0	0	0	0	0	0	0	0
PANB_THEEB	3-methyl-2-oxobutanoate hydroxymethyltransferase	Cyanobacteria/Synechococcales/Synechococcaceae/Thermosynechococcus/Thermosynechococcus elongatus/Thermosynechococcus elongatus	0	0.148836	0	0.214102	0.437572	0	0.199937	0	0	0	0	0	0	0	0	0	0	0	0	0	0	0	0	0
FABG_SYNY3	3-oxoacyl-[acyl-carrier-protein] reductase	Cyanobacteria/Synechococcales/Merismopediaceae/Synechocystis/Synechocystis sp. PCC 6803/Synechocystis sp.	8.59911	7.70378	8.05558	8.41698	10.3929	13.0053	12.907	10.4546	12.6979	10.6733	8.47897	8.34915	0	0	0	0	0.393315	0	0	0	0.189325	0.264018	0.599459	0.697179
FABF_SYNY3	3-oxoacyl-[acyl-carrier-protein] synthase 2	Cyanobacteria/Synechococcales/Merismopediaceae/Synechocystis/Synechocystis sp. PCC 6803/Synechocystis sp.	40.616	44.1643	38.5057	62.4322	67.1996	68.1111	71.842	67.1574	76.8727	58.6829	50.164	53.379	4.49235	5.80561	3.43874	1.60289	1.40243	2.56982	3.18528	1.34776	3.48398	2.93908	4.98154	3.07215
FABH_GLOVI	3-oxoacyl-[acyl-carrier-protein] synthase 3	Cyanobacteria/Gloeobacteria/Gloeobacterales/Gloeobacteraceae/Gloeobacter/Gloeobacter violaceus/Gloeobacter violaceus	0	0	0.116753	0	0	0.299473	0.287089	0	0	0	0	0	0	0	0	0	0	0	0	0	0	0	0	0
FABH_NOSS1	3-oxoacyl-[acyl-carrier-protein] synthase 3	Cyanobacteria/Nostocales/Nostocaceae/Nostoc/Nostoc sp.	0	0	0.182135	0.119897	0.36756	0.233589	0.22393	0	0.127717	0.389562	0.206169	0.285529	0	0	0	0	0	0	0	0	0	0	0	0
FABH_ANAVT	3-oxoacyl-[acyl-carrier-protein] synthase 3	Cyanobacteria/Nostocales/Nostocaceae/Trichormus/Anabaena variabilis/Anabaena variabilis	0	0	0	0	0	0	0.146041	0	0.166587	0	0.134458	0	0	0	0	0	0	0	0	0	0	0	0	0
FABH_MICAN	3-oxoacyl-[acyl-carrier-protein] synthase 3	Cyanobacteria/Oscillatoriophycideae/Chroococcales/Microcystaceae/Microcystis/Microcystis aeruginosa/Microcystis aeruginosa	0.39762	1.24091	0.933595	0.525825	0.863207	0.848938	1.15391	1.02387	0.276892	1.006	0.930457	0.519608	0	0	0	0	0	0	0	0	0	0	0	0
FABH_ACAM1	3-oxoacyl-[acyl-carrier-protein] synthase 3	Cyanobacteria/Synechococcales/Acaryochloridaceae/Acaryochloris/Acaryochloris marina/Acaryochloris marina	0.256855	0.204955	0.223936	0.206508	0.417709	0.293283	0.330507	0.308106	0.545214	0.796069	0.517713	0.156884	0	0	0	0	0	0	0	0	0	0	0	0
FABH_SYNY3	3-oxoacyl-[acyl-carrier-protein] synthase 3	Cyanobacteria/Synechococcales/Merismopediaceae/Synechocystis/Synechocystis sp. PCC 6803/Synechocystis sp.	2.38724	1.77085	4.15834	1.08664	2.90672	1.93872	1.48173	1.18413	1.11555	1.29354	0.839419	0.183031	0	0.718947	0	0	0	0	0	0	0	0	0	0
FABH_PROM2	3-oxoacyl-[acyl-carrier-protein] synthase 3	Cyanobacteria/Synechococcales/Prochloraceae/Prochlorococcus/Prochlorococcus marinus/Prochlorococcus marinus	0	0	0	0.276686	0.232633	0	0.212591	0.837619	0	0.224747	0.433618	0.839627	0	0	0	0	0	0	0	0	0	0	0	0
FABH_PROM0	3-oxoacyl-[acyl-carrier-protein] synthase 3	Cyanobacteria/Synechococcales/Prochloraceae/Prochlorococcus/Prochlorococcus marinus/Prochlorococcus marinus	0	0	0	0	0	0.246749	0	0	0	0	0	0	0	0	0	0	0	0	0	0	0	0	0	0
FABH_PROMM	3-oxoacyl-[acyl-carrier-protein] synthase 3	Cyanobacteria/Synechococcales/Prochloraceae/Prochlorococcus/Prochlorococcus marinus/Prochlorococcus marinus	0.940946	1.29661	0.995457	1.13481	1.64053	0.956896	1.07842	1.31071	1.17536	0.630632	0.267636	0.474612	0	0	0	0	0	0	0	0	0	0	0	0
FABH_PROMT	3-oxoacyl-[acyl-carrier-protein] synthase 3	Cyanobacteria/Synechococcales/Prochloraceae/Prochlorococcus/Prochlorococcus marinus/Prochlorococcus marinus	0.171579	0.158256	0.062661	0.247494	0.0843028	0.160726	0.07704	0.542703	0.263635	0.268047	0.0709298	0.261953	0	0	0	0	0	0	0	0	0	0	0	0
FABH_PROMA	3-oxoacyl-[acyl-carrier-protein] synthase 3	Cyanobacteria/Synechococcales/Prochloraceae/Prochlorococcus/Prochlorococcus marinus/Prochlorococcus marinus subsp. marinus/Prochlorococcus marinus	0.0880179	0	0	0.233566	0.119338	0.113761	0.436226	0	0	0.0948608	0.100407	0.185408	0	0	0	0	0	0	0	0	0	0	0	0
FABH_SYNP6	3-oxoacyl-[acyl-carrier-protein] synthase 3	Cyanobacteria/Synechococcales/Synechococcaceae/Synechococcus/Synechococcus elongatus/Synechococcus sp.	0.25575	0.364143	0.265245	0	0.178427	0	0.158441	0	0	0	0	0	0	0	0	0	0	0	0	0	0	0	0	0
FABH_SYNPW	3-oxoacyl-[acyl-carrier-protein] synthase 3	Cyanobacteria/Synechococcales/Synechococcaceae/Synechococcus/Synechococcus sp.	0.225913	0	0.227668	0	0.1021	0	0.093304	0.100825	0	0	0	0	0	0	0	0	0	0	0	0	0	0	0	0
FABH_THEEB	3-oxoacyl-[acyl-carrier-protein] synthase 3	Cyanobacteria/Synechococcales/Synechococcaceae/Thermosynechococcus/Thermosynechococcus elongatus/Thermosynechococcus elongatus	0	0.0880441	0	0.197633	0.833667	0.412152	0.118273	0.764504	0	0.456922	0.25488	0	0	0	0	0	0	0	0	0	0	0	0	0
AROA_NOSP7	3-phosphoshikimate 1-carboxyvinyltransferase	Cyanobacteria/Nostocales/Nostocaceae/Nostoc/Nostoc punctiforme/Nostoc punctiforme	6.48854	4.63164	4.58156	5.75786	5.73209	5.34996	8.25739	6.93564	9.89346	3.4275	3.73384	3.79605	0	0	0	0	0	0	0.0486779	0	0	0.121448	0.0408029	0
AROA_ANAVT	3-phosphoshikimate 1-carboxyvinyltransferase	Cyanobacteria/Nostocales/Nostocaceae/Trichormus/Anabaena variabilis/Anabaena variabilis	0.405328	0.522447	0.72878	2.36331	2.52249	2.50027	4.95637	3.85704	4.69459	3.82354	2.88073	3.25307	0	0	0	0	0	0	0	0	0	0.054218	0.0546467	0
AROA_GLOVI	3-phosphoshikimate 1-carboxyvinyltransferase	Cyanobacteria/Gloeobacteria/Gloeobacterales/Gloeobacteraceae/Gloeobacter/Gloeobacter violaceus/Gloeobacter violaceus	0.479814	0.663837	0.120886	0	0	0	0	0.160605	0	0	0	0	0	0	0	0	0	0	0	0	0	0	0	0
AROA_NOSS1	3-phosphoshikimate 1-carboxyvinyltransferase	Cyanobacteria/Nostocales/Nostocaceae/Nostoc/Nostoc sp.	0.574147	1.14822	0.483985	0.0418246	0.173699	0	0.0390575	0.0431079	0	0	0.0719196	0	0	0	0	0	0	0	0	0	0	0	0	0
AROA_CYAP7	3-phosphoshikimate 1-carboxyvinyltransferase	Cyanobacteria/Oscillatoriophycideae/Oscillatoriales/Cyanothecaceae/Cyanothece/Cyanothece sp.	0.347558	0.267142	0.175129	0.163739	0.256104	0.117185	0.0811339	0	0.0462742	0.133003	0.112049	0.344841	0	0	0	0	0	0	0	0	0	0	0	0
AROA_PROM0	3-phosphoshikimate 1-carboxyvinyltransferase	Cyanobacteria/Synechococcales/Prochloraceae/Prochlorococcus/Prochlorococcus marinus/Prochlorococcus marinus	0	0	0	0	0	0	0.209934	0	0	0.182607	0.193284	0.713822	0	0	0	0	0	0	0	0	0	0	0	0
AROA_PROMT	3-phosphoshikimate 1-carboxyvinyltransferase	Cyanobacteria/Synechococcales/Prochloraceae/Prochlorococcus/Prochlorococcus marinus/Prochlorococcus marinus	0	0	0	0.246364	0.503507	0	0	0	0	0.400235	0	0	0	0	0	0	0	0	0	0	0	0	0	0
AROA_SYNP6	3-phosphoshikimate 1-carboxyvinyltransferase	Cyanobacteria/Synechococcales/Synechococcaceae/Synechococcus/Synechococcus elongatus/Synechococcus sp.	0	0	0	0.124604	0.212217	0.44506	0.504229	0.335306	0.707898	0.236166	0.178553	0.32971	0	0	0	0	0	0	0	0	0	0	0	0
AROA_SYNS3	3-phosphoshikimate 1-carboxyvinyltransferase	Cyanobacteria/Synechococcales/Synechococcaceae/Synechococcus/Synechococcus sp.	0.957586	0.804871	0.763705	0.112722	0.277108	0	0.147971	0.119923	0.120073	0.12871	0	0.0943377	0	0	0	0	0	0	0	0	0	0	0	0
AROA_SYNSC	3-phosphoshikimate 1-carboxyvinyltransferase	Cyanobacteria/Synechococcales/Synechococcaceae/Synechococcus/Synechococcus sp.	0.103471	0.0954371	0.208551	0.137287	0.14029	0	0	0.138537	0	0	0	0	0	0	0	0	0	0	0	0	0	0	0	0
AROA_SYNS9	3-phosphoshikimate 1-carboxyvinyltransferase	Cyanobacteria/Synechococcales/Synechococcaceae/Synechococcus/Synechococcus sp.	0.85866	1.0357	0.658316	0.779183	0.845167	0.682393	1.31966	1.12973	1.42321	0.410059	0.665816	0.216779	0	0	0	0	0	0	0	0	0	0	0	0
AROA_SYNJB	3-phosphoshikimate 1-carboxyvinyltransferase	Cyanobacteria/Synechococcales/Synechococcaceae/Synechococcus/Synechococcus sp.	0	0	0	0.28248	0.962199	1.37585	0.351722	0.475089	0.100301	0.841331	0.728609	0.373729	0	0	0	0	0	0	0	0	0	0	0	0
AROA_SYNJA	3-phosphoshikimate 1-carboxyvinyltransferase	Cyanobacteria/Synechococcales/Synechococcaceae/Synechococcus/Synechococcus sp.	0.184001	0.170624	0.433667	0.566629	0.919263	1.02317	0.873563	1.1064	0.519367	0.862656	1.04302	0.641017	0	0	0	0	0	0	0	0	0	0	0.132096	0
AROA_SYNR3	3-phosphoshikimate 1-carboxyvinyltransferase	Cyanobacteria/Synechococcales/Synechococcaceae/Synechococcus/Synechococcus sp.	0.341483	0.265315	0.157013	0.254131	0.464172	0.310458	0.67351	1.01638	0.811606	0.0349487	0.402182	0.669303	0	0	0	0	0	0	0	0	0	0	0	0
AROA_SYNPX	3-phosphoshikimate 1-carboxyvinyltransferase	Cyanobacteria/Synechococcales/Synechococcaceae/Synechococcus/Synechococcus sp.	0	0	0	0.0890326	0.0909802	0	0.249426	0	0	0.140467	0.306192	0	0	0	0	0	0	0	0	0	0	0	0	0
AROA_THEEB	3-phosphoshikimate 1-carboxyvinyltransferase	Cyanobacteria/Synechococcales/Synechococcaceae/Thermosynechococcus/Thermosynechococcus elongatus/Thermosynechococcus elongatus	0.112023	0	0	0.490345	0.733103	0.332869	0.48879	0.35563	0.599365	0.737491	0.420142	0.86293	0	0	0	0	0	0	0	0	0	0	0.112646	0
MALQ_SYNY3	4-alpha-glucanotransferase	Cyanobacteria/Synechococcales/Merismopediaceae/Synechocystis/Synechocystis sp. PCC 6803/Synechocystis sp.	34.4961	32.9393	31.4507	18.8766	18.669	19.8736	20.0212	17.9179	24.9001	16.7497	13.5954	13.3176	0	0.167319	0	0.121368	0.237262	0	0.245435	0.195837	0.217483	0.0361453	0.403545	0.0992866
ISPE_ANAVT	4-diphosphocytidyl-2-C-methyl-D-erythritol kinase (CMK)	Cyanobacteria/Nostocales/Nostocaceae/Trichormus/Anabaena variabilis/Anabaena variabilis	0	0	0	0	0	0	0	0.366635	0	0.147561	0	0.144206	0	0	0	0	0	0	0	0	0	0.184012	0	0
ISPE_GLOVI	4-diphosphocytidyl-2-C-methyl-D-erythritol kinase (CMK)	Cyanobacteria/Gloeobacteria/Gloeobacterales/Gloeobacteraceae/Gloeobacter/Gloeobacter violaceus/Gloeobacter violaceus	0.0555523	0.195811	0.305625	2.66627	3.16432	2.51928	3.96929	5.34262	5.34432	4.23004	3.61062	5.81758	0	0	0	0	0.376543	0.229305	0.218323	0.0774241	0.0741914	0.182377	0.427007	0.404737
ISPE_ACAM1	4-diphosphocytidyl-2-C-methyl-D-erythritol kinase (CMK)	Cyanobacteria/Synechococcales/Acaryochloridaceae/Acaryochloris/Acaryochloris marina/Acaryochloris marina	0	0.0419539	0	0.639967	0.386691	0.284793	0.651309	0.249215	0.466739	0.935268	1.25509	0.906869	0	0	0	0	0	0	0	0	0	0.0605224	0	0.474117
ISPE_NOSP7	4-diphosphocytidyl-2-C-methyl-D-erythritol kinase (CMK)	Cyanobacteria/Nostocales/Nostocaceae/Nostoc/Nostoc punctiforme/Nostoc punctiforme	0.136917	0	0.275962	0	0	0.176961	0	0	0	0	0	0	0	1.39432	0	0	0	0	0	0	0	0	0	0
ISPE_PROMS	4-diphosphocytidyl-2-C-methyl-D-erythritol kinase (CMK)	Cyanobacteria/Synechococcales/Prochloraceae/Prochlorococcus/Prochlorococcus marinus/Prochlorococcus marinus	0.25336	0.233687	0.127664	0.33616	0.343514	0	0	0	0.179042	0.273057	0.144511	0	0	0	0.44813	0	0	0	0	0	0	0	0	0
ISPE_PROM2	4-diphosphocytidyl-2-C-methyl-D-erythritol kinase (CMK)	Cyanobacteria/Synechococcales/Prochloraceae/Prochlorococcus/Prochlorococcus marinus/Prochlorococcus marinus	0.046262	0.0426698	0	0.184142	0.188171	0.23917	0.343919	0.18582	0.261536	0.34901	0.158321	0.0974501	0	0	0	0	0	0	0	0	0	0	0	0
ISPE_PROM9	4-diphosphocytidyl-2-C-methyl-D-erythritol kinase (CMK)	Cyanobacteria/Synechococcales/Prochloraceae/Prochlorococcus/Prochlorococcus marinus/Prochlorococcus marinus	0	0.137387	0.150111	0	0	0.192518	0	0	0	0	0	0	0	0	0	0	0	0	0	0	0	0	0	0
ISPE_PROMM	4-diphosphocytidyl-2-C-methyl-D-erythritol kinase (CMK)	Cyanobacteria/Synechococcales/Prochloraceae/Prochlorococcus/Prochlorococcus marinus/Prochlorococcus marinus	0.863116	1.36248	1.58232	0.461138	0.435533	0.368867	0.406594	0.350838	1.09341	0.415902	0.158833	0.349871	0	0	0	0	0	0	0	0	0	0	0	0
ISPE_SYNS9	4-diphosphocytidyl-2-C-methyl-D-erythritol kinase (CMK)	Cyanobacteria/Synechococcales/Synechococcaceae/Synechococcus/Synechococcus sp.	0.212902	0.0654568	0	0.0941601	0.38488	0.183447	0.175861	0.190036	0.100301	0.305939	0	0	0	0	0	0	0	0	0	0	0	0	0	0
ISPE_SYNJB	4-diphosphocytidyl-2-C-methyl-D-erythritol kinase (CMK)	Cyanobacteria/Synechococcales/Synechococcaceae/Synechococcus/Synechococcus sp.	0	0	0.053569	0.255936	0	0	0.634173	0.0711702	0.150255	0.0572885	0.0606381	0.315138	0	0	0	0	0	0	0	0	0.086993	0	0	0
ISPE_SYNJA	4-diphosphocytidyl-2-C-methyl-D-erythritol kinase (CMK)	Cyanobacteria/Synechococcales/Synechococcaceae/Synechococcus/Synechococcus sp.	0.633183	0.162367	0.105892	0.418246	0.427396	0.679038	0.130192	0	0	0	0	0	0	0	0	0	0	0	0	0	0	0	0	0
ISPE_SYNR3	4-diphosphocytidyl-2-C-methyl-D-erythritol kinase (CMK)	Cyanobacteria/Synechococcales/Synechococcaceae/Synechococcus/Synechococcus sp.	0.0783512	0.0722674	0.0789601	0	0.106231	0.202534	0.194159	0.104904	0.110737	0.168885	0.0893798	0.0825227	0	0	0	0	0	0	0	0	0	0	0	0
ISPE_SYNPW	4-diphosphocytidyl-2-C-methyl-D-erythritol kinase (CMK)	Cyanobacteria/Synechococcales/Synechococcaceae/Synechococcus/Synechococcus sp.	0	0.0827964	0.0452321	0.119103	0	0.116021	0.0556116	0.0600941	0.0634354	0.0483727	0.051201	0.141819	0	0	0	0	0	0	0	0	0	0	0	0
ISPE_SYNPX	4-diphosphocytidyl-2-C-methyl-D-erythritol kinase (CMK)	Cyanobacteria/Synechococcales/Synechococcaceae/Synechococcus/Synechococcus sp.	0.271095	0.125023	0.0910673	0.0599486	0.12252	0.233589	0.0559824	0.0604947	0.38315	0.0973904	0.206169	0.0951762	0	0	0	0	0	0	0	0	0	0	0	0
ISPE_THEEB	4-diphosphocytidyl-2-C-methyl-D-erythritol kinase (CMK)	Cyanobacteria/Synechococcales/Synechococcaceae/Thermosynechococcus/Thermosynechococcus elongatus/Thermosynechococcus elongatus	0.766289	0.350531	0.212774	0.352639	0.417605	0.109154	0.216974	0.533777	0	0	0	0	0	0	0	0	0	0	0	0	0	0	0	0
ISPG_PROMM	4-hydroxy-3-methylbut-2-en-1-yl diphosphate synthase (ferredoxin)	Cyanobacteria/Synechococcales/Prochloraceae/Prochlorococcus/Prochlorococcus marinus/Prochlorococcus marinus	0.746152	0.665549	0.430085	1.68372	1.83838	0.461048	1.48756	1.07552	2.03153	0.728578	0.988743	1.41666	0	0	0	0	0	0	0.392916	0	0	0	0	0
ISPG_CYAP7	4-hydroxy-3-methylbut-2-en-1-yl diphosphate synthase (ferredoxin)	Cyanobacteria/Oscillatoriophycideae/Oscillatoriales/Cyanothecaceae/Cyanothece/Cyanothece sp.	0	0	0.895744	0	0.301279	0	0	0	0	0.239485	0	0	0	0	0	0	0	0	0	0	0	0	0	0
ISPG_PROMP	4-hydroxy-3-methylbut-2-en-1-yl diphosphate synthase (ferredoxin)	Cyanobacteria/Synechococcales/Prochloraceae/Prochlorococcus/Prochlorococcus marinus/Prochlorococcus marinus subsp. pastoris/Prochlorococcus marinus subsp. pastoris	0	0	0	0	0	0	0	0	0.169535	0	0	0	0	0	0	0	0	0	0	0	0	0	0	0
ISPG_SYNSC	4-hydroxy-3-methylbut-2-en-1-yl diphosphate synthase (ferredoxin)	Cyanobacteria/Synechococcales/Synechococcaceae/Synechococcus/Synechococcus sp.	0.69556	0.730409	0.53786	0.0536853	0.284748	0.209184	0.0501335	0.389539	0.17156	0.0436077	0	0.271932	0	0	0	0	0	0	0	0	0	0	0	0
ISPG_SYNPX	4-hydroxy-3-methylbut-2-en-1-yl diphosphate synthase (ferredoxin)	Cyanobacteria/Synechococcales/Synechococcaceae/Synechococcus/Synechococcus sp.	0	0	0.0353889	0.279553	0	0.34376	0.373055	0.45014	0.751815	0.113538	0.0400588	0.317117	0	0	0	0	0	0	0	0	0	0	0	0
ISPH_CYAP8	4-hydroxy-3-methylbut-2-enyl diphosphate reductase (HMBPP reductase)	Cyanobacteria/Oscillatoriophycideae/Oscillatoriales/Cyanothecaceae/Cyanothece/Cyanothece sp.	0.347341	0.250045	0.563479	0.269769	0.613887	0.497603	0.450211	0.577241	0.287363	0.292171	0.473545	0.476881	0	0	0	0	0	0	0	0	0	0.0910862	0	0
ISPH_CYAP4	4-hydroxy-3-methylbut-2-enyl diphosphate reductase (HMBPP reductase)	Cyanobacteria/Oscillatoriophycideae/Oscillatoriales/Cyanothecaceae/Cyanothece/Cyanothece sp.	0.688339	0.459853	0.539728	1.89864	2.97554	2.29895	2.85879	1.79456	3.37065	1.35917	0.824723	1.50321	0	0	0	0.12289	0	0	0.100713	0	0	0	0	0
ISPH_GLOVI	4-hydroxy-3-methylbut-2-enyl diphosphate reductase (HMBPP reductase)	Cyanobacteria/Gloeobacteria/Gloeobacterales/Gloeobacteraceae/Gloeobacter/Gloeobacter violaceus/Gloeobacter violaceus	6.13159	7.22706	6.82877	4.46433	5.76921	3.92686	3.74455	3.45966	3.91186	2.18565	1.74296	2.55311	0	0	0.117237	0	0	0	0	0	0	0	0	0
ISPH_NOSS1	4-hydroxy-3-methylbut-2-enyl diphosphate reductase (HMBPP reductase)	Cyanobacteria/Nostocales/Nostocaceae/Nostoc/Nostoc sp.	1.04749	0.402628	0.848709	0.088594	0.362128	0.172603	0.0827326	0	0.333841	0.376308	0.076171	0.297426	0	0	0	0	0.237628	0	0	0	0	0	0	0
ISPH_ANAVT	4-hydroxy-3-methylbut-2-enyl diphosphate reductase (HMBPP reductase)	Cyanobacteria/Nostocales/Nostocaceae/Trichormus/Anabaena variabilis/Anabaena variabilis	0.635592	0.490538	0.359796	0.217923	0.426112	0.133964	0.20802	0.416327	0.403939	0.269815	0.32639	0.651554	0	0	0	0	0	0	0	0	0	0	0	0
ISPH_MICAN	4-hydroxy-3-methylbut-2-enyl diphosphate reductase (HMBPP reductase)	Cyanobacteria/Oscillatoriophycideae/Chroococcales/Microcystaceae/Microcystis/Microcystis aeruginosa/Microcystis aeruginosa	0.477268	0.160285	0.633902	0.251047	0.224066	0.0838238	0	0.173669	0	0	0.472242	0	0	0	0	0	0	0	0	0	0	0	0	0
ISPH_CYAP7	4-hydroxy-3-methylbut-2-enyl diphosphate reductase (HMBPP reductase)	Cyanobacteria/Oscillatoriophycideae/Oscillatoriales/Cyanothecaceae/Cyanothece/Cyanothece sp.	0.733946	1.59701	1.4757	1.7101	2.07298	1.76518	1.36457	0.966912	1.36678	1.54347	0.901209	1.03794	0	0	0.119576	0	0	0	0	0	0	0	0	0
ISPH_TRIEI	4-hydroxy-3-methylbut-2-enyl diphosphate reductase (HMBPP reductase)	Cyanobacteria/Oscillatoriophycideae/Oscillatoriales/Microcoleaceae/Trichodesmium/Trichodesmium erythraeum/Trichodesmium erythraeum	0	0.352176	0.0555289	0.166524	1.20743	0.564426	0.268001	0.559671	0.101902	0.351884	0.300033	0.192007	0	0	0	0	0	0	0	0	0	0	0	0
ISPH_ACAM1	4-hydroxy-3-methylbut-2-enyl diphosphate reductase (HMBPP reductase)	Cyanobacteria/Synechococcales/Acaryochloridaceae/Acaryochloris/Acaryochloris marina/Acaryochloris marina	0.596533	0.582174	0.439032	0.0533667	0	0	0.106575	0	0.178416	0	0	0.0905945	0	0	0	0	0	0	0	0	0	0	0	0
ISPH_SYNY3	4-hydroxy-3-methylbut-2-enyl diphosphate reductase (HMBPP reductase)	Cyanobacteria/Synechococcales/Merismopediaceae/Synechocystis/Synechocystis sp. PCC 6803/Synechocystis sp.	0.325314	0.400072	0.182135	0	0	0	0.0447859	0.0483958	0.102173	0	0	0	0	0	0	0	0	0	0	0	0	0	0	0
ISPH_PROM0	4-hydroxy-3-methylbut-2-enyl diphosphate reductase (HMBPP reductase)	Cyanobacteria/Synechococcales/Prochloraceae/Prochlorococcus/Prochlorococcus marinus/Prochlorococcus marinus	0	0	0.0363301	0.0956627	0.293266	0.419342	0.357334	0.289602	0.254754	0.466231	0.123373	0.189846	0	0	0	0	0	0	0	0	0	0	0	0
ISPH_PROM3	4-hydroxy-3-methylbut-2-enyl diphosphate reductase (HMBPP reductase)	Cyanobacteria/Synechococcales/Prochloraceae/Prochlorococcus/Prochlorococcus marinus/Prochlorococcus marinus	0.165706	0.0917036	0	1.05533	0.67401	0.942351	0.615943	0.443726	0.187359	0.928662	0.756122	0.314151	0	0	0	0	0	0	0	0	0	0	0	0
ISPH_PROMM	4-hydroxy-3-methylbut-2-enyl diphosphate reductase (HMBPP reductase)	Cyanobacteria/Synechococcales/Prochloraceae/Prochlorococcus/Prochlorococcus marinus/Prochlorococcus marinus	0.196446	0	0	0	0	0	0	0	0	0	0	0	0	0	0	0	0	0	0	0	0	0	0	0
ISPH_PROM5	4-hydroxy-3-methylbut-2-enyl diphosphate reductase (HMBPP reductase)	Cyanobacteria/Synechococcales/Prochloraceae/Prochlorococcus/Prochlorococcus marinus/Prochlorococcus marinus	0	0	0	0	0.258845	0	0.236545	0	0.269824	0	0	0.201077	0	0	0	0	0	0	0	0	0	0	0	0
ISPH_SYNP6	4-hydroxy-3-methylbut-2-enyl diphosphate reductase (HMBPP reductase)	Cyanobacteria/Synechococcales/Synechococcaceae/Synechococcus/Synechococcus elongatus/Synechococcus sp.	0.113814	0.132299	0.0848453	0.909896	1.14034	0.477417	0.978264	0.442151	0.468526	0.34496	0.126115	0.241081	0	0	0	0	0	0	0	0	0	0	0	0
ISPH_SYNP2	4-hydroxy-3-methylbut-2-enyl diphosphate reductase (HMBPP reductase)	Cyanobacteria/Synechococcales/Synechococcaceae/Synechococcus/Synechococcus sp.	0.496771	0.229443	0.25041	0.511467	0.695786	0.64228	1.64721	0.887474	1.89404	1.06729	0.636643	0.894631	0	0	0	0	0	0	0	0	0	0	0	0
ISPH_SYNS3	4-hydroxy-3-methylbut-2-enyl diphosphate reductase (HMBPP reductase)	Cyanobacteria/Synechococcales/Synechococcaceae/Synechococcus/Synechococcus sp.	1.20426	1.05088	1.19786	0.330433	0.935257	0.721918	1.75512	1.17136	1.9894	0.269595	0.177886	0.177241	0	0	0	0	0.0415524	0	0	0	0.0202033	0	0	0
ISPH_SYNSC	4-hydroxy-3-methylbut-2-enyl diphosphate reductase (HMBPP reductase)	Cyanobacteria/Synechococcales/Synechococcaceae/Synechococcus/Synechococcus sp.	1.10113	1.08784	1.04141	1.026	0.787742	1.04423	0.316607	0.307008	0.407091	0.92463	0.505727	0.17118	0	0	0	0	0	0	0	0	0	0	0	0
ISPH_SYNR3	4-hydroxy-3-methylbut-2-enyl diphosphate reductase (HMBPP reductase)	Cyanobacteria/Synechococcales/Synechococcaceae/Synechococcus/Synechococcus sp.	1.93575	2.20899	2.17633	0.58696	1.09746	0.48157	0.881322	1.05112	0.626311	0.623498	0.621874	0.751647	0	0	0	0	0	0	0	0	0	0	0	0
ISPH_SYNPW	4-hydroxy-3-methylbut-2-enyl diphosphate reductase (HMBPP reductase)	Cyanobacteria/Synechococcales/Synechococcaceae/Synechococcus/Synechococcus sp.	0.918128	1.32817	1.32699	0.926478	0.632229	0.530884	0.559824	0.698709	0.464424	0.398415	0.187427	0.852473	0	0	0	0	0	0	0	0	0	0	0	0
ISPH_SYNPX	4-hydroxy-3-methylbut-2-enyl diphosphate reductase (HMBPP reductase)	Cyanobacteria/Synechococcales/Synechococcaceae/Synechococcus/Synechococcus sp.	0.136917	0.126285	0.275962	0	0.185636	0	0	0	0	0	0	0	0	0	0	0	0	0	0	0	0	0	0	0
ISPH_THEEB	4-hydroxy-3-methylbut-2-enyl diphosphate reductase (HMBPP reductase)	Cyanobacteria/Synechococcales/Synechococcaceae/Thermosynechococcus/Thermosynechococcus elongatus/Thermosynechococcus elongatus	2.10625	2.59654	2.13729	0.931679	3.15571	1.5675	1.26673	1.27517	1.96755	1.36937	0.879176	1.03116	0	0	0	0	0	0	0	0	0	0	0	0
PLQA_SYNY3	4-hydroxybenzoate solanesyltransferase	Cyanobacteria/Synechococcales/Merismopediaceae/Synechocystis/Synechocystis sp. PCC 6803/Synechocystis sp.	1.26836	1.87682	1.90453	1.25267	1.91313	1.42012	1.21281	1.44678	1.78681	0.8198	0.717693	0.510346	0	0	0	0	0	0	0	0	0	0	0	0
DAPB_NOSS1	4-hydroxy-tetrahydrodipicolinate reductase (HTPA reductase)	Cyanobacteria/Nostocales/Nostocaceae/Nostoc/Nostoc sp.	0	0.586043	0.213439	0	0	0	0	0	0	0	0	0	0	0	0	0	0	0	0	0	0	0	0	0
DAPB_CYAP8	4-hydroxy-tetrahydrodipicolinate reductase (HTPA reductase)	Cyanobacteria/Oscillatoriophycideae/Oscillatoriales/Cyanothecaceae/Cyanothece/Cyanothece sp.	0.166657	0.306183	0.446507	0.0737073	0.224122	0	0.0688308	0.148757	0	0.0598712	0	0	0	0	0	0	0	0	0	0	0	0	0	0
DAPB_TRIEI	4-hydroxy-tetrahydrodipicolinate reductase (HTPA reductase)	Cyanobacteria/Oscillatoriophycideae/Oscillatoriales/Microcoleaceae/Trichodesmium/Trichodesmium erythraeum/Trichodesmium erythraeum	0	0.211903	0.231527	0	0	0	0	0	0	0	0	0	0	0	0	0	0	0	0	0	0	0	0	0
DAPB_SYNY3	4-hydroxy-tetrahydrodipicolinate reductase (HTPA reductase)	Cyanobacteria/Synechococcales/Merismopediaceae/Synechocystis/Synechocystis sp. PCC 6803/Synechocystis sp.	0.096133	0	0.0968801	0.125766	0	0.369273	0.476446	0.128712	0.271738	0.102158	0.32746	0.303754	0	0	0	0	0	0	0	0	0	0	0	0
DAPB_PROMM	4-hydroxy-tetrahydrodipicolinate reductase (HTPA reductase)	Cyanobacteria/Synechococcales/Prochloraceae/Prochlorococcus/Prochlorococcus marinus/Prochlorococcus marinus	0	0	0.231527	0	0.311492	0	0	0.6152	0.324703	0	0	0	0	0	0	0	0	0	0	0	0	0	0	0
DAPB_SYNE7	4-hydroxy-tetrahydrodipicolinate reductase (HTPA reductase)	Cyanobacteria/Synechococcales/Synechococcaceae/Synechococcus/Synechococcus elongatus/Synechococcus elongatus	0.48943	0.638028	0.815528	0	0.29642	1.19809	0	0.988957	0.55529	0	0	0	0	0	0	0	0	0	0	0	0	0	0	0
DAPB_SYNP6	4-hydroxy-tetrahydrodipicolinate reductase (HTPA reductase)	Cyanobacteria/Synechococcales/Synechococcaceae/Synechococcus/Synechococcus elongatus/Synechococcus sp.	0	0	0	0.206719	0.264052	0.20137	0.386085	0.365054	0.220201	0.209893	0.399898	0.205121	0	0	0	0	0	0	0	0	0	0	0	0
DAPB_SYNSC	4-hydroxy-tetrahydrodipicolinate reductase (HTPA reductase)	Cyanobacteria/Synechococcales/Synechococcaceae/Synechococcus/Synechococcus sp.	1.6231	1.10773	1.04979	1.07015	1.15143	1.21803	1.11351	1.19678	1.46778	0.866806	0.107775	0.398366	0	0	0	0	0	0	0	0	0	0	0	0
DAPB_SYNS9	4-hydroxy-tetrahydrodipicolinate reductase (HTPA reductase)	Cyanobacteria/Synechococcales/Synechococcaceae/Synechococcus/Synechococcus sp.	1.75656	0.757712	0.413942	0	0.216212	0	0.508931	0.213511	0	0.171865	0	0	0	0	0	0	0	0	0	0	0	0	0	0
DAPB_SYNPX	4-hydroxy-tetrahydrodipicolinate reductase (HTPA reductase)	Cyanobacteria/Synechococcales/Synechococcaceae/Synechococcus/Synechococcus sp.	0	0	0	0	0	0	0	0.342423	0	0.275633	0.291749	0	0	0	0	0	0	0	0	0	0	0	0	0
DAPA_SYNY3	4-hydroxy-tetrahydrodipicolinate synthase (HTPA synthase)	Cyanobacteria/Synechococcales/Merismopediaceae/Synechocystis/Synechocystis sp. PCC 6803/Synechocystis sp.	0.377833	0.435619	0.475962	1.19062	1.53684	1.52606	1.40444	1.32793	1.93578	1.17072	0.915909	1.04462	0	0	0	0	0	0	0	0	0	0.0634747	0	0
DAPA_NOSP7	4-hydroxy-tetrahydrodipicolinate synthase (HTPA synthase)	Cyanobacteria/Nostocales/Nostocaceae/Nostoc/Nostoc punctiforme/Nostoc punctiforme	0	0.116844	0.127664	0.246364	0	0	0.15696	0	0	0.200117	0	0.195568	0	0	0	0	0	0	0	0	0	0	0	0
DAPA_NOSS1	4-hydroxy-tetrahydrodipicolinate synthase (HTPA synthase)	Cyanobacteria/Nostocales/Nostocaceae/Nostoc/Nostoc sp.	0	0	0	0	0.301279	0	0	0	0	0	0	0.23404	0	0	0	0	0	0	0	0	0	0	0	0
DAPA_MICAN	4-hydroxy-tetrahydrodipicolinate synthase (HTPA synthase)	Cyanobacteria/Oscillatoriophycideae/Chroococcales/Microcystaceae/Microcystis/Microcystis aeruginosa/Microcystis aeruginosa	0	0	0	0	0	0.312842	0	0	0	0	0.0920399	0.0849788	0	0	0	0	0	0	0	0	0	0	0	0
DAPA_CYAP4	4-hydroxy-tetrahydrodipicolinate synthase (HTPA synthase)	Cyanobacteria/Oscillatoriophycideae/Oscillatoriales/Cyanothecaceae/Cyanothece/Cyanothece sp.	0.159468	0	0	0	0	0	0	0	0	0	0	0	0	0	0	0	0	0	0	0	0	0	0	0
DAPA_SYNP6	4-hydroxy-tetrahydrodipicolinate synthase (HTPA synthase)	Cyanobacteria/Synechococcales/Synechococcaceae/Synechococcus/Synechococcus elongatus/Synechococcus sp.	0	0.0420951	0.0919872	0.0788797	0.3843	0.135826	0.351192	0.122212	0.0645034	0.177332	0.339094	0.187848	0	0	0	0	0	0	0	0	0	0	0	0
DAPA_SYNS3	4-hydroxy-tetrahydrodipicolinate synthase (HTPA synthase)	Cyanobacteria/Synechococcales/Synechococcaceae/Synechococcus/Synechococcus sp.	0.816957	1.05067	1.38451	0.348089	0.355703	0.395594	0.885352	1.01526	0.741581	0	0	0.199962	0	0	0	0	0	0	0	0	0	0	0	0
DAPA_SYNJA	4-hydroxy-tetrahydrodipicolinate synthase (HTPA synthase)	Cyanobacteria/Synechococcales/Synechococcaceae/Synechococcus/Synechococcus sp.	0	0	0.252965	0.187339	0	0.0608304	0.174945	0.189046	0.266076	0.152173	0.10738	0.049571	0	0	0	0	0	0	0	0	0	0	0	0
DAPA_SYNR3	4-hydroxy-tetrahydrodipicolinate synthase (HTPA synthase)	Cyanobacteria/Synechococcales/Synechococcaceae/Synechococcus/Synechococcus sp.	0.412488	0.260195	0.143791	0.542963	0.733982	0.763125	0.176786	0.309653	0.456696	0.300513	0.368616	0.81961	0	0	0	0	0	0	0	0	0	0	0	0
DAPA_THEEB	4-hydroxy-tetrahydrodipicolinate synthase (HTPA synthase)	Cyanobacteria/Synechococcales/Synechococcaceae/Thermosynechococcus/Thermosynechococcus elongatus/Thermosynechococcus elongatus	0	0	0	0.155039	0.120512	0.302055	0.0550646	0.416521	0.314057	0.269627	0.469388	0.093616	0	0	0	0	0	0	0	0	0	0	0	0.134714
PDXA_NOSS1	4-hydroxythreonine-4-phosphate dehydrogenase	Cyanobacteria/Nostocales/Nostocaceae/Nostoc/Nostoc sp.	0	0	0	0.268427	0.270265	0.588185	0.563862	0	0	0.769305	0.522536	0.751814	0	0	0	0	0	0	0	0	0	0	0	0
PDXA_SYNY3	4-hydroxythreonine-4-phosphate dehydrogenase	Cyanobacteria/Synechococcales/Merismopediaceae/Synechocystis/Synechocystis sp. PCC 6803/Synechocystis sp.	0	0	0	0	0	0.398163	0	0	0.7275	0.350925	0	0.162232	0	0	0	0	0	0	0	0	0	0	0	0
PDXA_SYNJB	4-hydroxythreonine-4-phosphate dehydrogenase	Cyanobacteria/Synechococcales/Synechococcaceae/Synechococcus/Synechococcus sp.	0	0.160285	0	0	0.518354	0.224605	0.51676	0.558413	0.294731	0.224747	0.19824	0	0	0	0	0	0	0	0	0	0	0	0	0
PDXA_SYNR3	4-hydroxythreonine-4-phosphate dehydrogenase	Cyanobacteria/Synechococcales/Synechococcaceae/Synechococcus/Synechococcus sp.	1.12207	1.52693	0.967989	0.468721	1.10669	1.21954	1.09806	0.933061	1.68796	0.656844	0.0928052	0.530844	0	0	0	0	0	0	0	0	0	0	0	0
HETI_NOSS1	4'-phosphopantetheinyl transferase HetI	Cyanobacteria/Nostocales/Nostocaceae/Nostoc/Nostoc sp.	35.4819	35.8941	32.6437	28.0254	30.403	29.9317	36.2249	31.4378	39.1999	24.5894	18.546	22.7245	0.557161	1.45066	0.534488	0.168105	1.10306	0.495189	0.0845756	0.113681	0.196944	0.0703368	0.0895673	0.507408
RL1_PROMA	50S ribosomal protein L1	Cyanobacteria/Synechococcales/Prochloraceae/Prochlorococcus/Prochlorococcus marinus/Prochlorococcus marinus subsp. marinus/Prochlorococcus marinus	0.0594507	0.109669	0	0.0788797	0.241816	0	0	0.159197	0.0840241	0.0640727	0.135638	0.438312	0	0	0	0	0	0	0	0	0.0972948	0.0799002	0	0
RL1_MICAN	50S ribosomal protein L1	Cyanobacteria/Oscillatoriophycideae/Chroococcales/Microcystaceae/Microcystis/Microcystis aeruginosa/Microcystis aeruginosa	0.167343	0.231523	0.168643	0	0.113445	0	0.207342	0.224054	0	0	0	0	0.580089	1.13611	0.887961	0	0	0	0	0	0	0	0	0
RL1_GLOVI	50S ribosomal protein L1	Cyanobacteria/Gloeobacteria/Gloeobacterales/Gloeobacteraceae/Gloeobacter/Gloeobacter violaceus/Gloeobacter violaceus	0	0	0	0	0	0	0	0	0.205995	0	0	0	0	0	0	0	0	0	0	0	0	0	0	0
RL1_CYAP8	50S ribosomal protein L1	Cyanobacteria/Oscillatoriophycideae/Oscillatoriales/Cyanothecaceae/Cyanothece/Cyanothece sp.	0	0.115762	0	0.333048	0	0.162215	0	0	0	0.270529	0.143173	0	0	0	0	0	0	0	0	0	0	0	0	0
RL1_PROMM	50S ribosomal protein L1	Cyanobacteria/Synechococcales/Prochloraceae/Prochlorococcus/Prochlorococcus marinus/Prochlorococcus marinus	0.229742	0.741659	0.463054	0.228618	0.155746	0.148468	0.071164	0.3076	0	0.185702	0	0.0604934	0	0	0	0	0	0	0	0	0	0	0	0
RL1_SYNPW	50S ribosomal protein L1	Cyanobacteria/Synechococcales/Synechococcaceae/Synechococcus/Synechococcus sp.	0.172306	0.158927	0.173645	0.762058	0.700856	0.742338	0.426984	0.6921	0.568231	0.495206	0.19656	0.786414	0	0	0	0	0	0	0	0	0	0	0	0
RL1_SYNPX	50S ribosomal protein L1	Cyanobacteria/Synechococcales/Synechococcaceae/Synechococcus/Synechococcus sp.	1.27241	0.423805	0.578818	0.294829	0.529791	0.435667	0.422318	0.1538	0.487055	0.239485	0.506974	0.11702	0	0	0	0	0	0	0	0	0	0	0	0
RL10_SYNPW	50S ribosomal protein L10	Cyanobacteria/Synechococcales/Synechococcaceae/Synechococcus/Synechococcus sp.	0.53999	0.595735	0.960919	0.205538	0.772488	1.27142	0.478213	0.967891	0.805253	0.759776	0.176717	0.193114	0	0	0	0	0.391068	0.130885	0	0	0	0.104098	0	0
RL10_ANAVT	50S ribosomal protein L10	Cyanobacteria/Nostocales/Nostocaceae/Trichormus/Anabaena variabilis/Anabaena variabilis	0.376521	0.115762	0.126482	0	0	0	0	0	0	0	0	0	0	0	0	0	0	0	0	0	0	0	0	0
RL10_CYAP7	50S ribosomal protein L10	Cyanobacteria/Oscillatoriophycideae/Oscillatoriales/Cyanothecaceae/Cyanothece/Cyanothece sp.	0.0748881	0.276293	0.15094	0	0	0	0	0	0	0	0	0.0788753	0	0.508427	0	0	0	0	0	0	0	0	0	0
RL10_PROMM	50S ribosomal protein L10	Cyanobacteria/Synechococcales/Prochloraceae/Prochlorococcus/Prochlorococcus marinus/Prochlorococcus marinus	0.726148	1.78604	0.487861	0	0	0.625685	0	0.648158	0.342098	0	0	0	0	0	0	0	0	0	0	0	0	0	0	0
RL10_SYNP6	50S ribosomal protein L10	Cyanobacteria/Synechococcales/Synechococcaceae/Synechococcus/Synechococcus elongatus/Synechococcus sp.	0	0	0	0	0	0	0	0	0.175757	0	0	0.130976	0	0	0	0	0	0	0	0	0	0	0	0
RL10_SYNS3	50S ribosomal protein L10	Cyanobacteria/Synechococcales/Synechococcaceae/Synechococcus/Synechococcus sp.	0	0.29075	0	0	0	0	0.781149	0	0	0.339734	0	0	0	0	0	0	0	0	0	0	0	0	0	0
RL10_SYNR3	50S ribosomal protein L10	Cyanobacteria/Synechococcales/Synechococcaceae/Synechococcus/Synechococcus sp.	0.392891	0	0.197972	0	0.278455	0	0	0.274976	0	0	0.234283	0	0	0	0	0	0	0	0	0	0	0	0	0
RL11_NOSS1	50S ribosomal protein L11	Cyanobacteria/Nostocales/Nostocaceae/Nostoc/Nostoc sp.	0	0	0.0961979	0.253304	0.388268	0.246749	0.47309	0.127806	0.539648	0	0.435569	0.502691	0	0	0	0.250973	0.48195	0	0	0.164117	0.31244	0.513162	0	0.144676
RL11_SYNY3	50S ribosomal protein L11	Cyanobacteria/Synechococcales/Merismopediaceae/Synechocystis/Synechocystis sp. PCC 6803/Synechocystis sp.	0	0	0	0.506608	0.51769	0.370123	0.591363	0.89464	0.67456	0.720141	0.326677	0.703768	0	0	0	0.501947	0	0.322603	0.154261	0	0	0	0	0
RL11_THEEB	50S ribosomal protein L11	Cyanobacteria/Synechococcales/Synechococcaceae/Thermosynechococcus/Thermosynechococcus elongatus/Thermosynechococcus elongatus	0.685815	0.680748	1.00613	2.67896	3.74097	3.14191	4.29866	5.21508	4.08793	2.47534	1.1547	1.51202	0	0.972097	0	0.125487	0	0	0.154261	0.2178	0	0	0	0
RL11_SYNP2	50S ribosomal protein L11	Cyanobacteria/Synechococcales/Synechococcaceae/Synechococcus/Synechococcus sp.	0	0	0	0.553372	0.282739	0	0.775141	0.558413	0	0	0	0	0.72288	0	0	0	0	0	0	0	0	0	0	0
RL11_TRIEI	50S ribosomal protein L11	Cyanobacteria/Oscillatoriophycideae/Oscillatoriales/Microcoleaceae/Trichodesmium/Trichodesmium erythraeum/Trichodesmium erythraeum	0.47728	0.457237	0.403384	0	0.663617	0	0.259405	0	0	0.122761	0	0.269367	0.330896	0.773321	0	0	0	0	0	0	0	0	0	0
RL11_SYNS3	50S ribosomal protein L11	Cyanobacteria/Synechococcales/Synechococcaceae/Synechococcus/Synechococcus sp.	1.14547	1.05653	0.865781	0.379956	0.647113	0.370123	0.827908	1.53367	1.88877	0.308632	0.108892	0.100538	0.330896	0	0	0	0	0	0	0	0	0	0	0
RL11_MICAN	50S ribosomal protein L11	Cyanobacteria/Oscillatoriophycideae/Chroococcales/Microcystaceae/Microcystis/Microcystis aeruginosa/Microcystis aeruginosa	0	0	0	0	0	0	0	0.195144	0.205995	0	0	0.46053	0	0	0	0	0	0	0	0	0	0	0	0
RL11_CYAA5	50S ribosomal protein L11	Cyanobacteria/Oscillatoriophycideae/Oscillatoriales/Cyanothecaceae/Cyanothece/Cyanothece sp.	0.625604	0	0.210155	0	0	0	0	0	0	0	0.237888	0	0	0	0	0	0	0	0	0	0	0	0	0
RL11_SYNE7	50S ribosomal protein L11	Cyanobacteria/Synechococcales/Synechococcaceae/Synechococcus/Synechococcus elongatus/Synechococcus elongatus	0	0	0	0.125766	0.385553	0	0.939564	0.253824	0.401906	0.102158	0.216262	0.19967	0	0	0	0	0.159526	0.160174	0	0	0	0	0	0
RL11_SYNS9	50S ribosomal protein L11	Cyanobacteria/Synechococcales/Synechococcaceae/Synechococcus/Synechococcus sp.	0	0.116844	0	0.504241	0.343514	0	0	0.339223	0.537126	0.136529	0.144511	0.266849	0	0	0	0	0	0	0	0	0	0	0	0
RL11_SYNJB	50S ribosomal protein L11	Cyanobacteria/Synechococcales/Synechococcaceae/Synechococcus/Synechococcus sp.	0	0	0	0	0	0	0.390575	0	0	0.339734	0.359598	0	0	0	0	0	0	0	0	0	0	0	0	0
RL13_CYAP8	50S ribosomal protein L13	Cyanobacteria/Oscillatoriophycideae/Oscillatoriales/Cyanothecaceae/Cyanothece/Cyanothece sp.	1.8825	1.81011	1.99512	1.10842	1.53022	1.33619	1.86817	2.63554	1.19321	0.710337	0.108131	0.299506	2.95724	3.20265	1.00594	0	0.797632	0.160174	0.612729	1.11797	0.465382	0.127393	0.256801	0.430992
RL13_ANAVT	50S ribosomal protein L13	Cyanobacteria/Nostocales/Nostocaceae/Trichormus/Anabaena variabilis/Anabaena variabilis	0.272482	0.0868212	0.2746	0.749357	0.382875	0.851626	0.926901	0.62352	0.525151	0.790229	0.859039	0.683557	0.618253	0.605429	1.26184	0	0	0	0.144112	0	0	0	0	0
RL13_MICDP	50S ribosomal protein L13	Cyanobacteria/Nostocales/Rivulariaceae/Microchaete/Microchaete diplosiphon	0	0	0	1.03757	0	0	0.322975	0	0.368414	0	0	0.549094	0	0	0	0	0	0	0	0	0	0	0	0
RL13_MICAN	50S ribosomal protein L13	Cyanobacteria/Oscillatoriophycideae/Chroococcales/Microcystaceae/Microcystis/Microcystis aeruginosa/Microcystis aeruginosa	0.186962	0.431112	0.471038	0	0	0	0	0	0	0	0	0	0	0	0	0	0	0	0	0	0	0	0	0
RL13_CYAP4	50S ribosomal protein L13	Cyanobacteria/Oscillatoriophycideae/Oscillatoriales/Cyanothecaceae/Cyanothece/Cyanothece sp.	0.539036	0.121381	0.450299	1.20941	2.39859	1.59078	0.437344	1.6647	0.722823	1.70479	0.478228	1.17443	0	0	0	0.242437	0	0	0	0	0.754531	0	0	0.211793
RL13_ACAM1	50S ribosomal protein L13	Cyanobacteria/Synechococcales/Acaryochloridaceae/Acaryochloris/Acaryochloris marina/Acaryochloris marina	0	0	0	0	0.176712	0	0	0	0	0.140467	0.14868	0.41182	0	0	0	0	0	0	0	0	0	0	0	0
RL13_SYNY3	50S ribosomal protein L13	Cyanobacteria/Synechococcales/Merismopediaceae/Synechocystis/Synechocystis sp. PCC 6803/Synechocystis sp.	0.141195	0.296929	0.533595	0.239794	0.251038	0.878645	0.543051	0.166499	0.261685	0.368457	0	0.425823	0	0	0	0	0	0	0	0	0	0	0	0.188477
RL13_PROMM	50S ribosomal protein L13	Cyanobacteria/Synechococcales/Prochloraceae/Prochlorococcus/Prochlorococcus marinus/Prochlorococcus marinus	0.101915	0	0	0.270445	0	0.398163	0.252552	0.136454	0	0	0.232522	0	0	0	0	0	0	0	0	0	0	0	0	0
RL13_PROM5	50S ribosomal protein L13	Cyanobacteria/Synechococcales/Prochloraceae/Prochlorococcus/Prochlorococcus marinus/Prochlorococcus marinus	0	0	0	0	0.125877	0.119994	0.575161	0	0.131216	0.300176	0.211818	0.488919	0	0	0	0	0	0	0	0	0	0	0	0
RL13_SYNP6	50S ribosomal protein L13	Cyanobacteria/Synechococcales/Synechococcaceae/Synechococcus/Synechococcus elongatus/Synechococcus sp.	0	0.260464	0.189724	1.82093	1.12296	1.6617	2.49175	2.45681	2.71113	1.80229	1.05514	1.26752	0	0	0	0.240799	0.302149	0.461171	0	0	0.591579	0	0.496251	0
RL13_SYNP2	50S ribosomal protein L13	Cyanobacteria/Synechococcales/Synechococcaceae/Synechococcus/Synechococcus sp.	0	0	0	0.119897	0	0.233589	0.111965	0	0.638583	0	0	0.190352	0	0	0	0	0	0	0	0	0	0	0	0
RL13_SYNS3	50S ribosomal protein L13	Cyanobacteria/Synechococcales/Synechococcaceae/Synechococcus/Synechococcus sp.	0.0897666	0.0827964	0.353278	0.952825	0.608543	0.650118	0.556116	0.396828	0.253742	0	0.409608	0.47273	0	0	0	0	0	0	0	0	0	0	0	0
RL13_SYNS9	50S ribosomal protein L13	Cyanobacteria/Synechococcales/Synechococcaceae/Synechococcus/Synechococcus sp.	0	0	0	0.256923	0.381111	0.226054	0.359887	0.246718	0.918148	0.104347	0	0	0	0	0	0	0	0.163606	0	0	0	0	0	0
RL13_SYNR3	50S ribosomal protein L13	Cyanobacteria/Synechococcales/Synechococcaceae/Synechococcus/Synechococcus sp.	0	0.103324	0.112893	0	0	0	0	0.149987	0	0	0	0	0	0	0	0	0	0	0	0	0	0	0	0
RL13_SYNPW	50S ribosomal protein L13	Cyanobacteria/Synechococcales/Synechococcaceae/Synechococcus/Synechococcus sp.	0.757225	0.86402	1.16436	0.35731	0.285798	0.232042	0.817292	0.875013	0.932274	0.409786	0	0.254936	0	0	0	0	0	0	0	0	0	0	0	0.183428
RL13_SYNPX	50S ribosomal protein L13	Cyanobacteria/Synechococcales/Synechococcaceae/Synechococcus/Synechococcus sp.	0.179533	0	0.0904642	0.119103	0.365126	0.580105	0.33367	0.240376	0.253742	0.193491	0.102402	0.0945459	0	0	0	0	0	0	0	0	0	0	0	0
RL13_THEEB	50S ribosomal protein L13	Cyanobacteria/Synechococcales/Synechococcaceae/Thermosynechococcus/Thermosynechococcus elongatus/Thermosynechococcus elongatus	0	0	0	0.124893	0.25525	0	0.11663	0.126031	0	0.202897	0.644279	0.198284	0	0	0	0	0	0	0	0	0	0	0	0
RL14_NOSP7	50S ribosomal protein L14	Cyanobacteria/Nostocales/Nostocaceae/Nostoc/Nostoc punctiforme/Nostoc punctiforme	0.330604	0.304933	0	0	0	0	0.273085	0	0.155752	0	0	0	1.14603	0	1.94918	0	0	0	0	0	0	0	0	0
RL14_CYAP7	50S ribosomal protein L14	Cyanobacteria/Oscillatoriophycideae/Oscillatoriales/Cyanothecaceae/Cyanothece/Cyanothece sp.	0.18826	0.173642	0	0	0	0.486644	0	0	0	0	0	0	0	0	0	0	0	0	0	0	0	0	0	0
RL14_PROMS	50S ribosomal protein L14	Cyanobacteria/Synechococcales/Prochloraceae/Prochlorococcus/Prochlorococcus marinus/Prochlorococcus marinus	0.111105	0.204955	0.335904	0	0	0	0	0	0	0	0	0	0	0	0	0	0	0	0	0	0	0	0	0
RL14_SYNPX	50S ribosomal protein L14	Cyanobacteria/Synechococcales/Synechococcaceae/Synechococcus/Synechococcus sp.	0.490927	1.418	0.60671	0.442244	0.150639	0.347311	0.412985	0.508543	0	0.478969	0	0.35106	0	0	0	0	0	0	0	0	0	0	0	0
RL14_THEEB	50S ribosomal protein L14	Cyanobacteria/Synechococcales/Synechococcaceae/Thermosynechococcus/Thermosynechococcus elongatus/Thermosynechococcus elongatus	0.127875	0.471783	0	0.145037	0.150639	0.308875	0.270882	0	0	0.117811	0.50493	0.57755	0	0	0	0	0	0	0	0	0	0	0	0
RL15_CYAP8	50S ribosomal protein L15	Cyanobacteria/Oscillatoriophycideae/Oscillatoriales/Cyanothecaceae/Cyanothece/Cyanothece sp.	0	0	0	0	0	0	0.222447	0.240376	0.380613	0	0	0	0	0	0	0.118007	0.151075	0	0.4352	0.308671	0.587635	0	0	0.136053
RL15_NOSP7	50S ribosomal protein L15	Cyanobacteria/Nostocales/Nostocaceae/Nostoc/Nostoc punctiforme/Nostoc punctiforme	0.229742	0.299947	0.0961979	0	0.753394	0.123374	0.625375	0.48837	0.507484	0.0967455	0.307206	0.189092	0	0	0	0	0.302149	0	0	0	0	0	0	0
RL15_PROM2	50S ribosomal protein L15	Cyanobacteria/Synechococcales/Prochloraceae/Prochlorococcus/Prochlorococcus marinus/Prochlorococcus marinus	0.130334	1.11388	0.262694	0.227653	0.232633	0	0	0	0.485	0	0	0	0	0	0	0	0	0	0	0	0	0	0	0
RL15_PROMM	50S ribosomal protein L15	Cyanobacteria/Synechococcales/Prochloraceae/Prochlorococcus/Prochlorococcus marinus/Prochlorococcus marinus	0	0	0	0.310079	0.316862	0	0.579128	0	0.330302	0	0	0.496609	0	0	0	0	0	0	0	0	0	0	0	0
RL15_PROMA	50S ribosomal protein L15	Cyanobacteria/Synechococcales/Prochloraceae/Prochlorococcus/Prochlorococcus marinus/Prochlorococcus marinus subsp. marinus/Prochlorococcus marinus	1.25024	1.97623	1.52897	1.31098	1.83133	0.461794	1.00105	0.838165	3.03663	0.38699	0.410291	0.474621	0	0	0	0	0	0	0	0	0	0	0	0
RL15_SYNPW	50S ribosomal protein L15	Cyanobacteria/Synechococcales/Synechococcaceae/Synechococcus/Synechococcus sp.	0.142682	0	0.143791	0.189311	0	0.253901	0.773761	0.454056	0.403316	0.153774	0	0	0	0	0	0	0	0	0	0	0	0	0	0
RL16_SYNJB	50S ribosomal protein L16	Cyanobacteria/Synechococcales/Synechococcaceae/Synechococcus/Synechococcus sp.	0	0	0	0	0.238675	0.113761	0	0	0	0.384139	0.961324	0.185408	0	0	0	0	0	0	0	0	0	0.653544	0.119229	0.533609
RL16_CYAP8	50S ribosomal protein L16	Cyanobacteria/Oscillatoriophycideae/Oscillatoriales/Cyanothecaceae/Cyanothece/Cyanothece sp.	0.615329	0.0886685	0.80385	2.42892	3.66265	2.31622	2.09959	1.74942	2.25345	2.93966	1.43191	1.51741	0.333243	0	0	0	0.159526	0.490817	0	0.499385	0.470907	0.646001	0.392526	0.145702
RL16_SYNJA	50S ribosomal protein L16	Cyanobacteria/Synechococcales/Synechococcaceae/Synechococcus/Synechococcus sp.	0.390065	0.0899443	0.0982741	0.514769	0.131271	0.125137	0.843264	0.388237	0.405799	0.521734	0.769327	0.512872	0.676075	0	0	0	0	0.327212	0	0	0	0.260246	0	0
RL16_SYNP2	50S ribosomal protein L16	Cyanobacteria/Synechococcales/Synechococcaceae/Synechococcus/Synechococcus sp.	0.459483	0.80639	0	4.26753	1.39068	2.50243	4.6762	5.36071	5.51996	4.1917	2.59252	3.49108	0.796394	0	0	0	0	0.776434	0.742545	0.394994	1.12796	0	0	0.348202
RL16_SYNY3	50S ribosomal protein L16	Cyanobacteria/Synechococcales/Merismopediaceae/Synechocystis/Synechocystis sp. PCC 6803/Synechocystis sp.	0.270599	0.160285	0.64675	1.6441	1.27415	1.07748	1.83494	1.68708	0.853348	1.09176	0.736319	1.76894	0	0	0	1.18794	0.651779	0	0.625859	0	0	0	0	0
RL16_CYAP7	50S ribosomal protein L16	Cyanobacteria/Oscillatoriophycideae/Oscillatoriales/Cyanothecaceae/Cyanothece/Cyanothece sp.	0.392891	0.543576	0.692904	1.43818	0.640154	1.60318	0.361004	0.584613	0.138822	0.727228	1.41745	0.607997	0.340487	0.333425	0	0.260133	0	0	0.453208	0	0	0	0.536097	0
RL16_ACAM1	50S ribosomal protein L16	Cyanobacteria/Synechococcales/Acaryochloridaceae/Acaryochloris/Acaryochloris marina/Acaryochloris marina	0	0.0886685	0	0.270445	0	0.659092	0.371892	0.990877	0.420245	1.06422	1.26788	0.208415	0	0	0	0	0.323578	0	0.169807	0	0	0	0	0.318511
RL16_GLOVI	50S ribosomal protein L16	Cyanobacteria/Gloeobacteria/Gloeobacterales/Gloeobacteraceae/Gloeobacter/Gloeobacter violaceus/Gloeobacter violaceus	0	0	0	0	0	0	0	0	0	0.256291	0.26208	0.483947	0	0	0	0	0	0	0	0	0	0	0	0
RL16_NOSP7	50S ribosomal protein L16	Cyanobacteria/Nostocales/Nostocaceae/Nostoc/Nostoc punctiforme/Nostoc punctiforme	0	0	0	0	0	0	0	0	0	0	0	0	0	0	0	0	0	0	0	0	0	0	0	0
RL16_NOSS1	50S ribosomal protein L16	Cyanobacteria/Nostocales/Nostocaceae/Nostoc/Nostoc sp.	0	0	0	0	0	0	0.294644	0	0.336097	0	0.542551	0	0	0	0	0	0	0	0	0	0	0	0	0
RL16_MICDP	50S ribosomal protein L16	Cyanobacteria/Nostocales/Rivulariaceae/Microchaete/Microchaete diplosiphon	0.656982	0.390413	0	0.276686	0.128518	0	0.234891	0.380736	0	0.326905	0.237888	0	0	0	0	0	0	0	0	0	0	0	0	0
RL16_CYAA5	50S ribosomal protein L16	Cyanobacteria/Oscillatoriophycideae/Oscillatoriales/Cyanothecaceae/Cyanothece/Cyanothece sp.	0	0	0	0	0	0	0	0.349008	0	0.140467	0	0	0	0	0	0	0	0	0	0	0	0	0	0
RL16_CYAP4	50S ribosomal protein L16	Cyanobacteria/Oscillatoriophycideae/Oscillatoriales/Cyanothecaceae/Cyanothece/Cyanothece sp.	0	0	0	0	0	0	0	0	0	0	0	0	0	0	0	0	0	0	0	0	0	0	0	0
RL16_TRIEI	50S ribosomal protein L16	Cyanobacteria/Oscillatoriophycideae/Oscillatoriales/Microcoleaceae/Trichodesmium/Trichodesmium erythraeum/Trichodesmium erythraeum	0	0	0	0.248063	1.10206	0.566073	0.606182	1.31118	0.419507	0.202907	0.637101	0.302501	0	0	0	0	0	0	0	0	0	0	0.513603	0
RL16_PROMT	50S ribosomal protein L16	Cyanobacteria/Synechococcales/Prochloraceae/Prochlorococcus/Prochlorococcus marinus/Prochlorococcus marinus	0.402616	0.247569	0	0	0.545881	0	0.332569	0	0	0	0.153096	0	0	0	0	0	0	0	0	0	0	0	0	0
RL16_SYNP6	50S ribosomal protein L16	Cyanobacteria/Synechococcales/Synechococcaceae/Synechococcus/Synechococcus elongatus/Synechococcus sp.	0.157613	0	0	0	0	0.407423	0.195287	0	0.222762	0	0	0	0	0	0	0	0	0	0	0	0	0	0	0
RL16_SYNS3	50S ribosomal protein L16	Cyanobacteria/Synechococcales/Synechococcaceae/Synechococcus/Synechococcus sp.	0	0	0	0.116783	0.119338	0.227522	0	0	0	0.284582	0.200814	0.0927041	0	0	0	0	0	0	0	0	0	0	0	0
RL16_SYNSC	50S ribosomal protein L16	Cyanobacteria/Synechococcales/Synechococcaceae/Synechococcus/Synechococcus sp.	0.0915862	0	0.092298	0	0.372527	0.118373	0	0	0.647213	0	0.313433	0	0	0	0	0	0	0	0	0	0	0	0	0
RL16_SYNS9	50S ribosomal protein L16	Cyanobacteria/Synechococcales/Synechococcaceae/Synechococcus/Synechococcus sp.	0.531559	0.40857	1.07138	0	0.120118	0.458018	0	0.830319	0.250425	0	0	0	0	0	0	0	0	0	0	0	0	0	0	0
RL16_THEEB	50S ribosomal protein L16	Cyanobacteria/Synechococcales/Synechococcaceae/Thermosynechococcus/Thermosynechococcus elongatus/Thermosynechococcus elongatus	0.155802	0	0	0.620158	0	0	0	0	0	0	0.177732	0	0	0	0	0	0	0	0	0	0	0	0	0
RL17_NOSS1	50S ribosomal protein L17	Cyanobacteria/Nostocales/Nostocaceae/Nostoc/Nostoc sp.	0.20231	0	0	0.268427	0	0	0.250667	0	0	0	0.230787	0	0	0	0	0	0	0	0	0	0	0	0	0
RL17_PROMM	50S ribosomal protein L17	Cyanobacteria/Synechococcales/Prochloraceae/Prochlorococcus/Prochlorococcus marinus/Prochlorococcus marinus	1.3193	1.303	1.30692	1.57099	1.11107	0.460199	0.871803	1.74041	0.686703	0.65179	0	0	0	0	0	0	0	0	0	0	0	0	0	0
RL17_PROMA	50S ribosomal protein L17	Cyanobacteria/Synechococcales/Prochloraceae/Prochlorococcus/Prochlorococcus marinus/Prochlorococcus marinus subsp. marinus/Prochlorococcus marinus	0.40462	0	0	0	0	0	0	0	0	0	0	0	0	0	0	0	0	0	0	0	0	0	0	0.306626
RL17_SYNJB	50S ribosomal protein L17	Cyanobacteria/Synechococcales/Synechococcaceae/Synechococcus/Synechococcus sp.	0.25575	0.235892	0.257738	0	0	0	0	0	0	0	0	0	0	0	0	0	0	0	0	0	0	0	0	0
RL17_SYNR3	50S ribosomal protein L17	Cyanobacteria/Synechococcales/Synechococcaceae/Synechococcus/Synechococcus sp.	0	0	0	0	0.314154	0.299473	0	0.696858	0.163739	0	0	0.457123	0	0	0	0	0	0	0	0	0	0	0	0
RL18_GLOVI	50S ribosomal protein L18	Cyanobacteria/Gloeobacteria/Gloeobacterales/Gloeobacteraceae/Gloeobacter/Gloeobacter violaceus/Gloeobacter violaceus	0	0	0	0.197633	0	0	0	0.398866	0.210522	0	0	0	0	0	0	0	0	0	0	0	0	0	0	0
RL18_NOSS1	50S ribosomal protein L18	Cyanobacteria/Nostocales/Nostocaceae/Nostoc/Nostoc sp.	0.222209	0.102478	0.111968	0	0	0	0	0	0	0	0.126743	0.23404	0	0	0	0	0	0	0	0	0	0	0	0
RL18_CYAP7	50S ribosomal protein L18	Cyanobacteria/Oscillatoriophycideae/Oscillatoriales/Cyanothecaceae/Cyanothece/Cyanothece sp.	0	0	0.112893	0.297266	0.187531	0	0.342749	0.370376	0.353811	0.418866	0.157783	0.409343	0	0	0	0	0	0	0	0	0	0	0	0
RL18_CYAP8	50S ribosomal protein L18	Cyanobacteria/Oscillatoriophycideae/Oscillatoriales/Cyanothecaceae/Cyanothece/Cyanothece sp.	0.52441	0.483691	0.412722	0.781938	0	0	0	0	0	0	0	0	0	0	3.12717	0	0	0	0	0	0	0	0	0
RL18_TRIEI	50S ribosomal protein L18	Cyanobacteria/Oscillatoriophycideae/Oscillatoriales/Microcoleaceae/Trichodesmium/Trichodesmium erythraeum/Trichodesmium erythraeum	0	0	0	0.146216	0.298829	0.142432	0	0.176198	0.37199	0.237538	0	0.486812	0	0	0	0	0	0	0	0.452517	0	0	0	0
RL18_PROMA	50S ribosomal protein L18	Cyanobacteria/Synechococcales/Prochloraceae/Prochlorococcus/Prochlorococcus marinus/Prochlorococcus marinus subsp. marinus/Prochlorococcus marinus	0	0.102478	0	0	0	0	0	0	0.314057	0.359227	0.126743	0.46808	0	0	0	0	0	0	0	0	0	0	0	0
RL18_SYNP6	50S ribosomal protein L18	Cyanobacteria/Synechococcales/Synechococcaceae/Synechococcus/Synechococcus elongatus/Synechococcus sp.	0	0.156278	0.150111	0.197633	0	0.192518	0.209934	0.199433	0	0.365214	0	0.156884	0	0	0	0	0	0	0	0	0	0	0	0
RL18_SYNP2	50S ribosomal protein L18	Cyanobacteria/Synechococcales/Synechococcaceae/Synechococcus/Synechococcus sp.	0	0.101644	0	0.146216	0	0	0	0	0.311504	0.237538	0.125713	0.232137	0	0	0	0	0	0	0	0	0	0	0	0
RL18_SYNSC	50S ribosomal protein L18	Cyanobacteria/Synechococcales/Synechococcaceae/Synechococcus/Synechococcus sp.	0.333314	0.614865	0.447872	0.294829	0.903837	0.861599	0.963631	0.297515	1.25623	0.838196	0.253487	0.23404	0	0	0	0	0	0	0	0	0	0	0	0
RL18_THEEB	50S ribosomal protein L18	Cyanobacteria/Synechococcales/Synechococcaceae/Thermosynechococcus/Thermosynechococcus elongatus/Thermosynechococcus elongatus	0.77323	0.718231	0.225787	0.281009	0.430735	0	0.131209	0.442644	0.149668	0.114129	0.241605	0.223069	0	0	0	0	0	0	0	0	0	0	0	0
RL19_GLOVI	50S ribosomal protein L19	Cyanobacteria/Gloeobacteria/Gloeobacterales/Gloeobacteraceae/Gloeobacter/Gloeobacter violaceus/Gloeobacter violaceus	0.352848	1.43363	1.0518	0.216682	0.110711	0.440093	0.646456	1.0521	0.870796	0	0.100407	0.552659	0	0	0	0	0	0	0	0	0	0	0	0
RL19_MICAN	50S ribosomal protein L19	Cyanobacteria/Oscillatoriophycideae/Chroococcales/Microcystaceae/Microcystis/Microcystis aeruginosa/Microcystis aeruginosa	0	0	0	0.379282	0.899333	0.355118	0.354188	0.245249	1.69844	0.110671	0.104478	0.0964624	0	0	0	0	0	0	0	0	0	0	0	0.155636
RL19_CYAP4	50S ribosomal protein L19	Cyanobacteria/Oscillatoriophycideae/Oscillatoriales/Cyanothecaceae/Cyanothece/Cyanothece sp.	0	0	0	0	0	0.2872	0	0	0.157029	0.239485	0.126743	0.23404	0	0	0	0	0	0	0	0	0	0	0	0
RL19_TRIEI	50S ribosomal protein L19	Cyanobacteria/Oscillatoriophycideae/Oscillatoriales/Microcoleaceae/Trichodesmium/Trichodesmium erythraeum/Trichodesmium erythraeum	0	0	0	0	0.274299	0.26148	0.250667	0	0	0	0.230787	0	0	0	0	0	0	0	0	0	0	0	0	0
RL19_SYNY3	50S ribosomal protein L19	Cyanobacteria/Synechococcales/Merismopediaceae/Synechocystis/Synechocystis sp. PCC 6803/Synechocystis sp.	0	0	0	0.122344	0.241816	0.234436	0.552458	0.362253	0.760504	0	0	0.191043	0	0	0	0	0	0	0	0	0	0	0	0
RL19_PROMM	50S ribosomal protein L19	Cyanobacteria/Synechococcales/Prochloraceae/Prochlorococcus/Prochlorococcus marinus/Prochlorococcus marinus	0	0	0	0	0	0	0	0	0	0	0	0.396568	0	0	0	0	0	0	0	0	0	0	0	0
RL19_PROMA	50S ribosomal protein L19	Cyanobacteria/Synechococcales/Prochloraceae/Prochlorococcus/Prochlorococcus marinus/Prochlorococcus marinus subsp. marinus/Prochlorococcus marinus	0	0	0	0.393823	0	0.127877	0	0.13247	0	0	0.225733	0.41683	0	0	0.349999	0	0	0	0	0	0	0	0	0
RL19_PROMP	50S ribosomal protein L19	Cyanobacteria/Synechococcales/Prochloraceae/Prochlorococcus/Prochlorococcus marinus/Prochlorococcus marinus subsp. pastoris/Prochlorococcus marinus subsp. pastoris	0	0	0	0	0.382875	0.364983	0.34989	0	0	0	0	0	0	0	0	0	0	0	0	0	0	0	0	0
RL19_SYNJA	50S ribosomal protein L19	Cyanobacteria/Synechococcales/Synechococcaceae/Synechococcus/Synechococcus sp.	0	0	0	0	0.224122	0.427297	0	0	0	0.356306	0	0.522309	0	0	0	0	0	0	0	0	0	0	0	0
RL19_SYNPX	50S ribosomal protein L19	Cyanobacteria/Synechococcales/Synechococcaceae/Synechococcus/Synechococcus sp.	0.74465	0.464404	0.502072	0.661017	0.912613	0.989842	0.942343	0.227077	0.726599	0.271322	0	0	0	0	0.290605	0	0	0	0	0	0	0	0	0
RL19_THEEB	50S ribosomal protein L19	Cyanobacteria/Synechococcales/Synechococcaceae/Thermosynechococcus/Thermosynechococcus elongatus/Thermosynechococcus elongatus	0.090365	0.333393	0.455337	0	0	0	0	0	0	0	0	0	0	0	0	0	0	0	0	0	0	0	0	0
RL2_THEEB	50S ribosomal protein L2	Cyanobacteria/Synechococcales/Synechococcaceae/Thermosynechococcus/Thermosynechococcus elongatus/Thermosynechococcus elongatus	0	0	0.213439	0	0.574313	0	0	0.13247	0.139836	0	0.225733	0.312623	3.67088	0	2.24765	0	0.166513	0	0	0	0.693226	0	0	0
RL2_SYNY3	50S ribosomal protein L2	Cyanobacteria/Synechococcales/Merismopediaceae/Synechocystis/Synechocystis sp. PCC 6803/Synechocystis sp.	0.41383	0.734391	0.449301	0.401177	0.389029	0.446097	0.381314	0.856619	0.348979	0.323363	0.196866	0.0977838	1.32553	0.972097	0.506513	0	0.0803249	0	0	0	0	0	0	0
RL2_CYAP8	50S ribosomal protein L2	Cyanobacteria/Oscillatoriophycideae/Oscillatoriales/Cyanothecaceae/Cyanothece/Cyanothece sp.	0.999209	0.655158	0.422784	0.298448	1.01093	0.79277	0.672787	0.19551	1.01756	0.205754	0.271055	0.961546	0	0	0	0	0	0	0	0	0	0	0	0
RL2_TRIEI	50S ribosomal protein L2	Cyanobacteria/Oscillatoriophycideae/Oscillatoriales/Microcoleaceae/Trichodesmium/Trichodesmium erythraeum/Trichodesmium erythraeum	0	0	0	0	0	0	0	0	0.236512	0.180353	0.381795	0	0	0	0	0	0	0	0	0	0	0	0	0
RL2_SYNR3	50S ribosomal protein L2	Cyanobacteria/Synechococcales/Synechococcaceae/Synechococcus/Synechococcus sp.	0.46563	0.73988	0.339152	0.446521	0.387491	0.905615	0.416979	0.833238	0.475642	0.700471	0.562667	0.247568	0	0	0	0	0	0	0	0	0	0	0	0
RL2_SYNPX	50S ribosomal protein L2	Cyanobacteria/Synechococcales/Synechococcaceae/Synechococcus/Synechococcus sp.	0	0.225266	0	0.312232	0.293193	0.425813	0.384564	0.41556	0.0665191	0.182333	0.32214	0.3269	0	0	0	0	0	0	0	0	0	0	0	0
RL20_GLOVI	50S ribosomal protein L20	Cyanobacteria/Gloeobacteria/Gloeobacterales/Gloeobacteraceae/Gloeobacter/Gloeobacter violaceus/Gloeobacter violaceus	0.655875	0	0.220324	0	0	0	0	0	0	0	0	0.230265	0	0	0	0	0	0	0	0	0	0	0	0
RL20_MICAN	50S ribosomal protein L20	Cyanobacteria/Oscillatoriophycideae/Chroococcales/Microcystaceae/Microcystis/Microcystis aeruginosa/Microcystis aeruginosa	0	0	0	0	0	0	0	0	0	0	0.468567	0.21631	0	0	0	0	0	0	0	0	0	0	0	0
RL20_PROMM	50S ribosomal protein L20	Cyanobacteria/Synechococcales/Prochloraceae/Prochlorococcus/Prochlorococcus marinus/Prochlorococcus marinus	0.233703	0	0.235519	0.310079	0.555538	0.302055	0.579128	0.235694	0	0.189722	0.401629	0	0	0	0	0	0	0	0	0	0	0	0	0
RL20_SYNSC	50S ribosomal protein L20	Cyanobacteria/Synechococcales/Synechococcaceae/Synechococcus/Synechococcus sp.	0.233703	0	0.235519	0	0	0.151027	0.289564	0.156452	0.165151	0	0.133299	0	0	0	0	0	0	0	0	0	0	0	0	0
RL20_SYNS9	50S ribosomal protein L20	Cyanobacteria/Synechococcales/Synechococcaceae/Synechococcus/Synechococcus sp.	0.880179	1.13657	1.06442	0	0	0	0	0	0	0	0.200814	0	0	0	0	0	0	0	0	0	0	0	0	0
RL21_SYNPW	50S ribosomal protein L21	Cyanobacteria/Synechococcales/Synechococcaceae/Synechococcus/Synechococcus sp.	0.727508	1.21875	1.02527	0.269738	1.38096	0.864882	1.23652	0.540095	1.73202	0.826117	0.553907	0.310357	0	0	0	0	0	0	0.286341	0	0	0	0	0
RL21_CYAP4	50S ribosomal protein L21	Cyanobacteria/Oscillatoriophycideae/Oscillatoriales/Cyanothecaceae/Cyanothece/Cyanothece sp.	1.3568	0.466241	0.68367	0.352782	0.174863	0.343653	0.34989	0.194775	0.206227	0.138997	0.156189	0.0721032	0.805495	0.788788	0	0	0	0	0	0	0	0	0	0.103757
RL21_SYNY3	50S ribosomal protein L21	Cyanobacteria/Synechococcales/Merismopediaceae/Synechocystis/Synechocystis sp. PCC 6803/Synechocystis sp.	0	0.211042	0	1.27258	0.157077	0.667397	1.23666	0.606653	0.323385	1.28077	0.828359	0.364389	0	0	0	0	0	0	0	0	0	0	0	0.691119
RL21_PROM2	50S ribosomal protein L21	Cyanobacteria/Synechococcales/Prochloraceae/Prochlorococcus/Prochlorococcus marinus/Prochlorococcus marinus	0	0	0	0.256923	0	0	0	0	0	0	0	0	0	0	0	0	0	0	0	0	0	0	0	0
RL21_PROMA	50S ribosomal protein L21	Cyanobacteria/Synechococcales/Prochloraceae/Prochlorococcus/Prochlorococcus marinus/Prochlorococcus marinus subsp. marinus/Prochlorococcus marinus	0	0	0	0	0	0	0.158441	0	0	0	0	0	0	0	0	0	0	0	0	0	0	0	0	0
RL21_SYNS3	50S ribosomal protein L21	Cyanobacteria/Synechococcales/Synechococcaceae/Synechococcus/Synechococcus sp.	0	0	0.29064	0	0	0	0	0	0	0	0	0	0	0	0	0	0	0	0	0	0	0	0	0
RL21_SYNSC	50S ribosomal protein L21	Cyanobacteria/Synechococcales/Synechococcaceae/Synechococcus/Synechococcus sp.	0	0.202868	0	0.583654	0.894633	0.284275	0.520766	0.729656	0.770227	0.813826	0.370772	0.47363	0	0	0	0	0	0	0	0	0	0	0	0
RL22_GLOVI	50S ribosomal protein L22	Cyanobacteria/Gloeobacteria/Gloeobacterales/Gloeobacteraceae/Gloeobacter/Gloeobacter violaceus/Gloeobacter violaceus	0.112023	0.309973	0.67736	0.487965	0	0.144787	0	0	0	0.275633	0.291749	0	0.388324	1.52108	0.39628	0	0	0	0	0.87942	0	0	0	0
RL22_SYNY3	50S ribosomal protein L22	Cyanobacteria/Synechococcales/Merismopediaceae/Synechocystis/Synechocystis sp. PCC 6803/Synechocystis sp.	0	0	0	0	0	0	0	0	0	0	0	0	0	0	0	0	0	0	0	0	0	0	0	0
RL22_PROMM	50S ribosomal protein L22	Cyanobacteria/Synechococcales/Prochloraceae/Prochlorococcus/Prochlorococcus marinus/Prochlorococcus marinus	1.24252	0.208371	0.113834	0.299743	0.15315	0.583972	0.139956	0.302474	0.798229	0.365214	0	0	0	0	0	0	0	0	0	0	0	0	0	0
RL22_SYNSC	50S ribosomal protein L22	Cyanobacteria/Synechococcales/Synechococcaceae/Synechococcus/Synechococcus sp.	0	0	0	0	0.311492	0	0.426984	0.1538	0.321998	0.369341	0.13104	0	0	0	0	0	0	0	0	0	0	0	0	0
RL22_SYNJB	50S ribosomal protein L22	Cyanobacteria/Synechococcales/Synechococcaceae/Synechococcus/Synechococcus sp.	0.359066	0.579575	0.271393	0	0	0	0	0	0	0	0	0	0	0	0	0	0	0	0	0	0	0	0	0
RL22_SYNJA	50S ribosomal protein L22	Cyanobacteria/Synechococcales/Synechococcaceae/Synechococcus/Synechococcus sp.	0	0	0	0	0.471231	0.152341	0.289586	0.310229	0	0.12486	0.26432	0	0	0	0	0	0	0.391535	0	0	0.1896	0	0.941605	0
RL22_SYNR3	50S ribosomal protein L22	Cyanobacteria/Synechococcales/Synechococcaceae/Synechococcus/Synechococcus sp.	0.229742	0	0	0.152412	0.155746	0.148468	0.142328	0.3076	0	0.123801	0.26208	0.120987	0	0	0	0	0	0	0	0	0	0	0	0
RL23_GLOVI	50S ribosomal protein L23	Cyanobacteria/Gloeobacteria/Gloeobacterales/Gloeobacteraceae/Gloeobacter/Gloeobacter violaceus/Gloeobacter violaceus	0.142682	0.51827	1.12957	0.603654	0.363921	0.731236	1.54542	0.187097	0.420262	0.301208	0.625011	1.00111	0	0	0	0.352854	0	0	0	0	0.878544	0.180369	0	0
RL23_TRIEI	50S ribosomal protein L23	Cyanobacteria/Oscillatoriophycideae/Oscillatoriales/Microcoleaceae/Trichodesmium/Trichodesmium erythraeum/Trichodesmium erythraeum	0	0	0.223936	0	0	0	0	0	0	0	0.253487	0	0	0	0	0	0	0	0	0	0	0	0	0
RL23_PROMT	50S ribosomal protein L23	Cyanobacteria/Synechococcales/Prochloraceae/Prochlorococcus/Prochlorococcus marinus/Prochlorococcus marinus	0.847172	0.407549	0.445292	0	0	0.412216	0	0.213511	0.225382	0	0	0	0	0	0	0	0	0	0	0	0	0	0	0
RL23_PROMA	50S ribosomal protein L23	Cyanobacteria/Synechococcales/Prochloraceae/Prochlorococcus/Prochlorococcus marinus/Prochlorococcus marinus subsp. marinus/Prochlorococcus marinus	0	0.301259	0.16458	0	0	0	0	0.218656	0	0	0	0	0	0	0	0	0	0	0	0	0	0	0	0
RL23_SYNS3	50S ribosomal protein L23	Cyanobacteria/Synechococcales/Synechococcaceae/Synechococcus/Synechococcus sp.	0.134205	0	0	0.178065	0.18196	0.346914	0	0.179687	0.189678	0.144639	0.306192	0.141351	0	0	0	0	0	0	0	0	0	0	0	0
RL23_SYNSC	50S ribosomal protein L23	Cyanobacteria/Synechococcales/Synechococcaceae/Synechococcus/Synechococcus sp.	0.268411	0.247569	0	0.534195	0	0	0.166284	0.179687	0	0.144639	0	0	0	0	0	0	0	0.22678	0	0	0	0	0	0
RL23_SYNR3	50S ribosomal protein L23	Cyanobacteria/Synechococcales/Synechococcaceae/Synechococcus/Synechococcus sp.	0.159468	0	0.482121	0	0	0	0	0	0	0	0	0	0	0	0	0	0	0	0	0	0	0	0	0
RL23_SYNPX	50S ribosomal protein L23	Cyanobacteria/Synechococcales/Synechococcaceae/Synechococcus/Synechococcus sp.	1.21386	0.933004	1.83494	0.536853	0	0.52296	0.250667	0	0.857799	0	0	0	0	0	0	0	0	0	0	0	0	0	0	0
RL24_GLOVI	50S ribosomal protein L24	Cyanobacteria/Gloeobacteria/Gloeobacterales/Gloeobacteraceae/Gloeobacter/Gloeobacter violaceus/Gloeobacter violaceus	0	0	0	0	0	0	0	0.457523	0.321975	0	0	0	0	0	0	0	0	0	0	0	0	0	0	0
RL24_CYAA5	50S ribosomal protein L24	Cyanobacteria/Oscillatoriophycideae/Oscillatoriales/Cyanothecaceae/Cyanothece/Cyanothece sp.	0	0	0	0.164996	0	0	0	0	0.175757	0	0.283719	0.130976	0	0	0	0	0	0	0	0	0	0	0	0
RL24_PROM1	50S ribosomal protein L24	Cyanobacteria/Synechococcales/Prochloraceae/Prochlorococcus/Prochlorococcus marinus/Prochlorococcus marinus	0	0	0.257738	0.678663	0	0	0	0	0	0.275633	0	0	0	0	0	0	0	0	0	0	0	0	0	0
RL24_SYNPX	50S ribosomal protein L24	Cyanobacteria/Synechococcales/Synechococcaceae/Synechococcus/Synechococcus sp.	1.36687	0.420244	0.573954	1.36018	1.08106	0.7361	0	1.06755	1.12691	0.368283	0.389816	0.47988	0	0	0	0	0	0	0	0	0	0	0	0
RL25_GLOVI	50S ribosomal protein L25 (General stress protein CTC)	Cyanobacteria/Gloeobacteria/Gloeobacterales/Gloeobacteraceae/Gloeobacter/Gloeobacter violaceus/Gloeobacter violaceus	0	0	0	0.0912923	0.466447	0.444649	0.0852523	0.184248	0.0972462	0.0741552	0.313964	0.217408	0	0	0	0	0	0	0	0	0	0	0	0
RL25_NOSP7	50S ribosomal protein L25 (General stress protein CTC)	Cyanobacteria/Nostocales/Nostocaceae/Nostoc/Nostoc punctiforme/Nostoc punctiforme	0	0	0	0.155039	0.0967264	0	0.176786	0	0	0.0768872	0.0813826	0.150278	0	0	0	0	0	0	0	0	0	0	0	0
RL25_CYAP7	50S ribosomal protein L25 (General stress protein CTC)	Cyanobacteria/Oscillatoriophycideae/Oscillatoriales/Cyanothecaceae/Cyanothece/Cyanothece sp.	0.42605	0.349352	1.09218	0.847429	1.0191	1.0965	1.09381	1.37063	1.66588	0.766425	0.516034	1.19193	0	0	0	0.200215	0.24796	0.257357	0	0	0.24925	0	0	0.265083
RL27_SYNJA	50S ribosomal protein L27	Cyanobacteria/Synechococcales/Synechococcaceae/Synechococcus/Synechococcus sp.	0	0	0	0	0	0	0.186608	0	0	0	0	0.317254	0	0	0	0	0	0	0	0	0	1.01207	0	0
RL27_SYNY3	50S ribosomal protein L27	Cyanobacteria/Synechococcales/Merismopediaceae/Synechocystis/Synechocystis sp. PCC 6803/Synechocystis sp.	1.75454	1.87007	1.46037	2.4697	3.67454	2.38683	2.56224	1.84357	1.62756	2.52252	2.70101	2.02486	1.10558	0	0	0	0	0	0	0	0	0.621042	0.633148	0
RL27_SYNP6	50S ribosomal protein L27	Cyanobacteria/Synechococcales/Synechococcaceae/Synechococcus/Synechococcus elongatus/Synechococcus sp.	1.91361	2.63345	1.76778	0.86723	2.19415	2.8664	0.817083	1.27898	1.39105	1.59771	1.49125	1.37469	1.10558	2.70662	0.564116	0	0	0	0	0	0	0.449808	0	0
RL27_THEEB	50S ribosomal protein L27	Cyanobacteria/Synechococcales/Synechococcaceae/Thermosynechococcus/Thermosynechococcus elongatus/Thermosynechococcus elongatus	0	0	0	0	0.887162	0.590534	1.20678	0.672163	1.1613	0.344494	0.381795	0.497071	0	0	0	0	0	0.565551	0.738373	0	0	0	0	0
RL27_GLOVI	50S ribosomal protein L27	Cyanobacteria/Gloeobacteria/Gloeobacterales/Gloeobacteraceae/Gloeobacter/Gloeobacter violaceus/Gloeobacter violaceus	0.597805	1.71531	0.314025	1.27963	2.15073	0.815225	1.94488	1.05096	1.53226	2.36266	0.907892	0.834288	0	3.70831	0.551148	0.424264	0	0.263274	0.500835	0.554872	0.764939	0	1.25943	0.692492
RL27_TRIEI	50S ribosomal protein L27	Cyanobacteria/Oscillatoriophycideae/Oscillatoriales/Microcoleaceae/Trichodesmium/Trichodesmium erythraeum/Trichodesmium erythraeum	0.159468	0	0	0	0.422483	0.20137	0.197585	0.208602	0.225382	0.171865	0	0	0	0	0	0	0	0	0.257707	0	0	0	0	0
RL27_NOSP7	50S ribosomal protein L27	Cyanobacteria/Nostocales/Nostocaceae/Nostoc/Nostoc punctiforme/Nostoc punctiforme	0	0.294171	0.321414	1.00835	0.883051	0.188378	0.180588	0.653364	0	1.5673	0.682877	0.323468	0	0	0	0	0	0	0	0.280779	0	0	0	0
RL27_NOSS1	50S ribosomal protein L27	Cyanobacteria/Nostocales/Nostocaceae/Nostoc/Nostoc sp.	0.636017	0.5815	0.639091	0	0	0	0	0	0	0	0.179799	0.166005	0	0	0	0	0	0	0	0	0	0	0	0
RL27_MICAN	50S ribosomal protein L27	Cyanobacteria/Oscillatoriophycideae/Chroococcales/Microcystaceae/Microcystis/Microcystis aeruginosa/Microcystis aeruginosa	1.38822	2.54232	1.8524	1.91022	2.5735	2.53199	0.781459	1.61743	1.33242	2.74509	1.46292	2.19467	0	0	0	0	0	0	0	0	0	0	0.216015	0
RL27_CYAA5	50S ribosomal protein L27	Cyanobacteria/Oscillatoriophycideae/Oscillatoriales/Cyanothecaceae/Cyanothece/Cyanothece sp.	0	0	0	0	0	0	0.197585	0	0	0	0	0	0	0	0	0	0	0	0	0	0	0	0	0
RL27_CYAP7	50S ribosomal protein L27	Cyanobacteria/Oscillatoriophycideae/Oscillatoriales/Cyanothecaceae/Cyanothece/Cyanothece sp.	0.159468	0.143704	0.157013	2.65526	3.42674	1.42206	2.72979	2.69451	3.78833	3.0716	3.84942	3.22163	0	0	0.551148	0	0.805139	0	0	0.264825	0	0	0	0.456532
RL27_CYAP4	50S ribosomal protein L27	Cyanobacteria/Oscillatoriophycideae/Oscillatoriales/Cyanothecaceae/Cyanothece/Cyanothece sp.	2.32421	2.43468	1.11586	1.54441	1.3744	2.85053	1.4601	1.37635	1.67564	0.776028	1.08514	0.333963	0	1.05203	0	0	0	0.254498	0	0	0.257944	0	0	0.478348
RL27_CYAP8	50S ribosomal protein L27	Cyanobacteria/Oscillatoriophycideae/Oscillatoriales/Cyanothecaceae/Cyanothece/Cyanothece sp.	0	0	0	0	0.211241	0	0.193043	0.208602	0.220201	0.167915	0.177732	0.328194	0	0	0	0	0	0	0	0	0	0	0	0
RL27_ACAM1	50S ribosomal protein L27	Cyanobacteria/Synechococcales/Acaryochloridaceae/Acaryochloris/Acaryochloris marina/Acaryochloris marina	0.471112	0.578196	0.478384	0.407068	0.399522	0.618324	1.16974	0.403497	0	0.343731	0.539541	0	0	0.522871	0	0	0	0	0	0	0	0	0	0
RL27_PROMS	50S ribosomal protein L27	Cyanobacteria/Synechococcales/Prochloraceae/Prochlorococcus/Prochlorococcus marinus/Prochlorococcus marinus	0	0	0	0	0	0	0	0.221322	0	0	0	0	0	0	0	0	0	0	0	0	0	0	0	0
RL27_PROM3	50S ribosomal protein L27	Cyanobacteria/Synechococcales/Prochloraceae/Prochlorococcus/Prochlorococcus marinus/Prochlorococcus marinus	0	0.308698	0	0.214102	0.218786	0	0.593887	0.216053	0	0.324635	0	0.169958	0	0	0	0	0	0	0	0	0	0	0	0
RL27_PROMM	50S ribosomal protein L27	Cyanobacteria/Synechococcales/Prochloraceae/Prochlorococcus/Prochlorococcus marinus/Prochlorococcus marinus	0.167343	0	0	0.444064	0.226889	0.216286	0.207342	0.224054	0.236512	0.541058	0.190898	0.528757	0	0	0	0	0	0	0	0	0	0	0	0
RL27_PROMP	50S ribosomal protein L27	Cyanobacteria/Synechococcales/Prochloraceae/Prochlorococcus/Prochlorococcus marinus/Prochlorococcus marinus subsp. pastoris/Prochlorococcus marinus subsp. pastoris	0	0	0	1.15286	0.235616	0.224605	0.215317	0.232672	0.245609	0.374579	0.19824	0	0	0	0	0	0	0	0	0	0	0	0	0
RL27_SYNP2	50S ribosomal protein L27	Cyanobacteria/Synechococcales/Synechococcaceae/Synechococcus/Synechococcus sp.	0	0	0	0.846333	0.216212	0	0.790339	0.213511	1.12429	0	0	0.835884	0	0	0	0	0	0	0	0	0	0	0	0
RL27_SYNS3	50S ribosomal protein L27	Cyanobacteria/Synechococcales/Synechococcaceae/Synechococcus/Synechococcus sp.	0.157613	0.140475	0	0.202074	0	0.196845	0.195287	0	0	0.169867	0	0	0	0	0	0	0	0	0	0	0	0	0	0
RL27_SYNSC	50S ribosomal protein L27	Cyanobacteria/Synechococcales/Synechococcaceae/Synechococcus/Synechococcus sp.	0.304601	0	0.153484	0	0	0	0	0	0	0	0.173738	0	0	0	0	0	0	0	0	0	0	0	0	0
RL27_SYNPW	50S ribosomal protein L27	Cyanobacteria/Synechococcales/Synechococcaceae/Synechococcus/Synechococcus sp.	0.460363	0.140475	0.308713	0	0	0.597244	0.188705	0.822611	0.648205	0	0.175713	0	0	0	0	0	0	0	0	0	0	0	0	0
RL27_SYNPX	50S ribosomal protein L27	Cyanobacteria/Synechococcales/Synechococcaceae/Synechococcus/Synechococcus sp.	0	0	0	0.224807	0.229725	0.21899	0	0	0.239469	0	0	0	0	0	0	0	0	0	0	0	0	0	0	0
RL28_ANAVT	50S ribosomal protein L28	Cyanobacteria/Nostocales/Nostocaceae/Trichormus/Anabaena variabilis/Anabaena variabilis	0	0	0	0.473278	0.789932	0.691546	0.662949	0.238795	0.504145	0	0.203457	0.425788	0	0	0	0	0	0	0	0	0	0	0	0
RL28_SYNP2	50S ribosomal protein L28	Cyanobacteria/Synechococcales/Synechococcaceae/Synechococcus/Synechococcus sp.	0.661208	0.617395	0.503873	0.222032	0.453778	0.64622	0	0.448109	0	0.358506	0.76359	0.352505	0	0	0	0	0	0	0	0	0	0	0	0
RL28_SYNR3	50S ribosomal protein L28	Cyanobacteria/Synechococcales/Synechococcaceae/Synechococcus/Synechococcus sp.	1.72989	2.39986	0.720075	0.455306	0	1.10881	1.48814	0.68918	0.485	0	0.19573	0	0	0	0	0	0	0	0	0	0	0	0	0
RL29_NOSS1	50S ribosomal protein L29	Cyanobacteria/Nostocales/Nostocaceae/Nostoc/Nostoc sp.	0.178352	0	0	0	0	0.461031	0.220983	0.238795	0.252072	0	0	0	3.09126	3.63257	3.1546	0	0	0	0	0	0.583769	0	0	0
RL29_CYAP7	50S ribosomal protein L29	Cyanobacteria/Oscillatoriophycideae/Oscillatoriales/Cyanothecaceae/Cyanothece/Cyanothece sp.	0	0	0.184596	0	0.248351	0	0	0	0	0.197413	0	0	0	0	0	0	0	0	0	0	0	0	0	0
RL29_CYAP8	50S ribosomal protein L29	Cyanobacteria/Oscillatoriophycideae/Oscillatoriales/Cyanothecaceae/Cyanothece/Cyanothece sp.	0	0.158256	0	0	0	0	0	0.221322	0.233628	0	0	0	0	0	0	0	0	0	0	0	0	0	0	0
RL29_PROMS	50S ribosomal protein L29	Cyanobacteria/Synechococcales/Prochloraceae/Prochlorococcus/Prochlorococcus marinus/Prochlorococcus marinus	0	0	0	0	0	0	0	0	0	0	0	0.213081	0	0	0	0	0	0	0	0	0	0	0	0
RL29_PROMT	50S ribosomal protein L29	Cyanobacteria/Synechococcales/Prochloraceae/Prochlorococcus/Prochlorococcus marinus/Prochlorococcus marinus	0	0	0	0	0	0	0	0	0	0	0	0	0	0	0	0	0	0	0	0	0	0	0	0
RL29_SYNSC	50S ribosomal protein L29	Cyanobacteria/Synechococcales/Synechococcaceae/Synechococcus/Synechococcus sp.	0.572736	0.352176	0.961979	0.986197	1.28042	0.493498	0	0.766834	0	0.400535	0.217785	0	0	0	0	0	0	0	0	0	0	0	0	0
RL29_SYNR3	50S ribosomal protein L29	Cyanobacteria/Synechococcales/Synechococcaceae/Synechococcus/Synechococcus sp.	0	0.166697	0	0	0.24504	0	0	0.241979	0.255433	0	0	0	0	0	0	0	0	0	0	0	0	0	0	0
RL29_SYNPX	50S ribosomal protein L29	Cyanobacteria/Synechococcales/Synechococcaceae/Synechococcus/Synechococcus sp.	0	0	0	0	0.262543	0	0.239924	0	0	0.208694	0	0	0	0	0	0	0	0	0	0	0	0	0	0
RL29_THEEB	50S ribosomal protein L29	Cyanobacteria/Synechococcales/Synechococcaceae/Thermosynechococcus/Thermosynechococcus elongatus/Thermosynechococcus elongatus	0	0	0	0.382651	0.13034	0	0.119111	0	0.271738	0.103607	0.109665	0.101251	0	0	0	0	0	0	0	0	0	0	0	0
RL3_CYAA5	50S ribosomal protein L3	Cyanobacteria/Oscillatoriophycideae/Oscillatoriales/Cyanothecaceae/Cyanothece/Cyanothece sp.	0.20961	0.128889	0.281652	0.278112	0.522597	0.346668	0.432853	0.17956	0.371132	0.213772	0.146566	0	0	0	0	0	0.324345	0.434214	0.207631	0.331346	0	0	0	0
RL3_SYNS3	50S ribosomal protein L3	Cyanobacteria/Synechococcales/Synechococcaceae/Synechococcus/Synechococcus sp.	0.264483	0.0609866	0.266539	0.614108	0.896488	0.512756	0.655403	0.442644	0.560707	0.641352	0.150856	0.417847	0	0	0	0	0	0	0.106854	0	0	0	0	0
RL3_GLOVI	50S ribosomal protein L3	Cyanobacteria/Gloeobacteria/Gloeobacterales/Gloeobacteraceae/Gloeobacter/Gloeobacter violaceus/Gloeobacter violaceus	0	0	0	0	0	0.182491	0.160715	0.362715	0.0916627	0.0698974	0	0.0683083	0	0	0	0	0	0	0	0	0	0	0	0
RL3_ANAVT	50S ribosomal protein L3	Cyanobacteria/Nostocales/Nostocaceae/Trichormus/Anabaena variabilis/Anabaena variabilis	0.0642405	0	0.12948	0	0.170636	0.0830292	0.477575	0.168504	0	0.199208	0.568276	0.0648929	0	0	0	0	0	0	0	0	0	0	0	0
RL3_TRIEI	50S ribosomal protein L3	Cyanobacteria/Oscillatoriophycideae/Oscillatoriales/Microcoleaceae/Trichodesmium/Trichodesmium erythraeum/Trichodesmium erythraeum	0	0	0.213439	0	0	0	0.262417	0.283569	0	0	0	0	0	0	0	0	0	0	0	0	0	0	0	0
RL3_ACAM1	50S ribosomal protein L3	Cyanobacteria/Synechococcales/Acaryochloridaceae/Acaryochloris/Acaryochloris marina/Acaryochloris marina	0	0	0	0.0908312	0.371273	0.0884807	0.169644	0	0.0967551	0.0737806	0	0.144206	0	0	0	0	0	0	0	0	0	0	0	0
RL3_SYNP6	50S ribosomal protein L3	Cyanobacteria/Synechococcales/Synechococcaceae/Synechococcus/Synechococcus elongatus/Synechococcus sp.	0	0	0.0650481	0.171282	0.0875143	0	0.15623	0.428085	0.362783	0.137511	0.438367	0.202368	0	0	0	0	0	0	0	0	0	0	0	0
RL3_SYNSC	50S ribosomal protein L3	Cyanobacteria/Synechococcales/Synechococcaceae/Synechococcus/Synechococcus sp.	1.34476	0.80416	1.31797	0.789567	0.443679	0.705882	0.48738	0.531173	1.1119	0.173911	0.18408	0	0	0	0	0	0	0	0	0	0	0	0	0
RL3_SYNJA	50S ribosomal protein L3	Cyanobacteria/Synechococcales/Synechococcaceae/Synechococcus/Synechococcus sp.	0	0	0	1.35781	0	0	0	0	0	0	0	0	0	0	0	0	0	0	0	0	0	0	0	0
RL3_SYNPX	50S ribosomal protein L3	Cyanobacteria/Synechococcales/Synechococcaceae/Synechococcus/Synechococcus sp.	0.344612	0.211903	0.115764	0	0.622983	0	0	0	0.162352	0	0	0	0	0	0	0	0	0	0	0	0	0	0	0
RL3_THEEB	50S ribosomal protein L3	Cyanobacteria/Synechococcales/Synechococcaceae/Thermosynechococcus/Thermosynechococcus elongatus/Thermosynechococcus elongatus	0.130334	0.120214	0	0	0.265067	0	0.322975	0	0.368414	0.0702335	0	0.0686367	0	0	0	0	0	0	0	0	0	0	0	0
RL31_CYAP7	50S ribosomal protein L31	Cyanobacteria/Oscillatoriophycideae/Oscillatoriales/Cyanothecaceae/Cyanothece/Cyanothece sp.	0	0.158256	0.172913	0	0	0.221762	0	0	0	0	0	0	0	0.582438	0	0	0	0	0	0	0	0	0	0
RL31_PROMA	50S ribosomal protein L31	Cyanobacteria/Synechococcales/Prochloraceae/Prochlorococcus/Prochlorococcus marinus/Prochlorococcus marinus subsp. marinus/Prochlorococcus marinus	0.276628	0	0.139389	0	0.187531	0.178767	0	0	0.195485	0	0	0	0	0	0	0	0	0	0	0	0	0	0	0
RL31_SYNP2	50S ribosomal protein L31	Cyanobacteria/Synechococcales/Synechococcaceae/Synechococcus/Synechococcus sp.	0	0	0	0	0.238675	0	0.218113	0.235694	0	0	0	0	0	0	0	0	0	0	0	0	0	0	0	0
RL31_SYNS3	50S ribosomal protein L31	Cyanobacteria/Synechococcales/Synechococcaceae/Synechococcus/Synechococcus sp.	1.06859	0.989256	0.944271	0.529061	0.178427	0.525575	1.15117	1.60693	0.935556	0.872259	0	0.415818	0	0	0	0	0	0	0	0	0	0	0	0
RL31_SYNPW	50S ribosomal protein L31	Cyanobacteria/Synechococcales/Synechococcaceae/Synechococcus/Synechococcus sp.	0	0	0	0.20437	0	0.398163	0.190849	0	0.217699	0	0.175713	0.486697	0	0	0	0	0	0	0	0	0	0	0	0
RL31_THEEB	50S ribosomal protein L31	Cyanobacteria/Synechococcales/Synechococcaceae/Thermosynechococcus/Thermosynechococcus elongatus/Thermosynechococcus elongatus	0.173779	0	0.359725	0	0.248351	0.673814	0.4363	0.238795	1.00183	0	0.203457	0.366062	0	0	0	0	0	0	0	0	0	0	0	0
RL32_PROM4	50S ribosomal protein L32	Cyanobacteria/Synechococcales/Prochloraceae/Prochlorococcus/Prochlorococcus marinus/Prochlorococcus marinus	0.666627	0.204955	0.671808	0.299743	0.6126	0.583972	0.275323	1.19006	0.314057	0.243476	0	0	0	0	0	0	0	0	0	0	0	0	0	0
RL32_PROMT	50S ribosomal protein L32	Cyanobacteria/Synechococcales/Prochloraceae/Prochlorococcus/Prochlorococcus marinus/Prochlorococcus marinus	0	0	0	0.299743	0	0.291986	0	0	0	0.243476	0.519791	0	0	0	0	0	0	0	0	0.388411	0	0	0	0
RL33_NOSS1	50S ribosomal protein L33	Cyanobacteria/Nostocales/Nostocaceae/Nostoc/Nostoc sp.	0	0.204955	0	0.294829	0	0	0	0	0	0	0	0	0	0	0	0	0	0	0	0	0	0	0	0
RL33_MICAN	50S ribosomal protein L33	Cyanobacteria/Oscillatoriophycideae/Chroococcales/Microcystaceae/Microcystis/Microcystis aeruginosa/Microcystis aeruginosa	0	0	0	0	0	0	0	0	0	0	0	0	0	0	0	0	0	0	0	0	0	0	0	0
RL331_SYNSC	50S ribosomal protein L33 1	Cyanobacteria/Synechococcales/Synechococcaceae/Synechococcus/Synechococcus sp.	1.25121	1.15405	1.47109	0.830058	0.565477	1.61715	1.03352	1.39603	1.17892	0	0.237888	0.219637	0	0	0	0	0	0	0	0	0	0	0	0
RL34_SYNY3	50S ribosomal protein L34	Cyanobacteria/Synechococcales/Merismopediaceae/Synechocystis/Synechocystis sp. PCC 6803/Synechocystis sp.	0	0.271788	0	0	0.799044	0	0	0	0	0	0	0	1.02146	0	0	0	0	0	0	0.506623	0	0	0	0
RL34_PROM4	50S ribosomal protein L34	Cyanobacteria/Synechococcales/Prochloraceae/Prochlorococcus/Prochlorococcus marinus/Prochlorococcus marinus	0	0	0.296959	0	0.399522	0	0	0.394531	0.416467	0.317578	0	0	0	0	0	0	0	0	0	0	0	0	0	0
RL34_SYNR3	50S ribosomal protein L34	Cyanobacteria/Synechococcales/Synechococcaceae/Synechococcus/Synechococcus sp.	0	0	0	0.390969	0	0	0	0	0	0.317578	0.336146	0.310357	0	0	0	0	0	0	0	0	0	0	0	0
RL35_NOSS1	50S ribosomal protein L35	Cyanobacteria/Nostocales/Nostocaceae/Nostoc/Nostoc sp.	0	0	0	0.544987	0.278455	0	0	0	0	0	0	0	0	0	0	0	0	0	0	0	0	0	0	0
RL35_SYNP6	50S ribosomal protein L35	Cyanobacteria/Synechococcales/Synechococcaceae/Synechococcus/Synechococcus elongatus/Synechococcus sp.	0.387279	0	0.390289	0	0	0	0	0.259263	0	0	0.220896	0	0	0	0	0	0	0	0	0	0	0	0	0
RL35_SYNS9	50S ribosomal protein L35	Cyanobacteria/Synechococcales/Synechococcaceae/Synechococcus/Synechococcus sp.	0	0	0	0.256923	0.262543	0	0	0.518526	1.12789	0.208694	0	0.21631	0	0	0	0	0	0	0	0	0	0	0	0
RL35_SYNJB	50S ribosomal protein L35	Cyanobacteria/Synechococcales/Synechococcaceae/Synechococcus/Synechococcus sp.	0	0	0	0	0	0	0.479849	0.259263	0.547357	0.208694	0.220896	0	0	0	0	0	0	0	0	0	0	0	0	0
RL35_SYNJA	50S ribosomal protein L35	Cyanobacteria/Synechococcales/Synechococcaceae/Synechococcus/Synechococcus sp.	0	0	0	0	0	0	0	0	0	0	0	0	0	0	0	0	0	0	0	0	0	0	0	0
RL35_SYNR3	50S ribosomal protein L35	Cyanobacteria/Synechococcales/Synechococcaceae/Synechococcus/Synechococcus sp.	1.21977	1.31448	0.98314	0.753753	2.64985	1.71716	0.640574	1.03149	0.866463	0.398058	0.358983	1.35542	0	0	0	0	0	0	0	0	0	0	0	0
RL36_PROMT	50S ribosomal protein L36	Cyanobacteria/Synechococcales/Prochloraceae/Prochlorococcus/Prochlorococcus marinus/Prochlorococcus marinus	0.347558	0	0	0	0.471231	0	1.2919	0	0	0	0	0.366062	0	0	0	0	0	0	0	0	0	0	0	0
RL36_SYNS9	50S ribosomal protein L36	Cyanobacteria/Synechococcales/Synechococcaceae/Synechococcus/Synechococcus sp.	0	0.98702	0	0	1.4509	0	0	0	0.504145	0.384436	0	0	0	0	0	0	0	0	0	0	0	0	0	0
RL36_SYNPW	50S ribosomal protein L36	Cyanobacteria/Synechococcales/Synechococcaceae/Synechococcus/Synechococcus sp.	0	0.329007	0	0.473278	0	0.461031	0	0.47759	0	0	0	0	0	0	0	0	0	0	0	0	0	0	0	0
RL36_THEEB	50S ribosomal protein L36	Cyanobacteria/Synechococcales/Synechococcaceae/Thermosynechococcus/Thermosynechococcus elongatus/Thermosynechococcus elongatus	0	0	0	0	0	0.407423	0	0	1.78209	0.339734	0	0	0	0	0	0	0	0	0	0	0	0	0	0
RL4_NOSP7	50S ribosomal protein L4	Cyanobacteria/Nostocales/Nostocaceae/Nostoc/Nostoc punctiforme/Nostoc punctiforme	0	0.137387	0	0	0	0	0	0	0	0	0	0.313768	1.03269	1.5169	1.05384	0	0.501369	0	0	0	0	0	0	0
RL4_GLOVI	50S ribosomal protein L4	Cyanobacteria/Gloeobacteria/Gloeobacterales/Gloeobacteraceae/Gloeobacter/Gloeobacter violaceus/Gloeobacter violaceus	0	0	0	0	0	0.224605	0	0.465344	0	0	0	0	0	0	0	0	0	0	0	0	0	0	0	0
RL4_PROM3	50S ribosomal protein L4	Cyanobacteria/Synechococcales/Prochloraceae/Prochlorococcus/Prochlorococcus marinus/Prochlorococcus marinus	0	0	0.278778	0	0	0	0	0	0.390969	0	0	0	0	0	0	0	0	0	0	0	0	0	0	0
RL4_SYNP6	50S ribosomal protein L4	Cyanobacteria/Synechococcales/Synechococcaceae/Synechococcus/Synechococcus elongatus/Synechococcus sp.	0	0.185677	0	0.0890326	0.0909802	0.173457	0.249426	0.269531	0.284517	0	0	0	0	0	0	0	0	0	0	0	0	0	0	0
RL4_SYNS3	50S ribosomal protein L4	Cyanobacteria/Synechococcales/Synechococcaceae/Synechococcus/Synechococcus sp.	0	0	0	0	0	0.296935	0	0	0.324703	0	0	0	0	0	0	0	0	0	0	0	0	0	0	0
RL4_SYNSC	50S ribosomal protein L4	Cyanobacteria/Synechococcales/Synechococcaceae/Synechococcus/Synechococcus sp.	0.121025	0.528369	0	0.0999143	1.22885	0	0.279912	0	0.448529	0.130434	0.13806	0.33425	0	0	0	0	0	0	0	0	0	0	0	0
RL4_SYNPW	50S ribosomal protein L4	Cyanobacteria/Synechococcales/Synechococcaceae/Synechococcus/Synechococcus sp.	0.363074	0.446509	0.24393	0	0.164089	0.156421	0	0	0	0	0	0.127468	0	0	0	0	0	0	0	0	0	0	0	0
RL4_SYNPX	50S ribosomal protein L4	Cyanobacteria/Synechococcales/Synechococcaceae/Synechococcus/Synechococcus sp.	0.447563	0.294865	0.0644344	0.424165	0.520132	0.495826	0.633763	0.428029	0.632559	0.344542	0.218812	0.202025	0	0	0	0	0	0	0	0	0	0	0	0
RL5_SYNJB	50S ribosomal protein L5	Cyanobacteria/Synechococcales/Synechococcaceae/Synechococcus/Synechococcus sp.	0.288399	0.199504	0	0.645755	0.51328	0.745649	0.950147	0.834923	1.73976	1.28236	0.540507	0.43138	0	1.13611	0	1.53992	1.40817	2.82775	0	0.287712	0.273867	1.12452	1.81346	3.5508
RL5_NOSP7	50S ribosomal protein L5	Cyanobacteria/Nostocales/Nostocaceae/Nostoc/Nostoc punctiforme/Nostoc punctiforme	0.0736671	0.581738	0.374249	0.293227	0	0.190426	0.595167	0.0986327	0.832935	0	0	0	5.79295	2.77131	3.94109	0	0	0	0	0	0	0	0	0
RL5_SYNP2	50S ribosomal protein L5	Cyanobacteria/Synechococcales/Synechococcaceae/Synechococcus/Synechococcus sp.	0.280676	0.951912	1.04329	0.372403	0.29609	0.175192	0.167947	0.201649	0.0957875	0.24291	0.179799	0.33201	0.52208	0	0	0	0	0	0	0	0	0	0	0
RL5_GLOVI	50S ribosomal protein L5	Cyanobacteria/Gloeobacteria/Gloeobacterales/Gloeobacteraceae/Gloeobacter/Gloeobacter violaceus/Gloeobacter violaceus	0.1442	0.145375	0.894863	0	0.427396	0.186374	0.571163	0.211028	0.203803	0.325277	0	0	0	0	1.08977	0	0	0.266335	0	0	0	0	0	0
RL5_NOSS1	50S ribosomal protein L5	Cyanobacteria/Nostocales/Nostocaceae/Nostoc/Nostoc sp.	0.358275	0.27538	0.240707	0.0792272	0	0.077177	0	0	0	0	0	0	0	0.202699	0	0	0	0	0	0	0	0	0	0
RL5_MICAN	50S ribosomal protein L5	Cyanobacteria/Oscillatoriophycideae/Chroococcales/Microcystaceae/Microcystis/Microcystis aeruginosa/Microcystis aeruginosa	0	0	0	0	0.211241	0.20137	0.193043	0	0	0	0.533197	0.164097	0	0	0	0	0	0	0	0	0	0	0	0
RL5_CYAP7	50S ribosomal protein L5	Cyanobacteria/Oscillatoriophycideae/Oscillatoriales/Cyanothecaceae/Cyanothece/Cyanothece sp.	0.127875	0.154349	0.193303	0.254499	0.389589	0.701933	0.158441	0.684846	0.271097	0.171865	0.327789	0.202025	0	0	0.678536	0.168105	0.107605	0	0	0	0	0	0.25983	0.193811
RL5_CYAP8	50S ribosomal protein L5	Cyanobacteria/Oscillatoriophycideae/Oscillatoriales/Cyanothecaceae/Cyanothece/Cyanothece sp.	0.288399	0.47881	0.29064	0	0	0	0.0714669	0.0772273	0	0	0	0.0607508	0	0	0	0	0	0	0	0	0	0	0	0
RL5_TRIEI	50S ribosomal protein L5	Cyanobacteria/Oscillatoriophycideae/Oscillatoriales/Microcoleaceae/Trichodesmium/Trichodesmium erythraeum/Trichodesmium erythraeum	0	0	0	0	0	0.199081	0.190849	0.206232	0	0.166006	0.351425	0	0	0	0	0	0	0	0	0	0	0	0	0
RL5_ACAM1	50S ribosomal protein L5	Cyanobacteria/Synechococcales/Acaryochloridaceae/Acaryochloris/Acaryochloris marina/Acaryochloris marina	0	0.126285	0.29064	0.191325	0.185636	0.557634	0.895371	0.840667	0	0.608822	0.478329	0	0	0	0.510105	0	0	1.06534	0	0	1.40612	0	0	0.716649
RL5_PROM4	50S ribosomal protein L5	Cyanobacteria/Synechococcales/Prochloraceae/Prochlorococcus/Prochlorococcus marinus/Prochlorococcus marinus	0	0	0	0.181662	0.394477	0.376043	0.190849	0	0	0.313568	0.156189	0	0	0	0	0	0	0	0	0	0	0	0	0
RL5_PROMM	50S ribosomal protein L5	Cyanobacteria/Synechococcales/Prochloraceae/Prochlorococcus/Prochlorococcus marinus/Prochlorococcus marinus	0.225913	0	0	0.0999143	0.5105	0.0973287	0	0.201649	0.425722	0.162317	0.0859039	0.237941	0	0	0	0	0	0	0	0	0	0	0	0
RL5_PROM1	50S ribosomal protein L5	Cyanobacteria/Synechococcales/Prochloraceae/Prochlorococcus/Prochlorococcus marinus/Prochlorococcus marinus	0.134873	0.497602	0	0	0	0	0.167112	0	0	0	0	0	0	0	0	0	0	0	0	0	0	0	0	0
RL5_PROMT	50S ribosomal protein L5	Cyanobacteria/Synechococcales/Prochloraceae/Prochlorococcus/Prochlorococcus marinus/Prochlorococcus marinus	0.230719	0.585212	0.406897	0.15306	0	0	0	0.0772273	0	0	0	0.0607508	0	0	0	0	0	0	0	0	0	0	0	0
RL5_PROMP	50S ribosomal protein L5	Cyanobacteria/Synechococcales/Prochloraceae/Prochlorococcus/Prochlorococcus marinus/Prochlorococcus marinus subsp. pastoris/Prochlorococcus marinus subsp. pastoris	0.157613	0.5815	0.170751	0	0	0	0	0	0	0	0	0	0	0	0	0	0	0	0	0	0	0	0	0
RL5_SYNP6	50S ribosomal protein L5	Cyanobacteria/Synechococcales/Synechococcaceae/Synechococcus/Synechococcus elongatus/Synechococcus sp.	0.251014	0.231523	0.252965	0	0	0	0.899717	0	0	0	0	0	0	0	0	0	0	0	0	0	0	0	0	0
RL5_SYNJA	50S ribosomal protein L5	Cyanobacteria/Synechococcales/Synechococcaceae/Synechococcus/Synechococcus sp.	0	0	0	0.128461	0.131271	0.125137	0	0	0	0.104347	0.331344	0	0	0	0	0	0	0	0	0	0	0	0	0
RL5_SYNR3	50S ribosomal protein L5	Cyanobacteria/Synechococcales/Synechococcaceae/Synechococcus/Synechococcus sp.	0	0.263205	0.714459	0.399657	0.395638	0.194657	0.559824	0.302474	0	0.324635	0.171808	0.0793135	0	0	0	0	0	0	0	0	0	0	0	0
RL5_SYNPW	50S ribosomal protein L5	Cyanobacteria/Synechococcales/Synechococcaceae/Synechococcus/Synechococcus sp.	0.602434	0.625113	0.834784	0.0999143	0.4084	0.0973287	0.46652	0.504123	0.319292	0.0811587	0	0	0	0	0	0	0	0	0	0	0	0	0	0
RL6_MICAN	50S ribosomal protein L6	Cyanobacteria/Oscillatoriophycideae/Chroococcales/Microcystaceae/Microcystis/Microcystis aeruginosa/Microcystis aeruginosa	0.0753042	0.069457	0	0.399657	0.9189	1.07062	1.30626	0.907421	1.06431	0.486952	0	0.237941	0	0	0.532776	0.19799	0.380205	0.890743	0.730169	0.388411	0.862681	0.708448	0.102007	0.684798
RL6_SYNY3	50S ribosomal protein L6	Cyanobacteria/Synechococcales/Merismopediaceae/Synechocystis/Synechocystis sp. PCC 6803/Synechocystis sp.	3.01581	2.80293	1.53612	1.45145	1.00315	1.58272	2.00526	1.92881	2.86125	1.61075	1.46074	1.54656	0	0	0	1.1896	0	0	0.114686	0.732573	0.493649	0.583927	0.306592	0.342399
RL6_SYNS9	50S ribosomal protein L6	Cyanobacteria/Synechococcales/Synechococcaceae/Synechococcus/Synechococcus sp.	0.12668	0.350531	0.127664	0	0.704453	0	0	0.26302	0	0.211718	0.144511	0	0	0.430024	0	0	0	0	0	0	0	0.528036	0	0
RL6_PROMM	50S ribosomal protein L6	Cyanobacteria/Synechococcales/Prochloraceae/Prochlorococcus/Prochlorococcus marinus/Prochlorococcus marinus	0.527129	0.902941	0.986563	0.899229	1.1231	0.681301	0.839736	0.705772	1.3836	0.64927	0.0859039	0.237941	0	0	0	0	0	0	0	0	0	0.303621	0	0
RL6_SYNP2	50S ribosomal protein L6	Cyanobacteria/Synechococcales/Synechococcaceae/Synechococcus/Synechococcus sp.	1.27852	1.35002	0.507042	1.35557	1.24394	1.64231	1.96731	1.11944	1.1382	0.760969	0.539899	0.882129	0	0	0.526922	0	0.499336	0	0.355401	0	0.609429	0.190756	0	0
RL6_CYAP7	50S ribosomal protein L6	Cyanobacteria/Oscillatoriophycideae/Oscillatoriales/Cyanothecaceae/Cyanothece/Cyanothece sp.	0.173779	0.160285	0.262694	0.228023	0.260681	0.0978725	0.201484	0.450396	0	0.185219	0	0.0797566	0	0	0	0	0	0	0.244749	0	0	0	0.205154	0
RL6_ANAVT	50S ribosomal protein L6	Cyanobacteria/Nostocales/Nostocaceae/Trichormus/Anabaena variabilis/Anabaena variabilis	0	0.0739778	0.080829	0	0.108746	0.103664	0	0.214774	0.113358	0.0864412	0.0914953	0.0844759	1.39015	0.544528	0.283727	0.421754	0	0.135531	0	0	0	0	0	0
RL6_THEEB	50S ribosomal protein L6	Cyanobacteria/Synechococcales/Synechococcaceae/Thermosynechococcus/Thermosynechococcus elongatus/Thermosynechococcus elongatus	0.508303	1.09395	0.341502	0	0.0957188	0.21899	0.0874725	0.094523	0.0997787	0.0760863	0	0.356911	1.17468	0.575158	1.19875	0	0	0	0	0	0.831871	0	0	0
RL6_NOSP7	50S ribosomal protein L6	Cyanobacteria/Nostocales/Nostocaceae/Nostoc/Nostoc punctiforme/Nostoc punctiforme	0	0	0	0	0	0	0	0	0	0	0	0	0	0	0	0	0	0	0	0	0	0	0	0
RL6_CYAA5	50S ribosomal protein L6	Cyanobacteria/Oscillatoriophycideae/Oscillatoriales/Cyanothecaceae/Cyanothece/Cyanothece sp.	0.0677738	0.146225	0	1.48767	0.285364	0.776227	1.33782	0.802029	0.686732	1.21855	1.29177	0.956872	0	0	0	0.0890955	0.228123	0	0	0	0.110916	0	0	0
RL6_ACAM1	50S ribosomal protein L6	Cyanobacteria/Synechococcales/Acaryochloridaceae/Acaryochloris/Acaryochloris marina/Acaryochloris marina	0	0	0.125322	0.193383	0.395226	0.99201	0.552534	0.339341	0.636964	0.235622	0.147264	0.442986	0	0	0	0	0	0	0	0	0	0	0	0
RL6_SYNS3	50S ribosomal protein L6	Cyanobacteria/Synechococcales/Synechococcaceae/Synechococcus/Synechococcus sp.	0	0.140475	0	0	0.206494	0.196845	0.188705	0.203915	0	0	0	0	0	0	0	0	0	0	0	0	0	0	0	0
RL6_SYNR3	50S ribosomal protein L6	Cyanobacteria/Synechococcales/Synechococcaceae/Synechococcus/Synechococcus sp.	0	0.0647785	0.141555	0.279553	0.380891	0.453864	0.522115	0.564199	0.694832	0	0	0.295885	0	0	0	0	0.118198	0.237356	0	0	0.114939	0	0	0.319336
RL7_NOSP7	50S ribosomal protein L7/L12	Cyanobacteria/Nostocales/Nostocaceae/Nostoc/Nostoc punctiforme/Nostoc punctiforme	0	0	0	0	0	0	0	0	0	0	0	0.303754	0	0	0	0	0	0	0	0	0	0	1.172	0
RL7_NOSS1	50S ribosomal protein L7/L12	Cyanobacteria/Nostocales/Nostocaceae/Nostoc/Nostoc sp.	0.0975162	0.0899443	0	0.129385	0.132216	0.378112	1.20825	0.130564	0.275648	0.105098	0	0.308124	0	0	0	0	0	0	0	0	0	0	0	0
RL7_CYAP7	50S ribosomal protein L7/L12	Cyanobacteria/Oscillatoriophycideae/Oscillatoriales/Cyanothecaceae/Cyanothece/Cyanothece sp.	0.359861	0.221279	0.241772	0	0	0	0	0	0	0	0	0	0	0	0	0	0	0	0	0	0	0	0	0
RL7_CYAP4	50S ribosomal protein L7/L12	Cyanobacteria/Oscillatoriophycideae/Oscillatoriales/Cyanothecaceae/Cyanothece/Cyanothece sp.	0.148953	0.137387	0.150111	0	0	0	0.738229	0	0	0	0	0	0	0	0	0	0	0	0	0	0	0	0	0
RL7_SYNS3	50S ribosomal protein L7/L12	Cyanobacteria/Synechococcales/Synechococcaceae/Synechococcus/Synechococcus sp.	0.502028	1.15762	0.50593	0.666096	0	0.324429	0.93304	0	0.354769	0	0	0	0	0	0	0	0	0	0	0	0	0	0	0
RL7_SYNJB	50S ribosomal protein L7/L12	Cyanobacteria/Synechococcales/Synechococcaceae/Synechococcus/Synechococcus sp.	0	0	0	0.333048	0	0	0	0.672163	0	0	0	0	0	0	0	0	0	0	0	0	0	0	0	0
RL7_SYNPW	50S ribosomal protein L7/L12	Cyanobacteria/Synechococcales/Synechococcaceae/Synechococcus/Synechococcus sp.	1.26091	1.0676	0.741246	0.979175	0.859243	1.22333	0.652992	0.985897	1.34005	0.228259	0.120802	0.111535	0	0	0	0	0	0	0	0	0	0	0	0
RL9_SYNS3	50S ribosomal protein L9	Cyanobacteria/Synechococcales/Synechococcaceae/Synechococcus/Synechococcus sp.	1.45974	0.544115	1.33624	1.03882	1.75974	1.42927	0.437652	3.06364	1.12203	0.572885	0.404254	0.42066	0	0	0.313398	0.23293	0.1491	0.149705	0	0	0	0	0	0
RL9_SYNR3	50S ribosomal protein L9	Cyanobacteria/Synechococcales/Synechococcaceae/Synechococcus/Synechococcus sp.	0.704143	0.324734	0.532212	0.116783	0.477351	0.568804	0	0.117847	0	0.189722	0.200814	0	0	0	0	0	0	0	0	0	0	0	0	0
COFH_ANAVT	5-amino-6-(D-ribitylamino)uracil--L-tyrosine 4-hydroxyphenyl transferase	Cyanobacteria/Nostocales/Nostocaceae/Trichormus/Anabaena variabilis/Anabaena variabilis	0.0677738	0.125023	0.273202	0.0899229	0	0	0	0	0.0957875	0	0	0	0	0	0	0	0	0	0	0	0	0	0	0
COFH_MICAN	5-amino-6-(D-ribitylamino)uracil--L-tyrosine 4-hydroxyphenyl transferase	Cyanobacteria/Oscillatoriophycideae/Chroococcales/Microcystaceae/Microcystis/Microcystis aeruginosa/Microcystis aeruginosa	0.206619	0.190576	0.128869	0.424165	0.346755	0.5341	0.237661	0.171211	0.966436	0.0689083	0.235703	0.284962	0	0	0	0	0	0	0	0	0	0	0	0
COFH_SYNP6	5-amino-6-(D-ribitylamino)uracil--L-tyrosine 4-hydroxyphenyl transferase	Cyanobacteria/Synechococcales/Synechococcaceae/Synechococcus/Synechococcus elongatus/Synechococcus sp.	0	0	0	0	0.221422	0	0	0	0	0	0	0	0	0	0	0	0	0	0	0	0	0	0	0
COFH_THEEB	5-amino-6-(D-ribitylamino)uracil--L-tyrosine 4-hydroxyphenyl transferase	Cyanobacteria/Synechococcales/Synechococcaceae/Thermosynechococcus/Thermosynechococcus elongatus/Thermosynechococcus elongatus	0	0	0	0	0.36756	0	0	0	0	0	0.309254	0	0	0	0	0	0	0	0	0	0	0	0	0
SURE_GLOVI	5'-nucleotidase SurE	Cyanobacteria/Gloeobacteria/Gloeobacterales/Gloeobacteraceae/Gloeobacter/Gloeobacter violaceus/Gloeobacter violaceus	0	0.263205	0.143791	0.189311	0.124176	0.236746	0	0	0.647213	0.0987065	0	0.192925	0	0	0	0	0	0	0	0	0	0	0	0
SURE_ANAVT	5'-nucleotidase SurE	Cyanobacteria/Nostocales/Nostocaceae/Trichormus/Anabaena variabilis/Anabaena variabilis	0	0.102478	0	0	0.451918	0	0	0.297515	0	0	0	0	0	0	0	0	0	0	0	0	0	0	0	0.168393
SURE_CYAP4	5'-nucleotidase SurE	Cyanobacteria/Oscillatoriophycideae/Oscillatoriales/Cyanothecaceae/Cyanothece/Cyanothece sp.	0	0	0	0	0.147024	0	0	0.145187	0.30652	0	0	0	0	0	0	0	0	0	0	0	0	0	0	0
SURE_TRIEI	5'-nucleotidase SurE	Cyanobacteria/Oscillatoriophycideae/Oscillatoriales/Microcoleaceae/Trichodesmium/Trichodesmium erythraeum/Trichodesmium erythraeum	0	0	0	0	0.173377	0	0	0	0.361462	0	0.145875	0	0	0	0	0	0	0	0	0	0	0	0	0
SURE_SYNJA	5'-nucleotidase SurE	Cyanobacteria/Synechococcales/Synechococcaceae/Synechococcus/Synechococcus sp.	0.276515	0.511363	0.677153	0	0.23117	0.33055	0	0.114141	0.222762	0.367511	0.0972497	0	0	0	0	0	0	0	0	0	0	0	0	0
SURE_SYNR3	5'-nucleotidase SurE	Cyanobacteria/Synechococcales/Synechococcaceae/Synechococcus/Synechococcus sp.	0.712485	1.12462	0.689538	0.754866	0.928308	0.539867	1.30472	0.833261	0.488371	0.696656	0.625455	0.339401	0	0	0	0	0	0	0	0	0	0	0	0
SURE_THEEB	5'-nucleotidase SurE	Cyanobacteria/Synechococcales/Synechococcaceae/Thermosynechococcus/Thermosynechococcus elongatus/Thermosynechococcus elongatus	0	0	0	0	0.154437	0.487398	0	0.176198	0.37199	0.812845	0.94994	0.277212	0	0	0	0	0	0	0	0	0	0	0	0
RISB_ANAVT	6,7-dimethyl-8-ribityllumazine synthase (DMRL synthase) (LS) (Lumazine synthase)	Cyanobacteria/Nostocales/Nostocaceae/Trichormus/Anabaena variabilis/Anabaena variabilis	0.1643	0.454627	0.0827885	0	0	0	0.101786	0	0	0	0	0	0	0	0	0	0	0	0	0	0	0	0	0
RISB_SYNS3	6,7-dimethyl-8-ribityllumazine synthase (DMRL synthase) (LS) (Lumazine synthase)	Cyanobacteria/Synechococcales/Synechococcaceae/Synechococcus/Synechococcus sp.	0	0	0	0.230572	0.235616	0.537447	0	0.465344	0.245609	0.187289	0	0	0	0	0	0	0	0	0	0	0	0	0	0
RISB_SYNR3	6,7-dimethyl-8-ribityllumazine synthase (DMRL synthase) (LS) (Lumazine synthase)	Cyanobacteria/Synechococcales/Synechococcaceae/Synechococcus/Synechococcus sp.	0.0826509	0.152467	0.281652	0.219324	0.112061	0.213648	0.377955	0.187097	0.233628	0.0890766	0	0.174103	0	0	0	0	0	0	0	0	0	0	0	0
RISB_SYNPX	6,7-dimethyl-8-ribityllumazine synthase (DMRL synthase) (LS) (Lumazine synthase)	Cyanobacteria/Synechococcales/Synechococcaceae/Synechococcus/Synechococcus sp.	0.839927	1.00583	0.703607	0.110335	0.403924	0.398163	0	0.635144	0.738924	0.283661	0.150123	0.138606	0	0	0	0	0	0	0	0	0	0	0	0
CH60_SYNE7	60 kDa chaperonin (GroEL protein) (Protein Cpn60)	Cyanobacteria/Synechococcales/Synechococcaceae/Synechococcus/Synechococcus elongatus/Synechococcus elongatus	0	0.266005	0	0	0	0.372748	0.238223	0.386136	0.407606	0	0	0	0	0	0	0	0	0	0	0	0	0	0	0
CH60_THEEB	60 kDa chaperonin (GroEL protein) (Protein Cpn60)	Cyanobacteria/Synechococcales/Synechococcaceae/Thermosynechococcus/Thermosynechococcus elongatus/Thermosynechococcus elongatus	0	0	0	0.682959	0.697899	0.221762	0.212591	0	0.485	0.369837	0.19573	0	0	0	0	0	0	0	0	0	0	0	0	0
CH601_NOSS1	60 kDa chaperonin 1 (GroEL protein 1) (Protein Cpn60 1)	Cyanobacteria/Nostocales/Nostocaceae/Nostoc/Nostoc sp.	0	0.192342	0.0700518	0.224807	0.418218	0.0898419	0.0861267	0	0.337712	0.257523	0.0792959	0.398093	2.89152	4.24732	0.983587	0.18276	0.818902	0.117461	0.224667	0	0.682561	0	0	0.210707
CH601_SYNY3	60 kDa chaperonin 1 (GroEL protein 1) (Protein Cpn60 1)	Cyanobacteria/Synechococcales/Merismopediaceae/Synechocystis/Synechocystis sp. PCC 6803/Synechocystis sp.	0.140464	0	0.424666	0.413439	0	0.20137	0.308002	0	0.0992617	0.167915	0.177732	0	0.243457	0.715222	0.49689	0	0	0	0	0	0	0	0	0
CH601_GLOVI	60 kDa chaperonin 1 (GroEL protein 1) (Protein Cpn60 1)	Cyanobacteria/Gloeobacteria/Gloeobacterales/Gloeobacteraceae/Gloeobacter/Gloeobacter violaceus/Gloeobacter violaceus	0.236537	0.0905961	0	0.367032	0.266348	0.178767	0.342749	0.185188	0	0	0	0.437034	0	0	0	0	0	0	0	0	0	0	0	0
CH601_TRIEI	60 kDa chaperonin 1 (GroEL protein 1) (Protein Cpn60 1)	Cyanobacteria/Oscillatoriophycideae/Oscillatoriales/Microcoleaceae/Trichodesmium/Trichodesmium erythraeum/Trichodesmium erythraeum	0	0	0	0	0	0	0.239924	0.518526	0.821036	0	0	0.203949	0	0	0	0	0	0	0	0	0	0	0	0
CH601_PROMM	60 kDa chaperonin 1 (GroEL protein 1) (Protein Cpn60 1)	Cyanobacteria/Synechococcales/Prochloraceae/Prochlorococcus/Prochlorococcus marinus/Prochlorococcus marinus	0	0	0	0.580148	0	0	0	0	0	0	0	0.92106	0	0	0	0	0	0	0	0	0	0	0	0
CH601_SYNJB	60 kDa chaperonin 1 (GroEL protein 1) (Protein Cpn60 1)	Cyanobacteria/Synechococcales/Synechococcaceae/Synechococcus/Synechococcus sp.	0	0	0	0.20437	0.626523	0.597244	0	0	0.435398	0.166006	0	0	0	0	0	0	0	0	0	0	0	0	0	0
CH601_THEVL	60 kDa chaperonin 1 (GroEL protein 1) (Protein Cpn60 1)	Cyanobacteria/Synechococcales/Synechococcaceae/Thermosynechococcus/Thermosynechococcus vulcanus	0	0	0	0	0.45945	0.21899	0.209934	0	0.239469	0	0	0.178455	0	0	0	0	0	0	0	0	0	0	0	0
CH602_ANASL	60 kDa chaperonin 2 (61 kDa chaperonin) (GroEL protein 2) (Protein Cpn60 2)	Cyanobacteria/Nostocales/Nostocaceae/Anabaena/Anabaena sp.	0	0	0	0.394915	0.144709	0.384695	0.539054	0.398512	0.722363	0.807215	0.243507	0.112413	0	0	0	0	0	0.194109	0	0	0	0	0	0
CH602_PROM3	60 kDa chaperonin 2 (GroEL protein 2) (Protein Cpn60 2)	Cyanobacteria/Synechococcales/Prochloraceae/Prochlorococcus/Prochlorococcus marinus/Prochlorococcus marinus	0.0976919	0.157686	0.221515	0.48607	0.298022	0.441925	0.302607	0.196199	0.34518	0.236896	0.250747	0.180063	0	0.0829056	0	0	0	0	0.0789372	0.125971	0	0.0984715	0	0
CH602_PROM1	60 kDa chaperonin 2 (GroEL protein 2) (Protein Cpn60 2)	Cyanobacteria/Synechococcales/Prochloraceae/Prochlorococcus/Prochlorococcus marinus/Prochlorococcus marinus	1.8605	1.87729	1.97796	1.41715	1.15373	1.17479	0.984898	0.604319	2.96508	1.21938	1.05023	0.69003	0.418284	0	0.284569	0	0	0	0.189654	0.170039	0	0	0	0
CH602_GLOVI	60 kDa chaperonin 2 (GroEL protein 2) (Protein Cpn60 2)	Cyanobacteria/Gloeobacteria/Gloeobacterales/Gloeobacteraceae/Gloeobacter/Gloeobacter violaceus/Gloeobacter violaceus	0	0	0	0.642306	0.328179	0.625685	0	0.648158	0.342098	0	0.27612	0.254936	0	0	0	0	0	0	0	0	0	0	0	0
CH602_NOSS1	60 kDa chaperonin 2 (GroEL protein 2) (Protein Cpn60 2)	Cyanobacteria/Nostocales/Nostocaceae/Nostoc/Nostoc sp.	0.318935	0.588341	0.321414	0.763392	0.676262	0.0989784	1.42497	0.716238	0.782135	0.819689	0.118337	0.56193	0	0	0	0	0	0	0	0	0	0	0	0
CH602_ANAVT	60 kDa chaperonin 2 (GroEL protein 2) (Protein Cpn60 2)	Cyanobacteria/Nostocales/Nostocaceae/Trichormus/Anabaena variabilis/Anabaena variabilis	0.103471	0.190874	0.104276	0	0.14029	0	0.128204	0.415612	0.292481	0	0	0	0	0	0	0	0	0	0	0	0	0	0	0
CH602_TRIEI	60 kDa chaperonin 2 (GroEL protein 2) (Protein Cpn60 2)	Cyanobacteria/Oscillatoriophycideae/Oscillatoriales/Microcoleaceae/Trichodesmium/Trichodesmium erythraeum/Trichodesmium erythraeum	0	0.0748638	0	0.107692	0	0	0.100567	0.543366	0	0	0.092591	0.0854876	0	0	0	0	0	0	0	0	0	0	0	0
CH602_PROM9	60 kDa chaperonin 2 (GroEL protein 2) (Protein Cpn60 2)	Cyanobacteria/Synechococcales/Prochloraceae/Prochlorococcus/Prochlorococcus marinus/Prochlorococcus marinus	0	0	0	1.03757	1.06027	0	0.64595	0.349008	0	0.561868	0.29736	0	0	0	0	0	0	0	0	0	0	0	0	0
CH602_PROM5	60 kDa chaperonin 2 (GroEL protein 2) (Protein Cpn60 2)	Cyanobacteria/Synechococcales/Prochloraceae/Prochlorococcus/Prochlorococcus marinus/Prochlorococcus marinus	0	0.183857	0.200884	0	0	0	0	0	0	0	0	0.209948	0	0	0	0	0	0	0	0	0	0	0	0
CH602_PROMT	60 kDa chaperonin 2 (GroEL protein 2) (Protein Cpn60 2)	Cyanobacteria/Synechococcales/Prochloraceae/Prochlorococcus/Prochlorococcus marinus/Prochlorococcus marinus	0	0	0	0.163496	0.167073	0	0.152679	0	0	0	0	0	0	0	0	0	0	0	0	0	0	0	0	0
CH602_PROMP	60 kDa chaperonin 2 (GroEL protein 2) (Protein Cpn60 2)	Cyanobacteria/Synechococcales/Prochloraceae/Prochlorococcus/Prochlorococcus marinus/Prochlorococcus marinus subsp. pastoris/Prochlorococcus marinus subsp. pastoris	0	0	0	0	0	0	0	0	0	0.509601	0	0	0	0	0	0	0	0	0	0	0	0	0	0
CH602_SYNS9	60 kDa chaperonin 2 (GroEL protein 2) (Protein Cpn60 2)	Cyanobacteria/Synechococcales/Synechococcaceae/Synechococcus/Synechococcus sp.	1.15586	0.722659	0.668218	0.394882	0.941867	0.651098	0.896882	0.835728	0.81975	0.149067	0.184628	0.316141	0	0	0	0	0	0	0	0	0	0	0	0
CH602_SYNJB	60 kDa chaperonin 2 (GroEL protein 2) (Protein Cpn60 2)	Cyanobacteria/Synechococcales/Synechococcaceae/Synechococcus/Synechococcus sp.	0.468934	0.253918	0.554868	0	0	0	0.101173	0	0.115407	0	0.186298	0.258008	0	0	0	0	0	0	0	0	0	0	0	0
QUED_SYNY3	6-carboxy-5,6,7,8-tetrahydropterin synthase (CPH4 synthase)	Cyanobacteria/Synechococcales/Merismopediaceae/Synechocystis/Synechocystis sp. PCC 6803/Synechocystis sp.	3.17105	1.82482	3.17185	8.65531	5.80105	7.90043	8.29045	7.61236	7.94511	7.65285	8.03905	5.96244	0	0	0.309354	0	0	0.368002	0.176654	0	0.3792	0.148108	0.149279	0.691119
6PGD_SYNE7	6-phosphogluconate dehydrogenase, decarboxylating	Cyanobacteria/Synechococcales/Synechococcaceae/Synechococcus/Synechococcus elongatus/Synechococcus elongatus	3.14605	2.6073	2.61573	3.71887	2.75958	2.17708	2.61084	2.39815	4.04771	1.69258	2.20636	2.09534	0.667432	0.653588	0.136221	0.0377523	0.113777	0	0.373382	0	0.0630205	0.148937	0	0
6PGD_SYNY3	6-phosphogluconate dehydrogenase, decarboxylating	Cyanobacteria/Synechococcales/Merismopediaceae/Synechocystis/Synechocystis sp. PCC 6803/Synechocystis sp.	2.2532	2.44934	1.3029	0.684157	0.618466	1.25827	1.30041	1.33063	0.571818	1.72547	1.27387	1.37495	0	0	0	0	0	0	0.0467059	0	0	0	0	0
6PGL_NOSS1	6-phosphogluconolactonase (6PGL)	Cyanobacteria/Nostocales/Nostocaceae/Nostoc/Nostoc sp.	7.13472	7.5733	6.53173	7.52968	9.0337	7.75647	9.57217	8.64004	8.21502	7.81448	5.54628	6.4442	0	0.180442	0.566497	0	0	0.189296	0.17385	0	0.792258	0.484131	0.787286	0.15864
6PGL_SYNY3	6-phosphogluconolactonase (6PGL)	Cyanobacteria/Synechococcales/Merismopediaceae/Synechocystis/Synechocystis sp. PCC 6803/Synechocystis sp.	9.77365	8.13587	8.80639	14.6966	17.8024	16.4932	16.7559	12.6859	18.1949	15.7221	14.6162	12.8345	1.71723	0	0.377558	0	0.127443	0.440477	0	0.179613	0.0866532	0.452071	0.0755609	0.407039
COFG_ANAVT	7,8-didemethyl-8-hydroxy-5-deazariboflavin synthase	Cyanobacteria/Nostocales/Nostocaceae/Trichormus/Anabaena variabilis/Anabaena variabilis	0.16282	0.412987	0.0820426	0.432062	0.441514	0.526101	0.403477	0.544997	0.34518	0.131609	0.139304	0.0428722	0	0	0	0	0	0	0	0	0	0	0	0
COFG_THEEB	7,8-didemethyl-8-hydroxy-5-deazariboflavin synthase	Cyanobacteria/Synechococcales/Synechococcaceae/Thermosynechococcus/Thermosynechococcus elongatus/Thermosynechococcus elongatus	0	0.1147	0	0.109997	0.674422	0.321453	0.10272	0.221999	0	0.134024	0.236433	0.174635	0	0	0	0	0	0	0	0	0	0	0	0
QUEE_SYNY3	7-carboxy-7-deazaguanine synthase (CDG synthase)	Cyanobacteria/Synechococcales/Merismopediaceae/Synechocystis/Synechocystis sp. PCC 6803/Synechocystis sp.	0	0	0	0.0856409	0.875143	0.250274	0.340358	0.140685	0.297016	0.113245	0.0736319	0.22134	0	0	0	0	0	0	0	0	0	0	0	0
QUEE_PROMA	7-carboxy-7-deazaguanine synthase (CDG synthase)	Cyanobacteria/Synechococcales/Prochloraceae/Prochlorococcus/Prochlorococcus marinus/Prochlorococcus marinus subsp. marinus/Prochlorococcus marinus	1.17781	1.05382	1.57584	1.57116	1.03409	1.11487	1.45694	0.665466	1.39025	0.377126	0.316696	0.113305	0	0	0	0	0	0	0	0	0	0	0	0
QUEC_SYNY3	7-cyano-7-deazaguanine synthase	Cyanobacteria/Synechococcales/Merismopediaceae/Synechocystis/Synechocystis sp. PCC 6803/Synechocystis sp.	0.0607837	0	0	0.776931	0.850223	0.76663	1.77785	0.883005	2.06379	0.97982	0.497904	1.07283	0	0	0	0	0	0	0	0	0	0.245075	0	0
QUEC_NOSP7	7-cyano-7-deazaguanine synthase	Cyanobacteria/Nostocales/Nostocaceae/Nostoc/Nostoc punctiforme/Nostoc punctiforme	0.182659	0.384906	0.123902	2.40883	1.6474	2.47227	2.78466	1.13224	1.95253	3.20901	3.09266	1.69089	0	0	0	0	0	0	0	0	0	0	0	0
QUEC_NOSS1	7-cyano-7-deazaguanine synthase	Cyanobacteria/Nostocales/Nostocaceae/Nostoc/Nostoc sp.	0	0	0	0	0	0	0.128204	0	0	0	0	0	0	0	0	0	0	0	0	0	0	0	0	0
QUEC_CYAP7	7-cyano-7-deazaguanine synthase	Cyanobacteria/Oscillatoriophycideae/Oscillatoriales/Cyanothecaceae/Cyanothece/Cyanothece sp.	0	0.568284	0.354808	0.146216	0.537505	0.427297	0.136542	0	0	0	0.0628565	0.0580343	0	0	0	0	0	0	0	0	0	0	0	0
QUEC_TRIEI	7-cyano-7-deazaguanine synthase	Cyanobacteria/Oscillatoriophycideae/Oscillatoriales/Microcoleaceae/Trichodesmium/Trichodesmium erythraeum/Trichodesmium erythraeum	0.0610575	0	0.298193	0.922976	0.981055	0.803264	1.81528	0.974942	2.54423	1.28203	1.05378	1.95819	0	0	0	0	0	0	0	0	0	0	0	0
QUEC_PROM2	7-cyano-7-deazaguanine synthase	Cyanobacteria/Synechococcales/Prochloraceae/Prochlorococcus/Prochlorococcus marinus/Prochlorococcus marinus	0	0	0	0.318484	0.185636	0	0.297413	0.183317	0.0967551	0.221342	0.351919	0	0	0	0	0	0	0	0	0	0	0	0	0
QUEC_PROM0	7-cyano-7-deazaguanine synthase	Cyanobacteria/Synechococcales/Prochloraceae/Prochlorococcus/Prochlorococcus marinus/Prochlorococcus marinus	0	0	0	0.339332	0.416106	0.727211	0.633763	0.547877	0.86751	0.385887	0.233399	0.215493	0	0	0	0	0	0	0	0	0	0	0	0
QUEC_PROM9	7-cyano-7-deazaguanine synthase	Cyanobacteria/Synechococcales/Prochloraceae/Prochlorococcus/Prochlorococcus marinus/Prochlorococcus marinus	0	0	0	0	0	0	1.608	0.386136	1.01902	0.0777051	0.0822484	0.227815	0	0	0	0	0	0	0	0	0	0	0	0.327829
QUEC_PROM5	7-cyano-7-deazaguanine synthase	Cyanobacteria/Synechococcales/Prochloraceae/Prochlorococcus/Prochlorococcus marinus/Prochlorococcus marinus	0	0	0	0	0	0.142432	0	0.147548	0	0	0	0	0	0	0	0	0	0	0	0	0	0	0	0
QUEC_PROMA	7-cyano-7-deazaguanine synthase	Cyanobacteria/Synechococcales/Prochloraceae/Prochlorococcus/Prochlorococcus marinus/Prochlorococcus marinus subsp. marinus/Prochlorococcus marinus	0.353643	0.255148	0.64499	0.62896	0.730944	0.668751	0.477123	0.428457	0.374087	0.308636	0.175713	0.162232	0	0	0	0	0	0	0	0	0	0	0	0
QUEC_SYNS3	7-cyano-7-deazaguanine synthase	Cyanobacteria/Synechococcales/Synechococcaceae/Synechococcus/Synechococcus sp.	0	0.119069	0	0.171282	0.350057	0	0.15995	0.345684	0.72981	0.139129	0.441792	0.951762	0	0	0	0	0	0	0	0	0	0	0	0
QUEC_SYNSC	7-cyano-7-deazaguanine synthase	Cyanobacteria/Synechococcales/Synechococcaceae/Synechococcus/Synechococcus sp.	1.13003	0.523749	0.692118	1.05509	0.931721	0.814877	0.986926	0.453337	0.473856	0.781415	0.707748	0.412985	0	0	0	0	0	0	0	0	0	0	0	0
QUEC_SYNS9	7-cyano-7-deazaguanine synthase	Cyanobacteria/Synechococcales/Synechococcaceae/Synechococcus/Synechococcus sp.	0	0	0	0.226221	0.346755	0.110183	0.211254	0.342423	0.120487	0.275633	0.194499	0.179578	0	0	0	0	0	0	0	0	0	0	0	0
QUEC_SYNR3	7-cyano-7-deazaguanine synthase	Cyanobacteria/Synechococcales/Synechococcaceae/Synechococcus/Synechococcus sp.	0.664805	1.0443	0.535389	0.088594	0.722938	0.517808	0.248198	0.53553	0.848422	0.143221	0.076171	0	0	0	0	0	0	0	0	0	0	0	0	0
QUEC_THEEB	7-cyano-7-deazaguanine synthase	Cyanobacteria/Synechococcales/Synechococcaceae/Thermosynechococcus/Thermosynechococcus elongatus/Thermosynechococcus elongatus	0	0	0.168643	0.423167	0	0	0.414684	0.213511	0.236512	0.180353	0	0.352505	0	0	0	0	0	0	0	0	0	0	0	0
ACKA_NOSP7	Acetate kinase	Cyanobacteria/Nostocales/Nostocaceae/Nostoc/Nostoc punctiforme/Nostoc punctiforme	0.220403	0.305301	0.444231	0	0	0.0474774	0.0910283	0.394531	0	0.158789	0	0	0	0	0	0	0	0	0	0	0	0	0	0
ACKA_ANAVT	Acetate kinase	Cyanobacteria/Nostocales/Nostocaceae/Trichormus/Anabaena variabilis/Anabaena variabilis	0	0	0.433654	0	0	0	0	0	0	0	0	0	0	0	0	0	0	0	0	0	0	0	0	0
ACKA_CYAP4	Acetate kinase	Cyanobacteria/Oscillatoriophycideae/Oscillatoriales/Cyanothecaceae/Cyanothece/Cyanothece sp.	0.470885	0.634822	0.384024	0.13388	0.364824	0.344806	0.344279	1.06069	0.0475372	0.107511	0.357519	0.221805	0	0	0	0	0	0	0	0	0	0	0	0
ACKA_CYAP8	Acetate kinase	Cyanobacteria/Oscillatoriophycideae/Oscillatoriales/Cyanothecaceae/Cyanothece/Cyanothece sp.	0.165302	0.101644	0.277644	0	0.133174	0.380852	0	0.13151	0.138822	0.423437	0.336146	0.103452	0	0	0	0	0	0	0	0	0	0	0	0
ACKA_SYNJB	Acetate kinase	Cyanobacteria/Synechococcales/Synechococcaceae/Synechococcus/Synechococcus sp.	0	0	0.359476	0	0	0.230515	0	0	0	0	0	0	0	0	0	0	0	0	0	0	0	0	0	0
ACKA_SYNJA	Acetate kinase	Cyanobacteria/Synechococcales/Synechococcaceae/Synechococcus/Synechococcus sp.	0.908968	1.19637	0.918649	0.506638	0.67647	0.888523	0.993949	0.918702	0.860956	0.3348	0.5752	0.288844	0	0	0	0	0	0	0	0	0	0	0	0
ACKA_THEEB	Acetate kinase	Cyanobacteria/Synechococcales/Synechococcaceae/Thermosynechococcus/Thermosynechococcus elongatus/Thermosynechococcus elongatus	0.0765805	0	0.0771757	0.101608	0	0	0	0	0	0.165069	0	0	0	0	0	0	0	0	0	0	0	0	0	0
ZAM_SYNY3	Acetazolamide conferring resistance protein zam	Cyanobacteria/Synechococcales/Merismopediaceae/Synechocystis/Synechocystis sp. PCC 6803/Synechocystis sp.	1.94521	3.15484	2.38497	1.06979	1.13237	1.70721	1.86093	1.70221	3.20919	0.85662	1.12797	0.534613	0	0	0	0	0	0	0	0	0	0	0	0
PHAB_SYNY3	Acetoacetyl-CoA reductase	Cyanobacteria/Synechococcales/Merismopediaceae/Synechocystis/Synechocystis sp. PCC 6803/Synechocystis sp.	5.08699	4.94066	6.65208	0.801926	0.561719	1.03207	1.17508	1.91363	1.62731	0.227697	0.18857	0.387631	0.628676	0.291219	0	0	0	0	0	0	0	0	0	0
ILVB_ARTPT	Acetolactate synthase	Cyanobacteria/Oscillatoriophycideae/Oscillatoriales/Microcoleaceae/Arthrospira/Arthrospira platensis	1.47482	0.996452	0.881195	1.12155	1.3236	1.55585	2.27046	1.26135	1.55791	0.895597	0.501361	0.60153	0	0	0	0	0	0	0	0	0.0417763	0	0	0
ILVB_SYNPX	Acetolactate synthase large subunit (AHAS)	Cyanobacteria/Synechococcales/Synechococcaceae/Synechococcus/Synechococcus sp.	3.01118	2.68832	3.59593	2.17326	2.33385	2.19494	2.22956	2.26754	2.56459	2.02855	2.23623	1.40067	0	0.111142	0	0	0	0	0	0	0.15194	0	0	0.311911
ILVH_SYNY3	Acetolactate synthase small subunit	Cyanobacteria/Synechococcales/Merismopediaceae/Synechocystis/Synechocystis sp. PCC 6803/Synechocystis sp.	2.13856	2.64215	2.28239	6.55615	8.3925	7.91977	9.63261	8.69106	10.9257	6.71304	3.53745	5.77553	0	0	0.283727	0	0.334508	0.472166	0	0	0.128972	0	0.225292	0
THIL_SYNY3	Acetyl-CoA acetyltransferase	Cyanobacteria/Synechococcales/Merismopediaceae/Synechocystis/Synechocystis sp. PCC 6803/Synechocystis sp.	4.84809	3.60435	3.8018	2.94121	3.21188	3.07421	3.11994	2.64371	2.12661	2.96274	2.71674	2.02043	0	0	0.120175	0	0.0566062	0.172217	0	0	0	0	0	0.153703
ACCA_GLOVI	Acetyl-coenzyme A carboxylase carboxyl transferase subunit alpha (ACCase subunit alpha) (Acetyl-CoA carboxylase carboxyltransferase subunit alpha)	Cyanobacteria/Gloeobacteria/Gloeobacterales/Gloeobacteraceae/Gloeobacter/Gloeobacter violaceus/Gloeobacter violaceus	0.40471	0.568284	0.407855	0.323374	0.381287	0.19385	0.325209	0.32632	0.185481	0.444521	0.534672	0.315938	0	0	0	0	0	0	0	0	0	0.0251967	0	0
ACCA_CYAP4	Acetyl-coenzyme A carboxylase carboxyl transferase subunit alpha (ACCase subunit alpha) (Acetyl-CoA carboxylase carboxyltransferase subunit alpha)	Cyanobacteria/Oscillatoriophycideae/Oscillatoriales/Cyanothecaceae/Cyanothece/Cyanothece sp.	0	0	0	0.339332	0.173377	0	0.792203	0.342423	0.180731	0.275633	0	0.269367	0	0	0	0	0	0	0.619955	0	0	0	0	0
ACCA_CYAP8	Acetyl-coenzyme A carboxylase carboxyl transferase subunit alpha (ACCase subunit alpha) (Acetyl-CoA carboxylase carboxyltransferase subunit alpha)	Cyanobacteria/Oscillatoriophycideae/Oscillatoriales/Cyanothecaceae/Cyanothece/Cyanothece sp.	0	0	0	0	0	0	0	0.189046	0.199557	0	0	0.297426	0	0	0	0	0	0	0	0	0.231075	0	0	0
ACCA_TRIEI	Acetyl-coenzyme A carboxylase carboxyl transferase subunit alpha (ACCase subunit alpha) (Acetyl-CoA carboxylase carboxyltransferase subunit alpha)	Cyanobacteria/Oscillatoriophycideae/Oscillatoriales/Microcoleaceae/Trichodesmium/Trichodesmium erythraeum/Trichodesmium erythraeum	0	0	0	0	0	0.312842	0	0	0	0	0.27612	0	0	0	0	0	0	0	0	0	0	0	0	0
ACCA_ACAM1	Acetyl-coenzyme A carboxylase carboxyl transferase subunit alpha (ACCase subunit alpha) (Acetyl-CoA carboxylase carboxyltransferase subunit alpha)	Cyanobacteria/Synechococcales/Acaryochloridaceae/Acaryochloris/Acaryochloris marina/Acaryochloris marina	0	0	0	0.163496	0.561035	1.01261	0	0.224054	0	0.613433	0.14057	0	0	0	0	0	0	0	0	0	0	0	0	0
ACCA_PROMS	Acetyl-coenzyme A carboxylase carboxyl transferase subunit alpha (ACCase subunit alpha) (Acetyl-CoA carboxylase carboxyltransferase subunit alpha)	Cyanobacteria/Synechococcales/Prochloraceae/Prochlorococcus/Prochlorococcus marinus/Prochlorococcus marinus	0.154031	0	0.155228	0.20437	0	0	0.190849	0	0	0	0	0	0	0	0	0	0	0	0	0	0	0	0	0
ACCA_PROMM	Acetyl-coenzyme A carboxylase carboxyl transferase subunit alpha (ACCase subunit alpha) (Acetyl-CoA carboxylase carboxyltransferase subunit alpha)	Cyanobacteria/Synechococcales/Prochloraceae/Prochlorococcus/Prochlorococcus marinus/Prochlorococcus marinus	0.301217	0	0	0	0	0	0	0	0	0	0	0	0	0	0	0	0	0	0	0	0	0	0	0
ACCA_PROM1	Acetyl-coenzyme A carboxylase carboxyl transferase subunit alpha (ACCase subunit alpha) (Acetyl-CoA carboxylase carboxyltransferase subunit alpha)	Cyanobacteria/Synechococcales/Prochloraceae/Prochlorococcus/Prochlorococcus marinus/Prochlorococcus marinus	0	0	0	0	0	0	0	0	0.255433	0.194781	0.206169	0	0	0	0	0	0	0	0	0	0	0	0	0
ACCA_PROMT	Acetyl-coenzyme A carboxylase carboxyl transferase subunit alpha (ACCase subunit alpha) (Acetyl-CoA carboxylase carboxyltransferase subunit alpha)	Cyanobacteria/Synechococcales/Prochloraceae/Prochlorococcus/Prochlorococcus marinus/Prochlorococcus marinus	1.90975	0.846795	1.51033	0.926478	1.04609	0.796326	1.61757	0.879923	1.16106	0.708294	0.468567	0.519143	0	0.139432	0	0	0	0	0	0	0	0	0	0
ACCA_SYNPX	Acetyl-coenzyme A carboxylase carboxyl transferase subunit alpha (ACCase subunit alpha) (Acetyl-CoA carboxylase carboxyltransferase subunit alpha)	Cyanobacteria/Synechococcales/Synechococcaceae/Synechococcus/Synechococcus sp.	0	0	0	0	0	0.507802	0	0.526041	0.832935	0	0	0	0	0	0	0	0	0	0	0	0	0	0	0
ACCA_THEEB	Acetyl-coenzyme A carboxylase carboxyl transferase subunit alpha (ACCase subunit alpha) (Acetyl-CoA carboxylase carboxyltransferase subunit alpha)	Cyanobacteria/Synechococcales/Synechococcaceae/Thermosynechococcus/Thermosynechococcus elongatus/Thermosynechococcus elongatus	0.933403	1.27494	0.854773	0.823714	0.878016	0.48377	0.847291	0.631396	0.939736	1.06458	0.290271	0.972033	0	0	0	0	0	0	0	0	0	0	0	0
ACCD_PROM5	Acetyl-coenzyme A carboxylase carboxyl transferase subunit beta (ACCase subunit beta) (Acetyl-CoA carboxylase carboxyltransferase subunit beta)	Cyanobacteria/Synechococcales/Prochloraceae/Prochlorococcus/Prochlorococcus marinus/Prochlorococcus marinus	0.0906673	0	0	0.120298	0.24586	0.23437	0.280848	0.303485	0.256288	0.146574	0.0517147	0.190989	0	0	0	0	0	0	0	0	0	0.121854	0	0
ACCD_GLOVI	Acetyl-coenzyme A carboxylase carboxyl transferase subunit beta (ACCase subunit beta) (Acetyl-CoA carboxylase carboxyltransferase subunit beta)	Cyanobacteria/Gloeobacteria/Gloeobacterales/Gloeobacteraceae/Gloeobacter/Gloeobacter violaceus/Gloeobacter violaceus	0.464204	0.428159	0.608155	0.306121	0.0782043	0.149099	0.142934	0.154455	0.22865	0.124328	0.0657987	0.352646	0	0	0	0	0	0	0	0	0	0	0	0
ACCD_ANAVT	Acetyl-coenzyme A carboxylase carboxyl transferase subunit beta (ACCase subunit beta) (Acetyl-CoA carboxylase carboxyltransferase subunit beta)	Cyanobacteria/Nostocales/Nostocaceae/Trichormus/Anabaena variabilis/Anabaena variabilis	0	0	0	0.101037	0.309742	0.196845	0	0	0	0.0820706	0.347476	0	0	0	0	0	0	0	0	0	0	0	0	0
ACCD_MICAN	Acetyl-coenzyme A carboxylase carboxyl transferase subunit beta (ACCase subunit beta) (Acetyl-CoA carboxylase carboxyltransferase subunit beta)	Cyanobacteria/Oscillatoriophycideae/Chroococcales/Microcystaceae/Microcystis/Microcystis aeruginosa/Microcystis aeruginosa	0.285363	0	0	0.0765301	0	0.0941891	0.161761	1.41023	0.990645	0.494177	0.225208	0.744209	0	0	0	0	0	0	0	0	0	0	0	0
ACCD_CYAA5	Acetyl-coenzyme A carboxylase carboxyl transferase subunit beta (ACCase subunit beta) (Acetyl-CoA carboxylase carboxyltransferase subunit beta)	Cyanobacteria/Oscillatoriophycideae/Oscillatoriales/Cyanothecaceae/Cyanothece/Cyanothece sp.	0	0	0.046149	0.121517	0.0620879	0.118373	0.170217	0	0.0647213	0.29612	0.208955	0.38585	0	0	0	0	0	0	0	0	0	0	0	0
ACCD_ACAM1	Acetyl-coenzyme A carboxylase carboxyl transferase subunit beta (ACCase subunit beta) (Acetyl-CoA carboxylase carboxyltransferase subunit beta)	Cyanobacteria/Synechococcales/Acaryochloridaceae/Acaryochloris/Acaryochloris marina/Acaryochloris marina	0	0	0	0.253163	0.370179	0.147633	0.529124	0.254893	0.332675	0.451852	0.304042	0.374615	0	0	0	0	0	0	0	0	0	0	0	0
ACCD_PROMS	Acetyl-coenzyme A carboxylase carboxyl transferase subunit beta (ACCase subunit beta) (Acetyl-CoA carboxylase carboxyltransferase subunit beta)	Cyanobacteria/Synechococcales/Prochloraceae/Prochlorococcus/Prochlorococcus marinus/Prochlorococcus marinus	0	0	0	0	0.25525	0	0	0	0	0	0.21476	0.396568	0	0	0	0	0	0	0	0	0	0	0	0
ACCD_PROM4	Acetyl-coenzyme A carboxylase carboxyl transferase subunit beta (ACCase subunit beta) (Acetyl-CoA carboxylase carboxyltransferase subunit beta)	Cyanobacteria/Synechococcales/Prochloraceae/Prochlorococcus/Prochlorococcus marinus/Prochlorococcus marinus	0	0.0753148	0	0.108341	0.110711	0.105537	0.101173	0	0	0.176007	0.186298	0	0	0	0	0	0	0	0	0	0	0	0	0
ACCD_PROM0	Acetyl-coenzyme A carboxylase carboxyl transferase subunit beta (ACCase subunit beta) (Acetyl-CoA carboxylase carboxyltransferase subunit beta)	Cyanobacteria/Synechococcales/Prochloraceae/Prochlorococcus/Prochlorococcus marinus/Prochlorococcus marinus	0	0	0.354808	0	0	0.227522	0	0	0.248799	0	0	0	0	0	0	0	0	0	0	0	0	0	0	0
ACCD_PROM9	Acetyl-coenzyme A carboxylase carboxyl transferase subunit beta (ACCase subunit beta) (Acetyl-CoA carboxylase carboxyltransferase subunit beta)	Cyanobacteria/Synechococcales/Prochloraceae/Prochlorococcus/Prochlorococcus marinus/Prochlorococcus marinus	0	0	0	0	0	0	0	0	0.201658	0	0	0	0	0	0	0	0	0	0	0	0	0	0	0
ACCD_PROM1	Acetyl-coenzyme A carboxylase carboxyl transferase subunit beta (ACCase subunit beta) (Acetyl-CoA carboxylase carboxyltransferase subunit beta)	Cyanobacteria/Synechococcales/Prochloraceae/Prochlorococcus/Prochlorococcus marinus/Prochlorococcus marinus	0	0	0	0.121517	0.124176	0	0	0.122624	0.129443	0	0	0.0964624	0	0	0	0	0	0	0	0	0	0	0	0
ACCD_PROMA	Acetyl-coenzyme A carboxylase carboxyl transferase subunit beta (ACCase subunit beta) (Acetyl-CoA carboxylase carboxyltransferase subunit beta)	Cyanobacteria/Synechococcales/Prochloraceae/Prochlorococcus/Prochlorococcus marinus/Prochlorococcus marinus subsp. marinus/Prochlorococcus marinus	0	0.0665014	0.0726601	0.42116	0.117431	0.261102	0.843806	0.506253	0.0612061	0.281459	0.380164	0.182446	0	0	0	0	0	0	0	0	0	0	0	0
ACCD_SYNP6	Acetyl-coenzyme A carboxylase carboxyl transferase subunit beta (ACCase subunit beta) (Acetyl-CoA carboxylase carboxyltransferase subunit beta)	Cyanobacteria/Synechococcales/Synechococcaceae/Synechococcus/Synechococcus elongatus/Synechococcus sp.	0.322732	0.238138	0.585433	0	0.175029	0.0834246	0.15995	0.086421	0	0	0	0	0	0	0	0	0	0	0	0	0	0	0	0
ACCD_SYNP2	Acetyl-coenzyme A carboxylase carboxyl transferase subunit beta (ACCase subunit beta) (Acetyl-CoA carboxylase carboxyltransferase subunit beta)	Cyanobacteria/Synechococcales/Synechococcaceae/Synechococcus/Synechococcus sp.	0.108874	0.126712	0	0.520475	0.209702	0.236746	0.170217	0.218656	0.141659	0.265398	0.218816	0.482312	0	0	0	0	0	0	0	0	0	0	0	0
ACCD_SYNSC	Acetyl-coenzyme A carboxylase carboxyl transferase subunit beta (ACCase subunit beta) (Acetyl-CoA carboxylase carboxyltransferase subunit beta)	Cyanobacteria/Synechococcales/Synechococcaceae/Synechococcus/Synechococcus sp.	0.112023	0.206649	0	0	0	0.144787	0	0	0.158326	0	0	0	0	0	0	0	0	0	0	0	0	0	0	0
ACCD_SYNR3	Acetyl-coenzyme A carboxylase carboxyl transferase subunit beta (ACCase subunit beta) (Acetyl-CoA carboxylase carboxyltransferase subunit beta)	Cyanobacteria/Synechococcales/Synechococcaceae/Synechococcus/Synechococcus sp.	0.241188	0.44492	0.486125	0.444631	0.325282	0.17914	0.76309	1.10412	1.41985	0.524803	0.657634	0.408853	0	0	0	0	0	0	0	0	0	0	0	0
ACCD_SYNPW	Acetyl-coenzyme A carboxylase carboxyl transferase subunit beta (ACCase subunit beta) (Acetyl-CoA carboxylase carboxyltransferase subunit beta)	Cyanobacteria/Synechococcales/Synechococcaceae/Synechococcus/Synechococcus sp.	1.61794	1.37484	1.57393	0.731834	0.499269	0.237969	0.681479	0.554137	1.48787	0.299334	0.527762	0.0977838	0	0	0	0	0	0	0	0	0	0	0	0
ACCD_SYNPX	Acetyl-coenzyme A carboxylase carboxyl transferase subunit beta (ACCase subunit beta) (Acetyl-CoA carboxylase carboxyltransferase subunit beta)	Cyanobacteria/Synechococcales/Synechococcaceae/Synechococcus/Synechococcus sp.	0.185682	0.0428159	0.327468	0.246364	0.503507	0.239989	0.517645	0.31076	0.131216	0.0500293	0.105909	0.195568	0	0	0	0	0	0	0	0	0	0	0	0
ACSA_SYNY3	Acetyl-coenzyme A synthetase (AcCoA synthetase) (Acs)	Cyanobacteria/Synechococcales/Merismopediaceae/Synechocystis/Synechocystis sp. PCC 6803/Synechocystis sp.	3.50095	3.33884	2.83517	1.70362	4.33175	4.95676	3.58441	3.09818	4.64113	2.59417	2.28351	2.90801	0	0	0.086086	0.0277125	0.0693382	0.0712436	0.132814	0.0708348	0.101926	0.416578	0.0558094	0.220738
ACSA_THEEB	Acetyl-coenzyme A synthetase (AcCoA synthetase) (Acs)	Cyanobacteria/Synechococcales/Synechococcaceae/Thermosynechococcus/Thermosynechococcus elongatus/Thermosynechococcus elongatus	7.69424	6.4598	8.25637	4.92784	5.79884	6.92631	7.27559	6.4971	10.0855	3.04456	3.12981	3.38411	0	0.139011	0.165344	0	0.115603	0.119668	0.0370018	0.662196	0.105839	0	0	0
ARGB_GLOVI	Acetylglutamate kinase	Cyanobacteria/Gloeobacteria/Gloeobacterales/Gloeobacteraceae/Gloeobacter/Gloeobacter violaceus/Gloeobacter violaceus	0	0	0	0.0941601	0.0962199	0.183447	0.0879304	0	0	0	0.0809566	0.224237	0	0	0	0	0	0	0	0	0	0	0	0
ARGB_NOSP7	Acetylglutamate kinase	Cyanobacteria/Nostocales/Nostocaceae/Nostoc/Nostoc punctiforme/Nostoc punctiforme	0	0	0	0.0844346	0.0862817	0.0822496	0.236545	0	0.269824	0.0685848	0.14519	0.201077	0	0	0	0	0	0	0	0	0	0	0	0
ARGB_NOSS1	Acetylglutamate kinase	Cyanobacteria/Nostocales/Nostocaceae/Nostoc/Nostoc sp.	0.141195	0.403353	0.496181	0.529204	0.589161	0.225137	0.616211	0.499134	0.397037	0.289737	0.278827	0.909152	0	0	0	0	0	0	0	0	0	0	0	0
ARGB_ANAVT	Acetylglutamate kinase	Cyanobacteria/Nostocales/Nostocaceae/Trichormus/Anabaena variabilis/Anabaena variabilis	0.457931	0.0844747	0.184596	0	0	0	0	0	0	0	0	0	0	0	0	0	0	0	0	0	0	0	0	0
ARGB_MICAN	Acetylglutamate kinase	Cyanobacteria/Oscillatoriophycideae/Chroococcales/Microcystaceae/Microcystis/Microcystis aeruginosa/Microcystis aeruginosa	0	0	0	0	0.197613	0	0.180588	0	0	0	0	0	0	0	0	0	0	0	0	0	0	0	0	0
ARGB_PROM3	Acetylglutamate kinase	Cyanobacteria/Synechococcales/Prochloraceae/Prochlorococcus/Prochlorococcus marinus/Prochlorococcus marinus	0.457931	0	0.184596	0	0	0	0.508931	0	0	0	0.468567	0.432619	0	0	0	0	0	0	0	0	0	0	0	0
ARGB_PROM9	Acetylglutamate kinase	Cyanobacteria/Synechococcales/Prochloraceae/Prochlorococcus/Prochlorococcus marinus/Prochlorococcus marinus	0	0	0	0	0.36756	0	0	0.362968	0	0	0	0	0	0	0	0	0	0	0	0	0	0	0	0
ARGB_PROMM	Acetylglutamate kinase	Cyanobacteria/Synechococcales/Prochloraceae/Prochlorococcus/Prochlorococcus marinus/Prochlorococcus marinus	0	0	0.447872	0	0	0.2872	0.550646	0	0.314057	0	0	0	0	0	0	0	0	0	0	0	0	0	0	0
ARGB_SYNP6	Acetylglutamate kinase	Cyanobacteria/Synechococcales/Synechococcaceae/Synechococcus/Synechococcus elongatus/Synechococcus sp.	0	0	0	0	0.149415	0	0.136542	0.147548	0.77876	0	0.251426	0	0	0	0	0	0	0	0	0	0	0	0	0
ARGB_SYNSC	Acetylglutamate kinase	Cyanobacteria/Synechococcales/Synechococcaceae/Synechococcus/Synechococcus sp.	0	0	0	0.219324	0	0	0	0.442644	0.467256	0.178153	0	0	0	0	0	0	0	0	0	0	0	0	0	0
ARGB_SYNS9	Acetylglutamate kinase	Cyanobacteria/Synechococcales/Synechococcaceae/Synechococcus/Synechococcus sp.	0	0	0.110162	0	0.206494	0.141284	0	0	0	0.728046	0.173738	0.115133	0	0	0	0	0	0	0	0	0	0	0	0
ARGB_SYNJA	Acetylglutamate kinase	Cyanobacteria/Synechococcales/Synechococcaceae/Synechococcus/Synechococcus sp.	0.152301	0	0.306969	0	0	0	0	0	0	0	0	0	0	0	0	0	0	0	0	0	0	0	0	0
ARGB_SYNR3	Acetylglutamate kinase	Cyanobacteria/Synechococcales/Synechococcaceae/Synechococcus/Synechococcus sp.	1.12266	1.30149	1.11951	0.810726	1.50341	0.781643	1.18961	0.727068	1.04673	1.27352	0.934465	0.618997	0	0	0	0	0	0	0	0	0.074691	0	0	0
ARGB_THEEB	Acetylglutamate kinase	Cyanobacteria/Synechococcales/Synechococcaceae/Thermosynechococcus/Thermosynechococcus elongatus/Thermosynechococcus elongatus	0.235326	0.607749	0.332016	0.112404	0.3063	0.49881	0.279912	0.743581	0.73171	0.0913035	0	0.267683	0	0	0	0	0	0	0	0	0	0	0	0
ARGD_SYNY3	Acetylornithine aminotransferase (ACOAT)	Cyanobacteria/Synechococcales/Merismopediaceae/Synechocystis/Synechocystis sp. PCC 6803/Synechocystis sp.	2.10073	1.32604	1.13063	0.155039	0.0923518	0.29702	0	0.091198	0.159646	0.125936	0.113696	0.369218	0.70835	0	0	0	0	0	0	0	0	0	0	0
ARGD_THEEB	Acetylornithine aminotransferase (ACOAT)	Cyanobacteria/Synechococcales/Synechococcaceae/Thermosynechococcus/Thermosynechococcus elongatus/Thermosynechococcus elongatus	0.988442	0.734732	1.28449	2.14246	1.82633	1.47425	2.0947	1.83092	2.2426	1.3968	0.91393	0.987609	0.351525	0	0	0.0352854	0	0	0	0	0	0	0	0
ARGD_GLOVI	Acetylornithine aminotransferase (ACOAT)	Cyanobacteria/Gloeobacteria/Gloeobacterales/Gloeobacteraceae/Gloeobacter/Gloeobacter violaceus/Gloeobacter violaceus	0.564115	0.814218	0.519096	0	0.0332333	0	0.174945	0.221864	0.0346429	0.456518	0	0	0	0	0	0	0	0	0	0	0	0	0	0
ARGD_NOSS1	Acetylornithine aminotransferase (ACOAT)	Cyanobacteria/Nostocales/Nostocaceae/Nostoc/Nostoc sp.	0.694499	0.984457	1.13195	0.228373	0.14433	0.0917234	0.649907	0.158849	0.386234	0.485185	0.0809566	0.0373729	0	0.282286	0.882513	0	0.279905	0	0	0	0.136093	0	0	0
ARGD_PROMM	Acetylornithine aminotransferase (ACOAT)	Cyanobacteria/Synechococcales/Prochloraceae/Prochlorococcus/Prochlorococcus marinus/Prochlorococcus marinus	1.55258	1.52025	0.998423	1.20416	0.952009	1.27538	1.19765	1.34702	1.25791	0.569468	0.500816	0.508112	0	0	0	0	0	0	0	0	0	0	0	0
ARGD_PROMA	Acetylornithine aminotransferase (ACOAT)	Cyanobacteria/Synechococcales/Prochloraceae/Prochlorococcus/Prochlorococcus marinus/Prochlorococcus marinus subsp. marinus/Prochlorococcus marinus	0	0	0	0	0.525086	0	0	0	0	0	0	0	0	0	0	0	0	0	0	0	0	0	0	0
ARGD_PROMP	Acetylornithine aminotransferase (ACOAT)	Cyanobacteria/Synechococcales/Prochloraceae/Prochlorococcus/Prochlorococcus marinus/Prochlorococcus marinus subsp. pastoris/Prochlorococcus marinus subsp. pastoris	0.394083	0.456783	0.203882	0	0	0	0.0626668	0.067718	0.142966	0.0545096	0.0576967	0.0532703	0	0	0	0	0	0	0	0	0	0	0	0
ARGD_SYNPX	Acetylornithine aminotransferase (ACOAT)	Cyanobacteria/Synechococcales/Synechococcaceae/Synechococcus/Synechococcus sp.	0.0335514	0.0928385	0	0.133549	0.227451	0.0433643	0.37414	0.179687	0.0948391	0.470078	0.306192	0.247364	0	0	0	0	0	0	0	0	0	0	0	0
MTND_PROMM	Acireductone dioxygenase (1,2-dihydroxy-3-keto-5-methylthiopentene dioxygenase) (DHK-MTPene dioxygenase) (Acireductone dioxygenase (Fe(2+)-requiring)) (ARD') (Fe-ARD)	Cyanobacteria/Synechococcales/Prochloraceae/Prochlorococcus/Prochlorococcus marinus/Prochlorococcus marinus	0.141935	0.196371	0	0.286597	0.28866	0.55836	0.802906	0.285054	0.610576	0.38911	0.249948	0.224237	0	0	0	0	0	0	0	0	0	0	0	0
MTND_SYNP2	Acireductone dioxygenase (1,2-dihydroxy-3-keto-5-methylthiopentene dioxygenase) (DHK-MTPene dioxygenase) (Acireductone dioxygenase (Fe(2+)-requiring)) (ARD') (Fe-ARD)	Cyanobacteria/Synechococcales/Synechococcaceae/Synechococcus/Synechococcus sp.	0.433117	0.127574	0.139389	0.711125	0.423627	0.448293	1.28575	1.02043	1.24822	0.522117	0.552239	0.437034	0	0	0	0	0	0	0	0	0	0	0	0
MTND_SYNR3	Acireductone dioxygenase (1,2-dihydroxy-3-keto-5-methylthiopentene dioxygenase) (DHK-MTPene dioxygenase) (Acireductone dioxygenase (Fe(2+)-requiring)) (ARD') (Fe-ARD)	Cyanobacteria/Synechococcales/Synechococcaceae/Synechococcus/Synechococcus sp.	1.07124	0.724163	0.648959	0.0946557	0.291203	0.3698	0.621091	0.575129	1.21368	0	0	0	0	0	0	0	0	0	0	0	0	0	0	0
ACNB_SYNY3	Aconitate hydratase B (ACN) (Aconitase)	Cyanobacteria/Synechococcales/Merismopediaceae/Synechocystis/Synechocystis sp. PCC 6803/Synechocystis sp.	4.47895	4.93575	4.74488	4.37639	5.07166	6.23807	5.14053	4.08426	4.09101	4.01094	3.22178	2.75205	1.00687	0.328661	0.0568127	0	0	0.0268836	0	0	0.610547	0	0	0.0241409
ACP_SYNY3	Acyl carrier protein (ACP)	Cyanobacteria/Synechococcales/Merismopediaceae/Synechocystis/Synechocystis sp. PCC 6803/Synechocystis sp.	1.47479	1.21237	1.46244	1.62822	2.6934	1.80015	1.86096	2.37619	1.10077	3.51794	1.49411	1.54657	0	0	0	0	0	0.528573	0	0	0	0.628181	0.422099	0.238883
ACP_SYNJA	Acyl carrier protein (ACP)	Cyanobacteria/Synechococcales/Synechococcaceae/Synechococcus/Synechococcus sp.	0	0	0	0.883245	1.96535	1.43027	1.51231	2.36412	2.82642	0.779766	1.07645	0.566898	0	0	0	0.269986	0.17414	0.210136	0.776374	0.213804	0	0.278126	0	0.313648
ACP_THEEB	Acyl carrier protein (ACP)	Cyanobacteria/Synechococcales/Synechococcaceae/Thermosynechococcus/Thermosynechococcus elongatus/Thermosynechococcus elongatus	0.91603	1.98765	0.898841	1.20854	2.18216	1.2491	3.06144	3.74669	5.86505	0.888967	1.01233	2.29986	0	0	0	1.58392	0	0.763494	1.37684	1.51865	0.846027	0.202414	1.92435	0.684798
ACP_SYNR3	Acyl carrier protein (ACP)	Cyanobacteria/Synechococcales/Synechococcaceae/Synechococcus/Synechococcus sp.	0.702694	1.52734	1.65368	1.60603	3.15771	2.244	2.46189	1.42206	3.74948	1.12957	0.208252	0.864107	0	0	0	1.9799	0	0.269468	0.77312	0	0	0	0	0.483387
ACP_NOSS1	Acyl carrier protein (ACP)	Cyanobacteria/Nostocales/Nostocaceae/Nostoc/Nostoc sp.	0	0.148836	0	0.214102	0.151884	0.989206	0.682349	0.366039	0	0	0.18408	0.235974	0	0	0	0	0	0	0	0	0	0	0	0
ACP_CYAA5	Acyl carrier protein (ACP)	Cyanobacteria/Oscillatoriophycideae/Oscillatoriales/Cyanothecaceae/Cyanothece/Cyanothece sp.	1.11942	0.702717	0	0.281009	0	0.273737	0.311797	0.563891	1.08586	0.676936	0.477677	0.996149	0	0	0	0	0.17414	0	0	0	0	0	0	0
ACP_CYAP7	Acyl carrier protein (ACP)	Cyanobacteria/Oscillatoriophycideae/Oscillatoriales/Cyanothecaceae/Cyanothece/Cyanothece sp.	0.971415	0.533835	0.462388	0.224807	1.1492	0.862707	0.422525	1.15201	0.706725	0.369837	0	0.348206	0	0	0	0	0	0	0	0	0	0	0	0
ACP_TRIEI	Acyl carrier protein (ACP)	Cyanobacteria/Oscillatoriophycideae/Oscillatoriales/Microcoleaceae/Trichodesmium/Trichodesmium erythraeum/Trichodesmium erythraeum	0.604915	0	0.157013	1.0336	1.69484	0.807821	1.54883	0.628233	1.08889	0.998245	0.890728	0.979366	0	0	0	0	0	0	0	0	0	0	0	0
ACP_ACAM1	Acyl carrier protein (ACP)	Cyanobacteria/Synechococcales/Acaryochloridaceae/Acaryochloris/Acaryochloris marina/Acaryochloris marina	0	0	0	0.690659	0.141369	0.133734	0.644964	0.557347	0.439846	0.223032	0	0.217961	0	0	0	0	0	0	0	0	0	0	0	0.156824
ACP_PROM4	Acyl carrier protein (ACP)	Cyanobacteria/Synechococcales/Prochloraceae/Prochlorococcus/Prochlorococcus marinus/Prochlorococcus marinus	0	0	0	0.853133	1.36495	0.405081	0.38833	1.58542	0.222762	0.523118	0	0.513133	0	0.53503	0	0	0	0	0	0	0	0	0	0
ACP_PROM9	Acyl carrier protein (ACP)	Cyanobacteria/Synechococcales/Prochloraceae/Prochlorococcus/Prochlorococcus marinus/Prochlorococcus marinus	0.110201	0.609866	0.333173	0	0.587235	0.142432	0.136542	0.358576	0.378514	0.169867	0	0	0	0	0	0	0	0	0	0	0	0	0	0
ACP_PROMM	Acyl carrier protein (ACP)	Cyanobacteria/Synechococcales/Prochloraceae/Prochlorococcus/Prochlorococcus marinus/Prochlorococcus marinus	0	0.357207	0	0.513845	0	0	0	0	0	0.417388	0.441792	0	0	0	0	0	0	0	0	0	0	0	0	0
ACP_PROM5	Acyl carrier protein (ACP)	Cyanobacteria/Synechococcales/Prochloraceae/Prochlorococcus/Prochlorococcus marinus/Prochlorococcus marinus	0	0.15063	0.16458	0.842232	0.479426	0	0.292082	0.631249	0.832935	0	0	0.124143	0	0	0	0	0	0	0	0	0	0	0	0
ACP_PROMT	Acyl carrier protein (ACP)	Cyanobacteria/Synechococcales/Prochloraceae/Prochlorococcus/Prochlorococcus marinus/Prochlorococcus marinus	0	0	0	0.586356	0	0	0	0.201649	0.233628	1.01075	0.315565	0	0	0	0	0	0	0	0	0	0	0	0	0
ACP_PROMA	Acyl carrier protein (ACP)	Cyanobacteria/Synechococcales/Prochloraceae/Prochlorococcus/Prochlorococcus marinus/Prochlorococcus marinus subsp. marinus/Prochlorococcus marinus	0.802348	0.740048	0.536647	0.48054	0.354919	1.44878	1.01612	0.712973	1.51537	1.23032	0.561219	0.526661	0	0	0	0	0	0	0	0	0	0	0	0
ACP_PROMP	Acyl carrier protein (ACP)	Cyanobacteria/Synechococcales/Prochloraceae/Prochlorococcus/Prochlorococcus marinus/Prochlorococcus marinus subsp. pastoris/Prochlorococcus marinus subsp. pastoris	0.478403	0.61592	1.25701	0.737073	1.1963	1.80306	0.622919	0.659783	0.314057	0.598712	1.14069	0.5851	0	0.541325	0	0	0	0	0	0	0	0	0.451508	0
ACP_SYNP6	Acyl carrier protein (ACP)	Cyanobacteria/Synechococcales/Synechococcaceae/Synechococcus/Synechococcus elongatus/Synechococcus sp.	0	0.147085	0.321414	0.211583	0	0.561031	0.384612	0.277075	0.918021	0.111516	0.377139	0	0	0	0	0	0	0	0	0	0.338675	0	0	0.313648
ACP_SYNP2	Acyl carrier protein (ACP)	Cyanobacteria/Synechococcales/Synechococcaceae/Synechococcus/Synechococcus sp.	0.654329	0	1.33399	0.441356	0.226889	0.648858	0.414684	0.445377	0.233628	0.536659	0.18857	0.176252	0	0	0	0	0	0	0	0	0	0	0	0
ACP_SYNPX	Acyl carrier protein (ACP)	Cyanobacteria/Synechococcales/Synechococcaceae/Synechococcus/Synechococcus sp.	1.50404	2.77828	0.841159	0.658166	1.35857	2.79602	1.02931	1.10427	3.06621	2.34024	0.381795	0.881261	0	0	0	0	0	0	0	0	0	0	0	0
LPXA_CYAP7	Acyl-[acyl-carrier-protein]--UDP-N-acetylglucosamine O-acyltransferase (UDP-N-acetylglucosamine acyltransferase)	Cyanobacteria/Oscillatoriophycideae/Oscillatoriales/Cyanothecaceae/Cyanothece/Cyanothece sp.	0.963371	1.92234	1.47729	4.59901	5.60252	5.10468	6.81407	5.95645	5.28503	6.83394	5.27197	4.28273	0	0	0	0	0.0880783	0	0	0	0	0.434723	0.0660479	0
LPXA_CYAP8	Acyl-[acyl-carrier-protein]--UDP-N-acetylglucosamine O-acyltransferase (UDP-N-acetylglucosamine acyltransferase)	Cyanobacteria/Oscillatoriophycideae/Oscillatoriales/Cyanothecaceae/Cyanothece/Cyanothece sp.	3.19328	4.05413	2.21475	4.75415	7.79407	4.5472	6.08974	5.91579	5.6873	5.74361	6.19442	5.47573	0.348054	0	0	0	0	0	0	0.173269	0.0821601	0.269885	0	0.387622
LPXA_SYNY3	Acyl-[acyl-carrier-protein]--UDP-N-acetylglucosamine O-acyltransferase (UDP-N-acetylglucosamine acyltransferase)	Cyanobacteria/Synechococcales/Merismopediaceae/Synechocystis/Synechocystis sp. PCC 6803/Synechocystis sp.	2.04537	2.70469	1.65327	4.13458	3.55824	3.48698	5.12315	4.19222	4.51559	3.56786	2.5773	3.09548	0	0	0	0	0	0.0789821	0	0	0.0727319	0	0	0.213015
LLCD_SYNY3	Acyl-CoA 6-desaturase	Cyanobacteria/Synechococcales/Merismopediaceae/Synechocystis/Synechocystis sp. PCC 6803/Synechocystis sp.	13.186	14.4057	13.3824	2.59532	4.80138	3.88534	4.51025	4.34226	7.239	2.01586	2.09906	2.6031	0.301662	0	0	0.147265	0	0	0	0	0	0	0	0
ACYP_GLOVI	Acylphosphatase	Cyanobacteria/Gloeobacteria/Gloeobacterales/Gloeobacteraceae/Gloeobacter/Gloeobacter violaceus/Gloeobacter violaceus	0	0.532011	0.581281	0.895996	0.364116	0.186374	0	0	0.199557	0.152173	0	0	0	0	0	0	0	0	0	0	0	0	0	0
ACYP_NOSS1	Acylphosphatase	Cyanobacteria/Nostocales/Nostocaceae/Nostoc/Nostoc sp.	0.568128	0.39644	0.696944	0.748559	1.51549	0.757608	0.859232	1.69721	0.609489	0.292171	0.811665	0.770887	0	0	0	0	0	0	0	0	0	0	0	0
ACYP_ANAVT	Acylphosphatase	Cyanobacteria/Nostocales/Nostocaceae/Trichormus/Anabaena variabilis/Anabaena variabilis	0.889075	0.546974	0.578657	0.77353	1.58305	0.383036	1.81775	0.39241	2.05837	1.11338	0.672371	1.38834	0	0.494759	0	0	0	0	0	0	0	0	0	0.225758
ACYP_ACAM1	Acylphosphatase	Cyanobacteria/Synechococcales/Acaryochloridaceae/Acaryochloris/Acaryochloris marina/Acaryochloris marina	0.484663	0.843059	0.488623	2.6454	3.01256	1.40115	3.22383	4.27558	3.78815	3.21951	1.35536	2.72784	0	0	0	0	0	0	0	0	0	0	0.201773	0.446607
ACYP_SYNS9	Acylphosphatase	Cyanobacteria/Synechococcales/Synechococcaceae/Synechococcus/Synechococcus sp.	0.136917	0.128889	0	0	0.742546	0.176961	0.848218	0	0	0.295123	0.156189	0	0	0	0	0	0	0	0	0	0	0	0	0
ACYP_SYNR3	Acylphosphatase	Cyanobacteria/Synechococcales/Synechococcaceae/Synechococcus/Synechococcus sp.	0.910291	1.46955	0.786619	0.644947	0.990023	0.211074	1.14867	0	1.5228	0.880034	0	0.860026	0	0	0	0	0	0	0	0	0	0	0	0
ACYP_SYNPW	Acylphosphatase	Cyanobacteria/Synechococcales/Synechococcaceae/Synechococcus/Synechococcus sp.	0	0	0	0	0	0	0.118273	0.255611	0	0.102877	0	0.201077	0	0	0	0	0	0	0	0	0	0	0	0
SASA_PROMP	Adaptive-response sensory-kinase SasA	Cyanobacteria/Synechococcales/Prochloraceae/Prochlorococcus/Prochlorococcus marinus/Prochlorococcus marinus subsp. pastoris/Prochlorococcus marinus subsp. pastoris	0.379438	0.321468	0.298359	5.34133	5.06221	4.20769	3.81888	3.36013	2.60795	2.85256	4.04694	2.64284	0	0	0	0	0	0	0.117139	0	0	0.751887	0	0
SASA_SYNY3	Adaptive-response sensory-kinase SasA	Cyanobacteria/Synechococcales/Merismopediaceae/Synechocystis/Synechocystis sp. PCC 6803/Synechocystis sp.	4.08621	4.72557	5.14793	8.05187	8.23437	7.88671	9.63346	7.67449	10.1555	8.92367	6.55621	8.90238	0	0	0.0694926	0.693572	0.455992	0.701115	0.23045	0.130925	0.104895	0.344659	0.469069	0.65814
SASA_THEEB	Adaptive-response sensory-kinase SasA	Cyanobacteria/Synechococcales/Synechococcaceae/Thermosynechococcus/Thermosynechococcus elongatus/Thermosynechococcus elongatus	4.86558	3.93973	4.35387	8.2298	11.5252	9.4407	9.9594	8.39631	11.0617	9.43559	8.26852	9.19561	0.360864	1.08354	1.83667	0.320882	0.392275	0.0605947	0.678248	0.189469	0.803579	0.312277	0.113384	0.451608
SASA_SYNJA	Adaptive-response sensory-kinase SasA	Cyanobacteria/Synechococcales/Synechococcaceae/Synechococcus/Synechococcus sp.	5.1178	5.33045	5.29087	8.59616	7.51624	10.2041	12.965	11.6357	15.044	8.94151	8.45349	10.7466	0	0	0	1.29656	0.29655	0.287023	0.509446	0.545631	0.0972781	0.302628	0.0633877	0.546801
SASA_MICAN	Adaptive-response sensory-kinase SasA	Cyanobacteria/Oscillatoriophycideae/Chroococcales/Microcystaceae/Microcystis/Microcystis aeruginosa/Microcystis aeruginosa	2.82125	2.03985	2.03864	2.33024	3.57622	3.15914	4.74262	3.665	4.73704	4.69262	3.10133	4.07157	0	0	0	0.0958017	0	0.0853596	0	0.0868496	0.0826704	0.185118	0	0.0510408
SASA_CYAP7	Adaptive-response sensory-kinase SasA	Cyanobacteria/Oscillatoriophycideae/Oscillatoriales/Cyanothecaceae/Cyanothece/Cyanothece sp.	2.26653	2.18069	2.57433	6.32074	8.28959	7.05257	12.3872	8.09847	14.623	9.5337	6.32644	7.76364	0.202096	0	0	0.283019	0	0.250398	0.0531677	0	0.239641	0.177732	0	0.189922
SASA_SYNE7	Adaptive-response sensory-kinase SasA	Cyanobacteria/Synechococcales/Synechococcaceae/Synechococcus/Synechococcus elongatus/Synechococcus elongatus	3.4183	4.39014	3.26838	6.43475	7.42459	6.6067	7.55579	8.77214	7.87503	8.2964	5.18425	6.05226	0.222162	0.197479	0.353449	0.0582324	0.636425	0.214314	0	0.482315	0	0.11985	0.0798318	0.478458
SASA_CYAP8	Adaptive-response sensory-kinase SasA	Cyanobacteria/Oscillatoriophycideae/Oscillatoriales/Cyanothecaceae/Cyanothece/Cyanothece sp.	6.63185	7.01458	8.31957	10.9425	10.1048	10.2891	12.4557	10.5213	15.2633	7.93601	7.53348	7.6274	0	0	0	0	0.380957	0	0.053427	0.412728	0.527725	0.112452	0	0.198492
SASA_SYNJB	Adaptive-response sensory-kinase SasA	Cyanobacteria/Synechococcales/Synechococcaceae/Synechococcus/Synechococcus sp.	3.80639	2.75734	4.06856	9.01227	9.75614	12.8324	12.552	10.9128	11.1992	10.7847	7.37739	8.0333	0	0	0	0.728106	0	0	0.292671	0	0	0.0623878	0.564561	0.332784
SASA_ANAVT	Adaptive-response sensory-kinase SasA	Cyanobacteria/Nostocales/Nostocaceae/Trichormus/Anabaena variabilis/Anabaena variabilis	3.14349	2.76332	2.83763	0.995158	1.33304	1.00879	1.14508	0.740234	1.70602	0.881136	0.686525	0.330309	0	0	0	0	0	0	0	0	0	0.0452041	0	0
SASA_SYNPX	Adaptive-response sensory-kinase SasA	Cyanobacteria/Synechococcales/Synechococcaceae/Synechococcus/Synechococcus sp.	1.59336	1.96893	2.89575	2.39597	3.0328	2.84318	2.86806	3.68907	3.19732	1.17043	1.93871	1.78938	0	0	0	0.501947	0	0	1.0431	0	0	0	0	0
SASA_NOSP7	Adaptive-response sensory-kinase SasA	Cyanobacteria/Nostocales/Nostocaceae/Nostoc/Nostoc punctiforme/Nostoc punctiforme	1.67795	2.37733	2.12601	3.71488	4.51871	4.27333	7.20664	4.96215	6.39009	3.84082	3.04824	4.00554	0	0.209985	0.117237	0.64213	0	0	0.644902	0	0.661397	0	0.0718642	0.161763
SASA_CYAA5	Adaptive-response sensory-kinase SasA	Cyanobacteria/Oscillatoriophycideae/Oscillatoriales/Cyanothecaceae/Cyanothece/Cyanothece sp.	10.2113	10.9925	11.2295	15.016	15.0147	13.8497	17.9686	13.382	20.2592	12.5905	11.833	10.8929	0.877259	0.449883	1.38257	0.151009	0.450535	0.177541	0.564532	0.208825	0.692019	0	0.303876	0.11802
SASA_NOSS1	Adaptive-response sensory-kinase SasA	Cyanobacteria/Nostocales/Nostocaceae/Nostoc/Nostoc sp.	2.87166	2.24382	2.04625	3.9157	3.82416	4.00944	4.05206	4.04693	3.14061	2.96798	2.69338	3.28752	0	0	0	0.0935386	0.0509203	0.2113	0.342267	0.113186	0	0	0.247387	0.045857
SASA_PROMS	Adaptive-response sensory-kinase SasA	Cyanobacteria/Synechococcales/Prochloraceae/Prochlorococcus/Prochlorococcus marinus/Prochlorococcus marinus	0	0.204955	0.671808	1.56242	0.623273	0.333698	0.710596	1.40381	0.912262	0.139129	1.04881	0.135966	0	0	0	0	0	0	0	0	0	0	0	0
SASA_PROM2	Adaptive-response sensory-kinase SasA	Cyanobacteria/Synechococcales/Prochloraceae/Prochlorococcus/Prochlorococcus marinus/Prochlorococcus marinus	0	0	0	0	0.24504	0.116794	0.111965	0.404558	0.127717	0.228259	0.103085	0.223069	0	0	0	0	0	0	0	0	0	0	0	0
SASA_PROM0	Adaptive-response sensory-kinase SasA	Cyanobacteria/Synechococcales/Prochloraceae/Prochlorococcus/Prochlorococcus marinus/Prochlorococcus marinus	0	0	0	0	0.861469	0.273737	0	0.283569	0.449004	0.228259	0.241605	0	0	0	0	0	0	0	0	0	0	0	0	0
SASA_PROM3	Adaptive-response sensory-kinase SasA	Cyanobacteria/Synechococcales/Prochloraceae/Prochlorococcus/Prochlorococcus marinus/Prochlorococcus marinus	0.726052	0.500231	0.809688	0.521599	0.905589	1.48064	2.04249	1.0206	0.912691	0.569328	0.406744	0.796285	0	0	0	0	0.1366	0	0	0	0	0	0	0
SASA_PROMM	Adaptive-response sensory-kinase SasA	Cyanobacteria/Synechococcales/Prochloraceae/Prochlorococcus/Prochlorococcus marinus/Prochlorococcus marinus	1.60442	2.58033	2.66334	1.01146	0.776269	1.15446	1.68222	0.698946	0.859644	1.24565	0.714677	0.733551	0	0	0	0	0	0	0	0	0	0	0	0
SASA_PROMA	Adaptive-response sensory-kinase SasA	Cyanobacteria/Synechococcales/Prochloraceae/Prochlorococcus/Prochlorococcus marinus/Prochlorococcus marinus subsp. marinus/Prochlorococcus marinus	3.05921	2.74583	2.6567	3.50607	3.79665	4.04457	4.20698	4.61628	4.78986	1.75859	2.39084	2.88466	0	0.108777	0	0	0	0	0	0	0	0	0.483192	0
SASA_SYNS3	Adaptive-response sensory-kinase SasA	Cyanobacteria/Synechococcales/Synechococcaceae/Synechococcus/Synechococcus sp.	2.99885	2.95523	1.98833	3.21063	2.98447	3.48603	4.30917	4.49895	3.73278	2.95277	2.95349	1.88428	0	0.121726	0.122948	0	0	0	0	0	0	0	0.119229	0.247517
SASA_SYNS9	Adaptive-response sensory-kinase SasA	Cyanobacteria/Synechococcales/Synechococcaceae/Synechococcus/Synechococcus sp.	0.391003	0.530468	0.269875	0.888875	1.47889	0.464163	1.78512	1.61218	1.3286	1.02748	0.743564	1.08567	0	0	0	0	0	0	0	0	0	0	0	0
ADE_CYAA5	Adenine deaminase (ADE)	Cyanobacteria/Oscillatoriophycideae/Oscillatoriales/Cyanothecaceae/Cyanothece/Cyanothece sp.	0.178352	0	0.179738	0.17074	0.290791	0.341396	0.575841	0.622256	1.55147	0.782546	0.304514	0.117987	0	0	0	0	0	0	0	0	0	0	0	0
APT_CYAA5	Adenine phosphoribosyltransferase (APRT)	Cyanobacteria/Oscillatoriophycideae/Oscillatoriales/Cyanothecaceae/Cyanothece/Cyanothece sp.	0.394034	0.29075	0.397096	0.209123	0.106849	0	0.0976437	0	0	0.0849335	0	0	0.273182	0	0	0	0	0	0	0	0	0	0	0
APT_CYAP7	Adenine phosphoribosyltransferase (APRT)	Cyanobacteria/Oscillatoriophycideae/Oscillatoriales/Cyanothecaceae/Cyanothece/Cyanothece sp.	0	0.50009	0.437123	0	0.147024	0	0.268715	0	0	0	0	0.114211	0	0	0	0	0	0	0	0	0	0	0	0
APT_SYNY3	Adenine phosphoribosyltransferase (APRT)	Cyanobacteria/Synechococcales/Merismopediaceae/Synechocystis/Synechocystis sp. PCC 6803/Synechocystis sp.	0.0753042	0	0.151779	0.0999143	0.1021	0.0973287	0.559824	0.403298	0.851445	0.162317	0.343616	0.237941	0	0	0	0	0	0	0	0	0	0	0	0
APT_PROM3	Adenine phosphoribosyltransferase (APRT)	Cyanobacteria/Synechococcales/Prochloraceae/Prochlorococcus/Prochlorococcus marinus/Prochlorococcus marinus	0.451825	0.416742	0.303558	0.199829	0.350057	0.361507	1.09299	0.504123	0.638583	0.417388	0.147264	0	0	0	0	0	0	0	0	0	0	0	0	0
APT_PROMM	Adenine phosphoribosyltransferase (APRT)	Cyanobacteria/Synechococcales/Prochloraceae/Prochlorococcus/Prochlorococcus marinus/Prochlorococcus marinus	0.330604	0.0762333	0.240826	0.0977423	0.423883	0	0.0912756	0	0.337745	0.168471	0.168073	0	0	0	0	0	0	0	0	0	0	0	0	0
APT_SYNP6	Adenine phosphoribosyltransferase (APRT)	Cyanobacteria/Synechococcales/Synechococcaceae/Synechococcus/Synechococcus elongatus/Synechococcus sp.	0.848988	0.651507	0.38987	0.618407	0.311492	0.701382	0.433538	1.30617	1.77689	0.622308	0.573873	0.535959	0	0	0	0	0	0	0	0	0	0	0.262304	0.293485
APT_SYNPW	Adenine phosphoribosyltransferase (APRT)	Cyanobacteria/Synechococcales/Synechococcaceae/Synechococcus/Synechococcus sp.	0.753042	0.677371	0.91501	0.535108	1.34708	0.963091	0.499705	0.228867	0.547357	0.500865	0.478354	0.310833	0	0	0	0	0	0	0	0	0	0	0	0
COBS_PROMM	Adenosylcobinamide-GDP ribazoletransferase	Cyanobacteria/Synechococcales/Prochloraceae/Prochlorococcus/Prochlorococcus marinus/Prochlorococcus marinus	1.75351	1.4359	1.71823	0.481402	0.629223	0.531651	1.19658	0.981476	1.03008	0.55752	0.408449	0.377113	0	0	0	0	0	0	0	0	0	0	0	0
COBS_PROMA	Adenosylcobinamide-GDP ribazoletransferase	Cyanobacteria/Synechococcales/Prochloraceae/Prochlorococcus/Prochlorococcus marinus/Prochlorococcus marinus subsp. marinus/Prochlorococcus marinus	0.189577	0.0437142	0.0477626	0.188649	0.706847	0.0612558	0.763396	0.126912	0.267937	0.255395	0.216262	0.0499176	0	0	0	0	0	0	0	0	0	0	0	0
SAHH_CYAP7	Adenosylhomocysteinase	Cyanobacteria/Oscillatoriophycideae/Oscillatoriales/Cyanothecaceae/Cyanothece/Cyanothece sp.	1.24164	0.354692	0.272331	2.33163	4.29433	3.03803	2.32591	2.10554	1.98539	3.42864	3.14557	2.17696	0	0	0	0	0	0	0	0	0	0.262118	0	0
SAHH_SYNY3	Adenosylhomocysteinase	Cyanobacteria/Synechococcales/Merismopediaceae/Synechocystis/Synechocystis sp. PCC 6803/Synechocystis sp.	1.13755	0.0404604	1.02671	0.528958	0.829409	1.58644	0.69625	0.336082	0.625454	0.854929	0.336387	0.480688	0.304124	0	0	0	0	0	0.644267	0	0	0	0	0
SAHH_GLOVI	Adenosylhomocysteinase	Cyanobacteria/Gloeobacteria/Gloeobacterales/Gloeobacteraceae/Gloeobacter/Gloeobacter violaceus/Gloeobacter violaceus	1.4454	1.57943	1.58565	4.43268	2.46633	3.13817	1.31619	3.28841	2.49099	3.26802	2.78278	2.56624	0.345494	0.676656	0	0.54828	0.109674	0	0	0.291308	0	0	0.441378	0
SAHH_SYNSC	Adenosylhomocysteinase	Cyanobacteria/Synechococcales/Synechococcaceae/Synechococcus/Synechococcus sp.	0.0934811	0	0.565246	0	0	0	0.115826	0.125161	0	0	0	0	0.32405	0	0	0	0	0	0	0	0	0	0	0
SAHH_NOSS1	Adenosylhomocysteinase	Cyanobacteria/Nostocales/Nostocaceae/Nostoc/Nostoc sp.	0.627981	0.728654	0.322849	1.65856	1.45858	0.708947	0.823069	0	0.179042	1.58107	1.20301	1.18056	0	0	0	0	0	0	0	0	0	0	0	0
SAHH_PROM4	Adenosylhomocysteinase	Cyanobacteria/Synechococcales/Prochloraceae/Prochlorococcus/Prochlorococcus marinus/Prochlorococcus marinus	0.178352	0.658013	0.718953	0	0	0	0	0.47759	0	0	0	0	0	0	0	0	0	0	0	0	0	0	0	0
SAHH_PROM2	Adenosylhomocysteinase	Cyanobacteria/Synechococcales/Prochloraceae/Prochlorococcus/Prochlorococcus marinus/Prochlorococcus marinus	0.294669	0	0	0	0	0	0	0	0	0	0	0	0	0	0	0	0	0	0	0	0	0	0	0
SAHH_PROM0	Adenosylhomocysteinase	Cyanobacteria/Synechococcales/Prochloraceae/Prochlorococcus/Prochlorococcus marinus/Prochlorococcus marinus	0	0.162367	0	0.233566	0	0.682565	0	0	0	0	0.200814	0	0	0	0	0	0	0	0	0	0	0	0	0
SAHH_PROM3	Adenosylhomocysteinase	Cyanobacteria/Synechococcales/Prochloraceae/Prochlorococcus/Prochlorococcus marinus/Prochlorococcus marinus	1.62943	1.37534	1.55529	0.061172	0.304326	0.417123	0.506607	0.617293	0.651616	0	0.0525942	0	0	0	0	0	0	0	0	0	0	0	0	0
SAHH_PROM9	Adenosylhomocysteinase	Cyanobacteria/Synechococcales/Prochloraceae/Prochlorococcus/Prochlorococcus marinus/Prochlorococcus marinus	2.2227	1.32553	1.34924	0	0	0	0	0	0	0	0	0	0	0	0	0	0	0	0	0	0	0	0	0
SAHH_PROMM	Adenosylhomocysteinase	Cyanobacteria/Synechococcales/Prochloraceae/Prochlorococcus/Prochlorococcus marinus/Prochlorococcus marinus	0	0	0.0982741	0	0.132216	0.126037	0	0	0.137824	0.105098	0	0	0	0	0	0	0	0	0	0	0	0	0	0
SAHH_PROMA	Adenosylhomocysteinase	Cyanobacteria/Synechococcales/Prochloraceae/Prochlorococcus/Prochlorococcus marinus/Prochlorococcus marinus subsp. marinus/Prochlorococcus marinus	0.118901	0.219338	0.359476	0	0	0	0.193043	0	0.608451	0.167915	0	0	0	0	0	0	0	0	0	0	0	0	0	0
SAHH_PROMP	Adenosylhomocysteinase	Cyanobacteria/Synechococcales/Prochloraceae/Prochlorococcus/Prochlorococcus marinus/Prochlorococcus marinus subsp. pastoris/Prochlorococcus marinus subsp. pastoris	0.320191	0	0.10756	0	0	0	0.132242	0	0	0	0	0	0	0	0	0	0	0	0	0	0	0	0	0
SAHH_SYNS3	Adenosylhomocysteinase	Cyanobacteria/Synechococcales/Synechococcaceae/Synechococcus/Synechococcus sp.	0.0897666	0.165593	0.180928	0.476413	0.121709	0.348063	0.111223	0	0.126871	0.0967455	0.204804	0.189092	0	0	0	0	0	0	0	0	0	0	0	0
SAHH_SYNPX	Adenosylhomocysteinase	Cyanobacteria/Synechococcales/Synechococcaceae/Synechococcus/Synechococcus sp.	0.498543	0.822517	0.919836	0	0	0.461031	0.688947	0.505683	0	0	0	0	0	1.21086	0	0	0	0	0	0	0	0	0	0
SAHH_THEEB	Adenosylhomocysteinase	Cyanobacteria/Synechococcales/Synechococcaceae/Thermosynechococcus/Thermosynechococcus elongatus/Thermosynechococcus elongatus	0.0783512	0.323138	0	2.65823	1.82196	1.97208	0.743829	1.56534	0.895212	1.70688	2.24776	1.52323	0	0	0	0.371231	0	0.670758	0	0	0	0	0	0
CYAA_ANACY	Adenylate cyclase	Cyanobacteria/Nostocales/Nostocaceae/Anabaena/Anabaena cylindrica	16.2872	19.4587	18.2366	16.0739	23.6463	18.2192	21.5728	17.0948	21.6983	14.8086	11.1436	15.6648	1.3602	0.519992	1.32693	0.106003	1.45854	0.857157	2.31364	1.13336	2.42983	1.06465	1.30059	1.65697
KAD_CYAP4	Adenylate kinase (AK)	Cyanobacteria/Oscillatoriophycideae/Oscillatoriales/Cyanothecaceae/Cyanothece/Cyanothece sp.	0.25575	0.41281	0.563944	0.974534	0.0905321	0.517808	1.15474	0.536406	0.939713	0.43178	0.791369	0.562618	0	0	0	0	0	0	0	0	0	0	0	0
KAD_TRIEI	Adenylate kinase (AK)	Cyanobacteria/Oscillatoriophycideae/Oscillatoriales/Microcoleaceae/Trichodesmium/Trichodesmium erythraeum/Trichodesmium erythraeum	0.237803	0	0.479302	0	0	0	0	0	0	0.256291	0	0	0	0	0	0	0	0	0	0	0	0	0	0
KAD_PROM4	Adenylate kinase (AK)	Cyanobacteria/Synechococcales/Prochloraceae/Prochlorococcus/Prochlorococcus marinus/Prochlorococcus marinus	1.20911	1.4087	0.897847	1.43539	1.38051	1.80949	2.36545	1.02245	2.33847	0.685848	0.798543	1.00538	0	0	0	0	0	0	0	0	0	0	0	0
KAD_PROM0	Adenylate kinase (AK)	Cyanobacteria/Synechococcales/Prochloraceae/Prochlorococcus/Prochlorococcus marinus/Prochlorococcus marinus	0	0	0	0	0	0	0	0.177058	0.373805	0.142523	0.0754278	0.348206	0	0	0	0	0	0	0	0	0	0	0	0
KAD_PROM3	Adenylate kinase (AK)	Cyanobacteria/Synechococcales/Prochloraceae/Prochlorococcus/Prochlorococcus marinus/Prochlorococcus marinus	0.349049	0.375604	0.293135	3.31904	3.31277	3.75948	7.64051	7.01012	9.12654	4.51423	2.32272	4.53415	0	0	0	0	0	0	0	0	0	0	0	0
KAD_PROMM	Adenylate kinase (AK)	Cyanobacteria/Synechococcales/Prochloraceae/Prochlorococcus/Prochlorococcus marinus/Prochlorococcus marinus	0.623374	0.401142	0.0730487	0.288523	0.294834	0.281056	0.269434	0.310561	0.430275	0.312483	0.248065	0.0763446	0	0	0	0	0	0	0	0	0	0	0	0
KAD_PROMA	Adenylate kinase (AK)	Cyanobacteria/Synechococcales/Prochloraceae/Prochlorococcus/Prochlorococcus marinus/Prochlorococcus marinus subsp. marinus/Prochlorococcus marinus	1.2729	0.560679	0.816636	0.220086	0.24504	0.0952129	0.411051	0	0.46888	0.393537	0.946696	0.174708	0	0	0	0	0	0	0	0	0	0	0	0
KAD_SYNS3	Adenylate kinase (AK)	Cyanobacteria/Synechococcales/Synechococcaceae/Synechococcus/Synechococcus sp.	0.0607837	0.0560639	0.0612561	0.143877	0.441072	0.297276	0.586233	0.307953	0.0859081	0.664002	0.33172	0.484502	0	0	0	0	0	0	0	0	0	0	0	0
KAD_SYNS9	Adenylate kinase (AK)	Cyanobacteria/Synechococcales/Synechococcaceae/Synechococcus/Synechococcus sp.	0.121025	0.111627	0	0.315519	0.164089	0	0.589288	0.318393	0.336097	0.386724	0	0	0	0	0	0	0	0	0	0	0	0	0	0
KAD_SYNJB	Adenylate kinase (AK)	Cyanobacteria/Synechococcales/Synechococcaceae/Synechococcus/Synechococcus sp.	0	0.166697	0	0	0.436478	0	0.34989	0	0.199557	0.152173	0.412339	0.297426	0	0	0	0	0	0.238592	0	0	0	0	0	0
KAD_SYNJA	Adenylate kinase (AK)	Cyanobacteria/Synechococcales/Synechococcaceae/Synechococcus/Synechococcus sp.	0	0	0	0	0	0	0	0.28807	0	0	0	0	0	0	0	0	0	0	0	0	0	0	0	0
KAD_SYNR3	Adenylate kinase (AK)	Cyanobacteria/Synechococcales/Synechococcaceae/Synechococcus/Synechococcus sp.	0.957673	0.747417	0.519678	1.54141	2.37046	2.82897	1.26619	1.07657	0.93428	1.88348	1.4943	1.22904	0	0	0	0.0973722	0.124657	0	0	0	0	0	0	0.219721
KAD_SYNPW	Adenylate kinase (AK)	Cyanobacteria/Synechococcales/Synechococcaceae/Synechococcus/Synechococcus sp.	0.122115	0.0622003	0.433024	0.369409	0.440501	0.425211	0.569663	0.559482	1.59916	0.668393	0.447553	0.826436	0	0	0	0	0	0	0	0	0	0	0	0
KAD_SYNPX	Adenylate kinase (AK)	Cyanobacteria/Synechococcales/Synechococcaceae/Synechococcus/Synechococcus sp.	0	0	0.0730487	0.0961742	0.377247	1.07524	0.225938	0.587548	0.603678	1.17187	0.863178	0.295998	0	0	0	0	0	0	0	0	0	0	0	0
KAD1_NOSS1	Adenylate kinase 1 (AK 1)	Cyanobacteria/Nostocales/Nostocaceae/Nostoc/Nostoc sp.	0.0648553	0.060107	0	0	0.276592	0.465078	0.483304	1.06812	1.20627	0.149292	0.400789	0.214863	0	0	0	0	0	0	0	0	0	0	0	0
KAD1_SYNY3	Adenylate kinase 1 (AK 1)	Cyanobacteria/Synechococcales/Merismopediaceae/Synechocystis/Synechocystis sp. PCC 6803/Synechocystis sp.	0.276196	0.644331	0.166367	0.398881	0.341931	0.44513	0.36617	0.123459	0.191575	0.172421	0.105188	0.0713822	0	0	0	0	0	0	0	0	0	0	0	0
PUR8_SYNY3	Adenylosuccinate lyase (ASL)	Cyanobacteria/Synechococcales/Merismopediaceae/Synechocystis/Synechocystis sp. PCC 6803/Synechocystis sp.	10.1822	9.34481	10.5859	6.25356	10.9808	8.45053	7.77379	6.49045	6.5114	6.68144	5.66177	4.80983	0.373904	0.286218	1.20037	0	0	0	0.101295	0	0.241122	0.210848	0.568297	0.0475554
PURA_SYNP6	Adenylosuccinate synthetase (AMPSase) (AdSS)	Cyanobacteria/Synechococcales/Synechococcaceae/Synechococcus/Synechococcus elongatus/Synechococcus sp.	0	0	0	0.168474	0.258239	0.328228	0.117996	0.0425021	0	0.513181	0.470761	0.200606	0	0	0	0	0	0	0	0	0	0.170653	0	0
PURA_NOSP7	Adenylosuccinate synthetase (AMPSase) (AdSS)	Cyanobacteria/Nostocales/Nostocaceae/Nostoc/Nostoc punctiforme/Nostoc punctiforme	0	0	0	0.880364	0.642588	1.02093	3.13188	4.01888	5.00149	3.3031	2.2347	5.22471	0	0	0	0.0830728	0	0	0	0	0	0.127393	0	0
PURA_SYNE7	Adenylosuccinate synthetase (AMPSase) (AdSS)	Cyanobacteria/Synechococcales/Synechococcaceae/Synechococcus/Synechococcus elongatus/Synechococcus elongatus	0.24423	0.381159	0.15383	0.81306	0.894438	1.25582	0.287817	0.439581	0.308303	0.852155	0.583485	0.261906	0	0	0	0	0	0	0	0	0	0.0630354	0	0
PURA_GLOVI	Adenylosuccinate synthetase (AMPSase) (AdSS)	Cyanobacteria/Gloeobacteria/Gloeobacterales/Gloeobacteraceae/Gloeobacter/Gloeobacter violaceus/Gloeobacter violaceus	0	0	0	0.13224	0	0.128817	0	0	0.140864	0	0.113696	0	0	0	0	0	0	0	0	0	0	0	0	0
PURA_MICAN	Adenylosuccinate synthetase (AMPSase) (AdSS)	Cyanobacteria/Oscillatoriophycideae/Chroococcales/Microcystaceae/Microcystis/Microcystis aeruginosa/Microcystis aeruginosa	0	0.113657	0	0.0817481	0	0	0.152679	0.329971	0	0.0664026	0	0.0648929	0	0	0	0	0	0	0	0	0	0	0	0
PURA_CYAP7	Adenylosuccinate synthetase (AMPSase) (AdSS)	Cyanobacteria/Oscillatoriophycideae/Oscillatoriales/Cyanothecaceae/Cyanothece/Cyanothece sp.	0	0.102478	0.0780577	0.385384	0.206494	0.175192	0.454766	0.950631	0.964708	0.416439	0.391818	0.738265	0	0	0	0	0	0	0	0	0	0	0	0
PURA_CYAP4	Adenylosuccinate synthetase (AMPSase) (AdSS)	Cyanobacteria/Oscillatoriophycideae/Oscillatoriales/Cyanothecaceae/Cyanothece/Cyanothece sp.	0	0	0	0	0	0	0	0	0	0	0.709298	0	0	0	0	0	0	0	0	0	0	0	0	0
PURA_CYAP8	Adenylosuccinate synthetase (AMPSase) (AdSS)	Cyanobacteria/Oscillatoriophycideae/Oscillatoriales/Cyanothecaceae/Cyanothece/Cyanothece sp.	0.72789	0.766808	0.942098	0.222039	0.302839	0.354667	0.6836	0.594438	0.544222	0.0596268	0.185244	0.117265	0	0	0	0	0	0	0	0	0	0	0	0
PURA_TRIEI	Adenylosuccinate synthetase (AMPSase) (AdSS)	Cyanobacteria/Oscillatoriophycideae/Oscillatoriales/Microcoleaceae/Trichodesmium/Trichodesmium erythraeum/Trichodesmium erythraeum	0.397001	0.23805	0.0571552	0.21844	0.685191	0.605298	0.393975	0.296499	0.710119	0.110115	0.0646975	0.283988	0	0	0	0	0.0525629	0	0	0	0	0	0	0
PURA_PROM4	Adenylosuccinate synthetase (AMPSase) (AdSS)	Cyanobacteria/Synechococcales/Prochloraceae/Prochlorococcus/Prochlorococcus marinus/Prochlorococcus marinus	0	0	0	0.59828	0	0.0822496	0.479849	0	0	0.205754	0.732171	0	0	0	0	0	0	0	0	0	0	0	0	0
PURA_PROM2	Adenylosuccinate synthetase (AMPSase) (AdSS)	Cyanobacteria/Synechococcales/Prochloraceae/Prochlorococcus/Prochlorococcus marinus/Prochlorococcus marinus	0.251014	0	0	0	0	0.162215	0.155507	0.168041	0	0	0	0	0	0	0	0	0	0	0	0	0	0	0	0
PURA_PROM3	Adenylosuccinate synthetase (AMPSase) (AdSS)	Cyanobacteria/Synechococcales/Prochloraceae/Prochlorococcus/Prochlorococcus marinus/Prochlorococcus marinus	0	0	0	0	2.4504	0	0.373216	0	0	0	0	0	0	0	0	0	0	0	0	0	0	0	0	0
PURA_PROM9	Adenylosuccinate synthetase (AMPSase) (AdSS)	Cyanobacteria/Synechococcales/Prochloraceae/Prochlorococcus/Prochlorococcus marinus/Prochlorococcus marinus	0.100654	0.247569	0.101436	0.222581	0.18196	0.563736	0.166284	0.0898436	0.0948391	0.144639	0.19137	0.176689	0	0	0	0	0	0	0	0	0	0	0	0
PURA_PROMM	Adenylosuccinate synthetase (AMPSase) (AdSS)	Cyanobacteria/Synechococcales/Prochloraceae/Prochlorococcus/Prochlorococcus marinus/Prochlorococcus marinus	1.59531	1.11417	1.09936	0.446193	0.474136	0.368649	0.591777	0.607019	1.3158	0	0.0859039	0	0	0	0	0	0	0	0	0	0	0	0	0
PURA_SYNP2	Adenylosuccinate synthetase (AMPSase) (AdSS)	Cyanobacteria/Synechococcales/Synechococcaceae/Synechococcus/Synechococcus sp.	0	0	0	0.536819	0.3985	0.646868	0.695409	0.114141	0.219237	0.375491	0.570936	0.177374	0	0	0	0	0	0.236132	0	0.29314	0.272187	0	0	0
PURA_SYNS3	Adenylosuccinate synthetase (AMPSase) (AdSS)	Cyanobacteria/Synechococcales/Synechococcaceae/Synechococcus/Synechococcus sp.	0.0975162	0.134916	0.147411	0	0	0.0630186	0.0604126	0.0652821	0	0.0525488	0	0.0513541	0	0	0	0	0	0	0	0	0	0	0	0
PURA_SYNS9	Adenylosuccinate synthetase (AMPSase) (AdSS)	Cyanobacteria/Synechococcales/Synechococcaceae/Synechococcus/Synechococcus sp.	0.123225	0.0568284	0.0620914	0.531363	0.167073	0.358347	0.190849	0.164986	0.0870796	0.132805	0.070285	0.162232	0	0	0	0	0	0	0	0.0529651	0	0	0	0
PURA_SYNJB	Adenylosuccinate synthetase (AMPSase) (AdSS)	Cyanobacteria/Synechococcales/Synechococcaceae/Synechococcus/Synechococcus sp.	0	0	0	0	0.235616	0	0	0	0.245609	0	0.39648	0	0	0	0	0	0	0	0	0	0	0	0	0
PURA_SYNJA	Adenylosuccinate synthetase (AMPSase) (AdSS)	Cyanobacteria/Synechococcales/Synechococcaceae/Synechococcus/Synechococcus sp.	0.240617	0	0.080829	0	0	0	0.099377	0	0	0	0	0	0	0	0	0	0	0	0	0	0	0	0	0
PURA_SYNPW	Adenylosuccinate synthetase (AMPSase) (AdSS)	Cyanobacteria/Synechococcales/Synechococcaceae/Synechococcus/Synechococcus sp.	0.0309469	0.028544	0.0935623	0.123182	0.251754	0.199991	0.153376	0.248608	0.131216	0.433588	0.247121	0.228162	0	0	0	0	0	0	0	0	0	0	0	0
PURA_THEEB	Adenylosuccinate synthetase (AMPSase) (AdSS)	Cyanobacteria/Synechococcales/Synechococcaceae/Thermosynechococcus/Thermosynechococcus elongatus/Thermosynechococcus elongatus	0	0	0	0	0.0827838	0.0789152	0	0	0	0.329022	0.139304	0.0643083	0	0	0	0	0	0	0	0	0	0	0	0
CYSC_CYAP8	Adenylyl-sulfate kinase	Cyanobacteria/Oscillatoriophycideae/Oscillatoriales/Cyanothecaceae/Cyanothece/Cyanothece sp.	3.21828	2.73112	3.37812	6.91832	6.48861	6.84637	4.73988	7.19864	5.52692	5.32463	4.73501	4.60164	0	0	0.273999	0.0873486	0.448401	0.112832	0.429511	0.116523	0.436588	0.454071	0.726768	0
CYSC_CYAP7	Adenylyl-sulfate kinase	Cyanobacteria/Oscillatoriophycideae/Oscillatoriales/Cyanothecaceae/Cyanothece/Cyanothece sp.	0.152301	0.616772	0.383711	1.12735	2.0132	0.607108	1.38041	0.899786	1.34818	1.27734	1.01844	0.98877	0	0	0	0	0	0	0	0	0	0.180369	0	0
CYSC_SYNP2	Adenylyl-sulfate kinase	Cyanobacteria/Synechococcales/Synechococcaceae/Synechococcus/Synechococcus sp.	2.21934	2.58518	1.22147	3.63701	4.66461	4.44073	3.40989	3.42168	4.14113	2.23306	2.35321	2.48167	0	0	0	0	0.377062	0	0.161869	0	0	0	0	0.267674
CYSC_MICAN	Adenylyl-sulfate kinase	Cyanobacteria/Oscillatoriophycideae/Chroococcales/Microcystaceae/Microcystis/Microcystis aeruginosa/Microcystis aeruginosa	0	0	0	0.417627	0.332133	0.39149	1.25647	0.405551	0.222432	0.339231	0.3523	0.245516	0	0	0	0	0	0	0	0	0.267268	0	0	0
CYSC_ACAM1	Adenylyl-sulfate kinase	Cyanobacteria/Synechococcales/Acaryochloridaceae/Acaryochloris/Acaryochloris marina/Acaryochloris marina	1.29068	1.1344	0.979727	0.266659	0	0.220463	0	0.089401	0.189211	0	0	0.0706754	0	0	0	0	0	0	0	0	0	0	0	0
CYSC_PROMA	Adenylyl-sulfate kinase	Cyanobacteria/Synechococcales/Prochloraceae/Prochlorococcus/Prochlorococcus marinus/Prochlorococcus marinus subsp. marinus/Prochlorococcus marinus	1.65857	1.33718	1.3725	1.73078	2.62901	2.23317	1.83244	1.87029	2.0126	1.09311	0.775744	1.2843	0	0	0	0	0	0	0	0	0	0	0	0
CYSC_SYNJB	Adenylyl-sulfate kinase	Cyanobacteria/Synechococcales/Synechococcaceae/Synechococcus/Synechococcus sp.	0.56198	0	0.957993	0.321153	0.221422	0.427297	0	0.857856	0.464441	0.260867	0.558893	0.254936	0	0	0	0	0	0	0	0	0	0	0	0
CYSC_SYNJA	Adenylyl-sulfate kinase	Cyanobacteria/Synechococcales/Synechococcaceae/Synechococcus/Synechococcus sp.	1.06659	0.4246	0.636551	2.33313	2.01786	1.8839	4.66649	4.52238	4.98741	2.80968	3.2247	2.16076	0	0	0	0	0.12331	0	0	0	0	0	0	0
CYSC_THEEB	Adenylyl-sulfate kinase	Cyanobacteria/Synechococcales/Synechococcaceae/Thermosynechococcus/Thermosynechococcus elongatus/Thermosynechococcus elongatus	0.693499	0.40705	0.127071	0	0	0	0	0.0844112	0	0.0679468	0	0	0	0	0	0	0	0	0	0	0	0	0	0
SPEB1_SYNY3	Agmatinase 1	Cyanobacteria/Synechococcales/Merismopediaceae/Synechocystis/Synechocystis sp. PCC 6803/Synechocystis sp.	35.7728	37.4023	35.6337	71.9512	80.3033	78.1585	86.5852	75.0162	89.4125	70.5942	62.3569	64.0186	0.479461	1.73113	1.15079	1.22123	2.21674	1.44792	1.81896	1.17151	0.765674	0.772459	0.605224	2.12989
ALR_NOSS1	Alanine racemase	Cyanobacteria/Nostocales/Nostocaceae/Nostoc/Nostoc sp.	0.198557	0.263799	0.352519	0.32869	1.33103	1.46816	0.637641	0.871101	0.338271	0.171358	0.450615	0.325286	0.417664	0.409001	0	0	0.304164	0.305398	0.584135	0.103576	0.690145	0.323862	0.571241	0.730451
ALR_SYNY3	Alanine racemase	Cyanobacteria/Synechococcales/Merismopediaceae/Synechocystis/Synechocystis sp. PCC 6803/Synechocystis sp.	0.865998	1.05606	1.53504	0.345448	0.5105	0.973287	0.645187	0.685506	1.79862	0.908332	0	0.793135	0	0	0	0	0	0	0	0	0	0	0	0
ALR_PROMA	Alanine racemase	Cyanobacteria/Synechococcales/Prochloraceae/Prochlorococcus/Prochlorococcus marinus/Prochlorococcus marinus subsp. marinus/Prochlorococcus marinus	1.14796	1.43855	1.16973	1.43128	1.51056	0.784186	1.43047	1.22938	2.04905	0.96555	0.846409	0.425949	0	0	0	0	0	0	0	0	0	0	0	0
SYA_NOSP7	Alanine--tRNA ligase	Cyanobacteria/Nostocales/Nostocaceae/Nostoc/Nostoc punctiforme/Nostoc punctiforme	0.0544368	0	0.0548598	0.0722272	0	0	0.0674486	0.14577	0	0.0586689	0	0.0573351	0	1.10874	0.38514	0	0.183231	0	0	0	0	0	0	0
SYA_NOSS1	Alanine--tRNA ligase	Cyanobacteria/Nostocales/Nostocaceae/Nostoc/Nostoc sp.	0	0.105061	0	0	0	0	0.141132	0	0	0	0	0	0	0	0	0	0	0	0	0	0	0	0	0
SYA_MICAN	Alanine--tRNA ligase	Cyanobacteria/Oscillatoriophycideae/Chroococcales/Microcystaceae/Microcystis/Microcystis aeruginosa/Microcystis aeruginosa	0.328445	0.154987	0.225787	0	0.738273	0.540964	0.717348	0.711824	0.469185	0.584343	0.297665	0.582491	0	0	0	0	0	0	0	0	0	0	0	0
SYA_CYAA5	Alanine--tRNA ligase	Cyanobacteria/Oscillatoriophycideae/Oscillatoriales/Cyanothecaceae/Cyanothece/Cyanothece sp.	0	0	0.265245	0	0	0	0	0	0	0	0	0	0	0	0	0	0	0	0	0	0	0	0	0
SYA_PROMS	Alanine--tRNA ligase	Cyanobacteria/Synechococcales/Prochloraceae/Prochlorococcus/Prochlorococcus marinus/Prochlorococcus marinus	0	0	0	0.146216	0	0.142432	0	0	0.155752	0.118769	0	0.116069	0	0	0	0	0	0	0	0	0	0	0	0
SYA_PROM4	Alanine--tRNA ligase	Cyanobacteria/Synechococcales/Prochloraceae/Prochlorococcus/Prochlorococcus marinus/Prochlorococcus marinus	0.0788067	0.145375	0.0794192	0	0	0	0.0976437	0	0	0	0	0	0	0	0	0	0	0	0	0	0	0	0	0
SYA_PROM3	Alanine--tRNA ligase	Cyanobacteria/Synechococcales/Prochloraceae/Prochlorococcus/Prochlorococcus marinus/Prochlorococcus marinus	0.722284	0.904471	1.29202	0.31528	0.778049	1.11598	1.07414	0.611588	0.802605	0.287823	0.599814	0.65966	0	0	0	0	0	0	0	0	0	0	0	0
SYA_PROMA	Alanine--tRNA ligase	Cyanobacteria/Synechococcales/Prochloraceae/Prochlorococcus/Prochlorococcus marinus/Prochlorococcus marinus subsp. marinus/Prochlorococcus marinus	0	0	0	0.264479	0.270265	0.51527	0	0	1.40864	0	0	0.419895	0	0	0	0	0	0	0	0	0	0	0	0
SYA_SYNR3	Alanine--tRNA ligase	Cyanobacteria/Synechococcales/Synechococcaceae/Synechococcus/Synechococcus sp.	0	0	0	0.390969	0	0	0	0.394531	0	0	0	0	0	0	0	0	0	0	0	0	0	0	0	0
SYA_THEEB	Alanine--tRNA ligase	Cyanobacteria/Synechococcales/Synechococcaceae/Thermosynechococcus/Thermosynechococcus elongatus/Thermosynechococcus elongatus	0.283572	0.104621	0.295648	0.311888	0	0.31853	0.152679	0.0759348	0	0.211718	0.408724	0.731443	0	0	0	0	0	0	0	0	0	0	0	0
ALDEC_SYNY3	Aldehyde decarbonylase (AD)	Cyanobacteria/Synechococcales/Merismopediaceae/Synechocystis/Synechocystis sp. PCC 6803/Synechocystis sp.	0.67793	0.163073	0.653697	0.312775	0.159809	0.304681	0.803225	0.631249	1.04144	0	0	0.09331	0	0.601472	0	0	0	0	0	0	0	0	0	0
ALDEC_PROMM	Aldehyde decarbonylase (AD)	Cyanobacteria/Synechococcales/Prochloraceae/Prochlorococcus/Prochlorococcus marinus/Prochlorococcus marinus	1.86957	1.46787	2.59498	1.56889	0.897919	0.716862	1.03182	1.0308	1.79059	0.422057	0.0644279	0.411339	0	0	0	0	0	0.092732	0	0	0	0	0	0
ALDEC_SYNE7	Aldehyde decarbonylase (AD)	Cyanobacteria/Synechococcales/Synechococcaceae/Synechococcus/Synechococcus elongatus/Synechococcus elongatus	0.722563	0.597699	0.938334	0.16808	0.0706847	0.0673814	0.12919	0.209405	0.0736827	0	0	0.0549094	0	0	0	0	0	0	0	0	0	0	0	0
AKR_SYNY3	Aldo/keto reductase slr0942 (AKR)	Cyanobacteria/Synechococcales/Merismopediaceae/Synechocystis/Synechocystis sp. PCC 6803/Synechocystis sp.	6.88451	7.19289	7.72864	2.85587	4.6159	3.66149	3.99427	3.51601	5.97955	3.12885	1.35685	2.39171	0	0	0	0.460839	0	0	0	0	0.215371	0	0	0
SSUB_ANAVT	Aliphatic sulfonates import ATP-binding protein SsuB	Cyanobacteria/Nostocales/Nostocaceae/Trichormus/Anabaena variabilis/Anabaena variabilis	0.0574354	0.266237	0.162959	1.19372	0.555836	0.407932	1.287	1.74245	2.26406	0.686395	0.699503	1.09141	0	0	0	0	0	0	0.0802384	0	0	0	0	0
ALPH_SYNE7	Alkaline phosphatase PhoV (APase PhoV)	Cyanobacteria/Synechococcales/Synechococcaceae/Synechococcus/Synechococcus elongatus/Synechococcus elongatus	19.9995	18.3682	18.0754	7.7925	9.15323	7.43059	9.00465	7.75503	7.68202	4.71347	3.25623	4.04468	0.3118	0.0868162	0.0832463	0	0	0	0	0.0419148	0	0	0	0
SPHR_SYNE7	Alkaline phosphatase synthesis transcriptional regulatory protein SphR	Cyanobacteria/Synechococcales/Synechococcaceae/Synechococcus/Synechococcus elongatus/Synechococcus elongatus	10.8829	9.35106	9.86721	18.7496	18.4503	20.6461	25.3167	24.0318	31.8617	24.0776	16.2434	17.0129	0.546363	0	0.193346	0.559471	0.633188	1.10668	1.10822	0.442171	0.815128	0.84138	0.740494	0.33808
PHAA_SYNP6	Allophycocyanin alpha chain	Cyanobacteria/Synechococcales/Synechococcaceae/Synechococcus/Synechococcus elongatus/Synechococcus sp.	2.32441	0.848919	0.843216	1.52982	1.81511	0.865144	1.94697	1.45635	1.39308	0.721411	0.381795	0.528757	0.290045	0	0	0	0	0.141388	0	0	0.273867	0	0.630228	0
PHAA_ANACY	Allophycocyanin alpha chain	Cyanobacteria/Nostocales/Nostocaceae/Anabaena/Anabaena cylindrica	0	0	0	0	0	0	0	0.196553	0.0691607	0.105477	0	0.103079	0	0	0	0	0	0	0	0	0	0	0	0
PHAA_SYNY3	Allophycocyanin alpha chain	Cyanobacteria/Synechococcales/Merismopediaceae/Synechocystis/Synechocystis sp. PCC 6803/Synechocystis sp.	1.0643	1.30502	1.02029	0.290862	0.82701	0.0875958	0.691486	0.587023	1.05366	0	0	0	0	0	0	0	0	0	0	0	0	0	0	0
APCD_SYNP6	Allophycocyanin alpha-B chain	Cyanobacteria/Synechococcales/Synechococcaceae/Synechococcus/Synechococcus elongatus/Synechococcus sp.	1.1501	1.90832	1.65577	0.544987	1.74313	1.57537	1.96447	2.37136	1.04495	0.708294	0.468567	0.972121	0	0	0	0	0	0	0	0	0	0	0.222561	0
APCD_MICDP	Allophycocyanin alpha-B chain (Allophycocyanin gamma chain)	Cyanobacteria/Nostocales/Rivulariaceae/Microchaete/Microchaete diplosiphon	0	0	0.853756	0	0	0	0	0	0	0	0.32214	0	0	0	0	0	0	0	0	0	0	0	0	0
APCB_ANACY	Allophycocyanin beta chain	Cyanobacteria/Nostocales/Nostocaceae/Anabaena/Anabaena cylindrica	0.997896	0.888382	0.502826	0.72627	0.450994	0.537398	0.699733	0.533453	1.41037	0.160534	0	0.156884	12.9086	10.1127	9.48459	0.391629	0.752053	1.0068	3.85144	1.28047	0.975087	1.00095	0.605318	0.451515
APCB_SYNP2	Allophycocyanin beta subunit	Cyanobacteria/Synechococcales/Synechococcaceae/Synechococcus/Synechococcus sp.	0	0	0.0838043	0.110335	0.112749	0.10748	0.103035	0.5567	0.352592	0.0896231	0.0948632	0.437927	0	0	0	0	0	0	0	0	0	0	0	0
APCF_NOSS1	Allophycocyanin subunit beta-18 (Allophycocyanin subunit B18)	Cyanobacteria/Nostocales/Nostocaceae/Nostoc/Nostoc sp.	1.25362	0.796216	1.34511	1.56119	0.106231	0.103054	0.485396	0.419616	1.22006	0.0844426	0	0.166502	2.21116	0.811987	0.564116	0	0.13419	0.269468	0	0	0	0	0	0
APCF_SYNY3	Allophycocyanin subunit beta-18 (Allophycocyanin subunit B18)	Cyanobacteria/Synechococcales/Merismopediaceae/Synechocystis/Synechocystis sp. PCC 6803/Synechocystis sp.	0.159468	0	0.160707	0	0	0	0.197585	0	0	0	0	0	0	0	0	0	0	0	0	0	0	0	0	0
A2MGH_NOSS1	Alpha-2-macroglobulin homolog	Cyanobacteria/Nostocales/Nostocaceae/Nostoc/Nostoc sp.	15.0166	17.6313	15.0511	20.6823	23.8722	23.8608	29.3312	26.1207	32.8636	21.6683	17.8118	23.1467	1.16155	2.02466	1.16007	0.418259	0.421113	0.307549	1.08359	0.995678	0.87467	1.06532	0.739984	1.17402
PUR1_SYNE7	Amidophosphoribosyltransferase (ATase)	Cyanobacteria/Synechococcales/Synechococcaceae/Synechococcus/Synechococcus elongatus/Synechococcus elongatus	8.60142	8.58194	8.71203	24.6259	26.8136	30.2722	31.4691	22.3562	23.9185	23.1389	22.9834	20.6668	0.499864	0.294953	0	0.355271	0.296307	0.372436	0.895953	0.625268	0.358628	0.105663	0.0442441	1.02146
PUR1_SYNY3	Amidophosphoribosyltransferase (ATase)	Cyanobacteria/Synechococcales/Merismopediaceae/Synechocystis/Synechocystis sp. PCC 6803/Synechocystis sp.	3.51874	3.68908	3.99753	8.34552	7.02321	9.35756	7.55538	6.3665	5.36154	8.39831	5.21145	5.64535	0	0	0	0.183702	0.508057	0	0	0	0.373217	0	0	0.196979
GCST_PROM1	Aminomethyltransferase	Cyanobacteria/Synechococcales/Prochloraceae/Prochlorococcus/Prochlorococcus marinus/Prochlorococcus marinus	0.480665	0.694861	1.35385	0.264479	2.47037	0.257635	0.590022	0.195144	0.640159	0.356306	0.0831328	0.597901	0	0	0	0	0	0	0.644267	0	0	0	0	0
GCST_CYAP8	Aminomethyltransferase	Cyanobacteria/Oscillatoriophycideae/Oscillatoriales/Cyanothecaceae/Cyanothece/Cyanothece sp.	1.32881	1.36592	1.16059	0.862239	0.63648	0.710085	1.16049	0.395665	0.74565	1.419	0.515502	0.190352	0.24861	0.121726	0	0	0	0	0	0	0	0	0	0
GCST_GLOVI	Aminomethyltransferase	Cyanobacteria/Gloeobacteria/Gloeobacterales/Gloeobacteraceae/Gloeobacter/Gloeobacter violaceus/Gloeobacter violaceus	2.04996	2.31789	3.53568	0.147415	0.319245	0.0957332	0.32121	0	0.364475	0	0	0	0	0	0.131011	0	0	0	0	0	0	0	0	0
GCST_NOSS1	Aminomethyltransferase	Cyanobacteria/Nostocales/Nostocaceae/Nostoc/Nostoc sp.	1.94359	1.53745	0.971855	0.85909	1.33772	0.437399	1.24529	0.368517	0.724049	0.910427	0.379273	0.479507	0	0	0	0	0	0	0	0	0	0	0	0
GCST_SYNY3	Aminomethyltransferase	Cyanobacteria/Synechococcales/Merismopediaceae/Synechocystis/Synechocystis sp. PCC 6803/Synechocystis sp.	0.112956	0	0.226728	0	0	0	0	0	0.159646	0	0	0	0	0	0	0	0	0	0	0	0	0	0	0
GCST_PROMS	Aminomethyltransferase	Cyanobacteria/Synechococcales/Prochloraceae/Prochlorococcus/Prochlorococcus marinus/Prochlorococcus marinus	0	0.0672164	0	0.77353	0.494033	0.282567	0.632059	0.390288	0.617984	0.0785407	0.249398	0.076755	0	0	0	0	0	0	0	0	0	0	0	0
GCST_PROM3	Aminomethyltransferase	Cyanobacteria/Synechococcales/Prochloraceae/Prochlorococcus/Prochlorococcus marinus/Prochlorococcus marinus	0.62185	0.462868	0.213439	0.764164	0.537957	0.827677	0.746355	1.17655	1.78632	0.72604	0.145875	0.57485	0	0	0	0	0	0	0	0	0	0	0	0
GCST_PROMM	Aminomethyltransferase	Cyanobacteria/Synechococcales/Prochloraceae/Prochlorococcus/Prochlorococcus marinus/Prochlorococcus marinus	0.530645	0.248389	0.353841	0.119103	0.0932894	0.649058	0.0852523	0.506098	0.369371	0.178153	0.3843	0.593277	0	0	0	0	0	0	0	0	0	0	0	0
GCST_PROMT	Aminomethyltransferase	Cyanobacteria/Synechococcales/Prochloraceae/Prochlorococcus/Prochlorococcus marinus/Prochlorococcus marinus	0.710459	0.501891	0.316088	0	0	0	0	0.197265	0	0	0	0	0	0	0	0	0	0	0	0	0	0	0	0
GCST_PROMA	Aminomethyltransferase	Cyanobacteria/Synechococcales/Prochloraceae/Prochlorococcus/Prochlorococcus marinus/Prochlorococcus marinus subsp. marinus/Prochlorococcus marinus	0.0806831	0.595345	0.487861	0.385384	0.0875143	0.0834246	0.259918	0.302474	0.66139	0.382605	0.18408	0.220945	0	0.273885	0	0	0	0	0	0	0	0	0	0
GCST_SYNP6	Aminomethyltransferase	Cyanobacteria/Synechococcales/Synechococcaceae/Synechococcus/Synechococcus elongatus/Synechococcus sp.	1.26985	1.97796	1.9762	1.51441	1.65342	1.43029	1.13002	0.201208	1.24155	0.710423	0.508273	0.408444	0	0	0	0.131993	0	0	0	0	0	0	0	0
GCST_SYNP2	Aminomethyltransferase	Cyanobacteria/Synechococcales/Synechococcaceae/Synechococcus/Synechococcus sp.	2.27178	0.883799	0.938325	1.00709	0.533711	0.540366	0.354762	1.44362	0.0612061	0.317578	0.336146	0.390053	0	0	0	0	0	0	0	0	0	0	0	0
GCST_SYNS3	Aminomethyltransferase	Cyanobacteria/Synechococcales/Synechococcaceae/Synechococcus/Synechococcus sp.	0.193639	0.554217	0.390289	0.149871	0.2042	0.194657	0.816232	0.403298	0.638583	1.03462	0.343616	0.515538	0	0	0	0	0	0	0	0	0	0	0	0
GCST_SYNS9	Aminomethyltransferase	Cyanobacteria/Synechococcales/Synechococcaceae/Synechococcus/Synechococcus sp.	0.833565	1.80477	1.39512	1.133	1.41508	1.03927	1.94285	1.49724	1.24696	1.29119	1.03065	0.734665	0	0	0	0	0	0	0	0	0	0	0	0
GCST_SYNR3	Aminomethyltransferase	Cyanobacteria/Synechococcales/Synechococcaceae/Synechococcus/Synechococcus sp.	1.56647	1.34717	1.50127	0.501011	0.665939	0.650324	1.18386	1.0161	1.27261	0.274802	0.560301	0.380748	0	0	0	0	0	0	0	0	0.119586	0	0	0
GCST_SYNPW	Aminomethyltransferase	Cyanobacteria/Synechococcales/Synechococcaceae/Synechococcus/Synechococcus sp.	0.338844	0.76104	0.763554	0	0	0.139041	0.133291	0.144035	0	0	0	0	0	0	0	0	0	0	0	0	0	0	0	0
GCST_SYNPX	Aminomethyltransferase	Cyanobacteria/Synechococcales/Synechococcaceae/Synechococcus/Synechococcus sp.	1.16764	0.949447	2.8501	0.199829	1.2105	0.942953	0.568306	0.562725	0	0.423136	0.547155	0.537964	0	0	0	0	0	0	0	0	0	0	0	0
GCST_THEEB	Aminomethyltransferase	Cyanobacteria/Synechococcales/Synechococcaceae/Thermosynechococcus/Thermosynechococcus elongatus/Thermosynechococcus elongatus	1.47241	1.83772	1.42164	0.101608	0.526395	0.962994	0.576501	0.47875	1.72055	1.01834	0.26208	0.120987	0	0	0	0	0	0	0	0	0	0	0	0
BCHE_SYNY3	Anaerobic magnesium-protoporphyrin IX monomethyl ester cyclase (MPE cyclase)	Cyanobacteria/Synechococcales/Merismopediaceae/Synechocystis/Synechocystis sp. PCC 6803/Synechocystis sp.	1.07419	1.43952	1.04282	2.19045	2.9576	3.15367	5.37149	3.21798	4.41839	2.34395	1.58878	1.92509	0	0	0	0	0	0.178248	0	0.0453398	0	0	0.0357224	0.199844
ANRX_NOSS1	Anaredoxin	Cyanobacteria/Nostocales/Nostocaceae/Nostoc/Nostoc sp.	0	0	0	0.466357	0.320813	0.567953	0.644913	0.678868	1.69113	0.611906	0.439523	0.661957	0	0	0	0	0	0	0	0	0	0	0	0
ANMK_SYNJB	Anhydro-N-acetylmuramic acid kinase	Cyanobacteria/Synechococcales/Synechococcaceae/Synechococcus/Synechococcus sp.	1.66541	1.8789	1.53285	2.08144	2.13687	0.90162	1.66452	2.09502	1.87622	1.59054	2.35655	1.83773	0	0	0	0	0	0	0	0	0	0.0454295	0	0
ANMK_GLOVI	Anhydro-N-acetylmuramic acid kinase	Cyanobacteria/Gloeobacteria/Gloeobacterales/Gloeobacteraceae/Gloeobacter/Gloeobacter violaceus/Gloeobacter violaceus	0.162631	0	0.257738	0.368914	0.733668	0.229034	0.705997	0.623299	1.40931	0.536653	0.738349	0.314504	0	0	0	0	0	0	0	0	0	0	0	0
ANMK_NOSS1	Anhydro-N-acetylmuramic acid kinase	Cyanobacteria/Nostocales/Nostocaceae/Nostoc/Nostoc sp.	0	0	0	0	0	0	0	0	0	0	0.386568	0	0	0	0	0	0	0	0	0	0	0	0	0
ANMK_ANAVT	Anhydro-N-acetylmuramic acid kinase	Cyanobacteria/Nostocales/Nostocaceae/Trichormus/Anabaena variabilis/Anabaena variabilis	0.121025	0.111627	0	0	0	0	0	0	0	0	0	0	0	0	0	0	0	0	0	0	0	0	0	0
ANMK_MICAN	Anhydro-N-acetylmuramic acid kinase	Cyanobacteria/Oscillatoriophycideae/Chroococcales/Microcystaceae/Microcystis/Microcystis aeruginosa/Microcystis aeruginosa	0	0.294171	0	0	0	0.500548	0	0	0	0	0.441792	0	0	0	0	0	0	0	0	0	0	0	0	0
ANMK_CYAA5	Anhydro-N-acetylmuramic acid kinase	Cyanobacteria/Oscillatoriophycideae/Oscillatoriales/Cyanothecaceae/Cyanothece/Cyanothece sp.	0.177186	0.245142	0.892817	0.766231	0.348711	0.786831	0.718082	0.362968	0.528059	0.817518	1.02778	0.986205	0	0	0	0	0	0	0	0.0597555	0	0	0.188321	0
ANMK_CYAP7	Anhydro-N-acetylmuramic acid kinase	Cyanobacteria/Oscillatoriophycideae/Oscillatoriales/Cyanothecaceae/Cyanothece/Cyanothece sp.	0	0	0	0	0.291714	0	0	0.28807	0	0	0	0	0	0	0	0	0	0	0	0	0	0	0	0
ANMK_CYAP4	Anhydro-N-acetylmuramic acid kinase	Cyanobacteria/Oscillatoriophycideae/Oscillatoriales/Cyanothecaceae/Cyanothece/Cyanothece sp.	0.174907	0.257272	1.01956	1.16806	0.925429	1.74585	1.25749	0.905497	0.45661	0.705579	0.571783	0.726149	0	0	0	0	0	0	0	0	0	0	0	0
ANMK_CYAP8	Anhydro-N-acetylmuramic acid kinase	Cyanobacteria/Oscillatoriophycideae/Oscillatoriales/Cyanothecaceae/Cyanothece/Cyanothece sp.	0.296819	0.0912573	0.299126	0.439157	0.147264	0.102451	0.269153	0.290848	0.112032	1.10945	0.769632	0.953118	0	0	0	0	0	0	0	0	0	0	0	0
ANMK_ACAM1	Anhydro-N-acetylmuramic acid kinase	Cyanobacteria/Synechococcales/Acaryochloridaceae/Acaryochloris/Acaryochloris marina/Acaryochloris marina	0	0	0	0.236987	0.853046	0	0.574092	0.718138	0.506366	0.256855	0.18857	0.299335	0	0	0	0	0	0	0	0	0	0	0	0
ANMK_PROM3	Anhydro-N-acetylmuramic acid kinase	Cyanobacteria/Synechococcales/Prochloraceae/Prochlorococcus/Prochlorococcus marinus/Prochlorococcus marinus	2.4557	1.61918	0.803682	1.64818	0.870205	0.933288	1.16564	0.6275	1.70903	0.707452	0.584965	0.259142	0	0	0	0	0	0	0	0	0	0	0	0
ANMK_PROMM	Anhydro-N-acetylmuramic acid kinase	Cyanobacteria/Synechococcales/Prochloraceae/Prochlorococcus/Prochlorococcus marinus/Prochlorococcus marinus	0.0409509	0	0	0	0.166568	0.105856	0.101479	0.054829	0.0578777	0.176539	0.233576	0.129394	0	0	0	0	0	0	0	0	0	0	0	0
ANMK_SYNP2	Anhydro-N-acetylmuramic acid kinase	Cyanobacteria/Synechococcales/Synechococcaceae/Synechococcus/Synechococcus sp.	0	0.344099	0.375966	0	0.168606	0	0	0	0	0	0	0	0	0	0	0	0	0	0	0	0	0	0	0
ANMK_SYNSC	Anhydro-N-acetylmuramic acid kinase	Cyanobacteria/Synechococcales/Synechococcaceae/Synechococcus/Synechococcus sp.	0.286368	0.176088	0	0.379956	0.228763	0.0946982	0.299837	0.383417	0.476932	0.418738	0	0.38585	0	0	0	0	0	0	0	0	0	0	0	0
ANMK_SYNS9	Anhydro-N-acetylmuramic acid kinase	Cyanobacteria/Synechococcales/Synechococcaceae/Synechococcus/Synechococcus sp.	0	0	0	0	0	0	0	0	0.210522	0	0	0.156884	0	0	0	0	0	0	0	0	0	0	0	0
ANMK_SYNPW	Anhydro-N-acetylmuramic acid kinase	Cyanobacteria/Synechococcales/Synechococcaceae/Synechococcus/Synechococcus sp.	0	0	0.137981	0.363325	0	0	0.339287	0	0.38702	0	0.312378	0	0	0	0	0	0	0	0	0	0	0	0	0
TRPD_CYAP8	Anthranilate phosphoribosyltransferase	Cyanobacteria/Oscillatoriophycideae/Oscillatoriales/Cyanothecaceae/Cyanothece/Cyanothece sp.	0.350554	0.107778	0.157013	0	0.105621	0	0.0482607	0	0	0	0	0	0	0	0	0	0	0	0	0	0	0	0	0
TRPD_PROMM	Anthranilate phosphoribosyltransferase	Cyanobacteria/Synechococcales/Prochloraceae/Prochlorococcus/Prochlorococcus marinus/Prochlorococcus marinus	0.0390627	0	0.0393663	0.362801	0.499007	0.454388	0.0967995	0.209204	0.110418	0.336797	0.330727	0.16457	0	0	0	0	0	0	0	0	0	0	0	0
TRPD_PROMT	Anthranilate phosphoribosyltransferase	Cyanobacteria/Synechococcales/Prochloraceae/Prochlorococcus/Prochlorococcus marinus/Prochlorococcus marinus	0.871943	0.475232	0.479302	0.0525865	0	0	0	0.106131	0.0560161	0	0	0.041744	0	0	0	0	0	0	0	0	0	0	0	0
TRPD_SYNS3	Anthranilate phosphoribosyltransferase	Cyanobacteria/Synechococcales/Synechococcaceae/Synechococcus/Synechococcus sp.	0.810441	0.676364	0.623889	0.35756	0.518914	0.494664	0.521385	0.513753	0.866594	0	0.0445611	0.0822849	0	0	0	0	0	0	0	0	0	0	0	0
TRPD_SYNR3	Anthranilate phosphoribosyltransferase	Cyanobacteria/Synechococcales/Synechococcaceae/Synechococcus/Synechococcus sp.	0.0478967	0.17671	0.0482689	0.190649	0.38964	0.309526	0.296726	0.320643	0.406166	0.206481	0.327831	0.0504468	0	0	0	0	0	0	0	0	0	0	0	0
TRPD_SYNPW	Anthranilate phosphoribosyltransferase	Cyanobacteria/Synechococcales/Synechococcaceae/Synechococcus/Synechococcus sp.	0	0	0	0	0	0	0	0	0	0	0	0	0	0	0	0	0	0	0	0	0	0	0	0
TRPE_SYNY3	Anthranilate synthase component 1 (AS) (ASI)	Cyanobacteria/Synechococcales/Merismopediaceae/Synechocystis/Synechocystis sp. PCC 6803/Synechocystis sp.	2.41793	3.37118	2.94106	3.91034	5.18481	4.26383	5.20877	4.9039	6.57253	6.03668	4.20292	3.35748	0	0	0	0	0	0	0	0.045164	0.282589	0	0.0765054	0.1712
TRE2_SYNY3	Anthranilate synthase component I-like protein	Cyanobacteria/Synechococcales/Merismopediaceae/Synechocystis/Synechocystis sp. PCC 6803/Synechocystis sp.	22.3213	21.2932	21.8178	4.23813	7.04046	4.05738	5.45102	4.72164	6.23608	3.08667	1.7484	2.75268	0	0	0	0.209637	0	0	0	0	0	0	0	0.190222
YEFM_SYNY3	Antitoxin YefM	Cyanobacteria/Synechococcales/Merismopediaceae/Synechocystis/Synechocystis sp. PCC 6803/Synechocystis sp.	1.70813	1.29136	1.58621	2.30224	2.57226	3.04273	2.54739	2.13014	2.92473	1.68648	1.80054	1.8127	0	0	0	0	0.805139	0	0	1.09669	0	0	0	0.241693
ACOX_SYNY3	Apocarotenoid-15,15'-oxygenase (ACO) (8'-apo-beta-carotenal 15,15'-oxygenase)	Cyanobacteria/Synechococcales/Merismopediaceae/Synechocystis/Synechocystis sp. PCC 6803/Synechocystis sp.	8.87378	10.0725	9.27061	3.27644	3.74595	3.28924	3.47709	3.80427	4.28775	2.1913	1.943	1.63247	0.208832	0.186286	0	0	0	0	0	0.173618	0.0851563	0	0	0
LNT_GLOVI	Apolipoprotein N-acyltransferase (ALP N-acyltransferase)	Cyanobacteria/Gloeobacteria/Gloeobacterales/Gloeobacteraceae/Gloeobacter/Gloeobacter violaceus/Gloeobacter violaceus	0.287525	0.252571	0.476884	0.123182	0	0	0.284676	0	0	0	0	0	0	0	0	0	0	0	0	0	0	0	0	0
LNT_NOSS1	Apolipoprotein N-acyltransferase (ALP N-acyltransferase)	Cyanobacteria/Nostocales/Nostocaceae/Nostoc/Nostoc sp.	0.442003	0	0.445438	0	0	0	0	0.197265	0	0	0	0	0	0	0	0	0	0	0	0	0	0	0	0
LNT_PROMM	Apolipoprotein N-acyltransferase (ALP N-acyltransferase)	Cyanobacteria/Synechococcales/Prochloraceae/Prochlorococcus/Prochlorococcus marinus/Prochlorococcus marinus	0.728764	0.596046	0.788078	1.09597	0.840831	1.07106	1.0426	1.07157	1.20823	0.84739	0.645369	0.554326	0	0	0	0	0	0	0	0	0	0	0	0
LNT_PROMA	Apolipoprotein N-acyltransferase (ALP N-acyltransferase)	Cyanobacteria/Synechococcales/Prochloraceae/Prochlorococcus/Prochlorococcus marinus/Prochlorococcus marinus subsp. marinus/Prochlorococcus marinus	0	0.100825	0.440648	0	0.14821	0	0	0	0	0	0	0	0	0	0	0	0	0	0	0	0	0	0	0
LNT_THEEB	Apolipoprotein N-acyltransferase (ALP N-acyltransferase)	Cyanobacteria/Synechococcales/Synechococcaceae/Thermosynechococcus/Thermosynechococcus elongatus/Thermosynechococcus elongatus	0.0395182	0	0	0.314599	0.267901	0.561839	0.0979284	0.264554	0.111706	0.255543	0.180323	0.0416223	0	0	0	0	0	0	0	0	0	0	0	0
AQPZ_GLOVI	Aquaporin Z	Cyanobacteria/Gloeobacteria/Gloeobacterales/Gloeobacteraceae/Gloeobacter/Gloeobacter violaceus/Gloeobacter violaceus	3.63472	5.87558	3.67377	1.17751	1.75197	1.6783	2.38592	2.59999	1.34486	2.1347	1.20761	1.18541	0	0	0	0	0	0	0	0	0	0	0	0
AQPZ_SYNY3	Aquaporin Z	Cyanobacteria/Synechococcales/Merismopediaceae/Synechocystis/Synechocystis sp. PCC 6803/Synechocystis sp.	0.66114	1.02589	1.28152	0.50453	0.938314	0.359937	1.64357	1.09722	0.993447	0.41548	0.187806	0.173398	0	0	0	0	0	0	0	0	0	0	0.0743373	0
ARGJ_GLOVI	Arginine biosynthesis bifunctional protein ArgJ [Cleaved into: Arginine biosynthesis bifunctional protein ArgJ alpha chain; Arginine biosynthesis bifunctional protein ArgJ beta chain] [Includes: Glutamate N-acetyltransferase	Cyanobacteria/Gloeobacteria/Gloeobacterales/Gloeobacteraceae/Gloeobacter/Gloeobacter violaceus/Gloeobacter violaceus	0.155802	0.287408	0.471038	0	0	0	0	0	0.336097	0	0	0	0	0	0	0	0	0	0	0	0	0	0	0
ARGJ_SYNY3	Arginine biosynthesis bifunctional protein ArgJ [Cleaved into: Arginine biosynthesis bifunctional protein ArgJ alpha chain; Arginine biosynthesis bifunctional protein ArgJ beta chain] [Includes: Glutamate N-acetyltransferase	Cyanobacteria/Synechococcales/Merismopediaceae/Synechocystis/Synechocystis sp. PCC 6803/Synechocystis sp.	0.581918	0.491391	0.704388	1.71606	0.646947	1.04677	1.24129	0.843061	1.37719	1.04181	0.931508	1.20609	0	0	0	0	0	0	0	0	0	0	0	0
ARGJ_PROMM	Arginine biosynthesis bifunctional protein ArgJ [Cleaved into: Arginine biosynthesis bifunctional protein ArgJ alpha chain; Arginine biosynthesis bifunctional protein ArgJ beta chain] [Includes: Glutamate N-acetyltransferase	Cyanobacteria/Synechococcales/Prochloraceae/Prochlorococcus/Prochlorococcus marinus/Prochlorococcus marinus	1.03227	1.5363	1.6962	0.422711	1.28294	0.629075	0.872745	0.772712	0.912919	0.369075	0.179799	0.337206	0	0.209148	0	0	0	0	0	0	0	0	0	0
ARGJ_PROMP	Arginine biosynthesis bifunctional protein ArgJ [Cleaved into: Arginine biosynthesis bifunctional protein ArgJ alpha chain; Arginine biosynthesis bifunctional protein ArgJ beta chain] [Includes: Glutamate N-acetyltransferase	Cyanobacteria/Synechococcales/Prochloraceae/Prochlorococcus/Prochlorococcus marinus/Prochlorococcus marinus subsp. pastoris/Prochlorococcus marinus subsp. pastoris	0.312802	0	0	0	0	0	0.12919	0.418809	0	0	0	0	0	0	0	0	0	0	0	0	0	0	0	0
ARGJ_SYNPX	Arginine biosynthesis bifunctional protein ArgJ [Cleaved into: Arginine biosynthesis bifunctional protein ArgJ alpha chain; Arginine biosynthesis bifunctional protein ArgJ beta chain] [Includes: Glutamate N-acetyltransferase	Cyanobacteria/Synechococcales/Synechococcaceae/Synechococcus/Synechococcus sp.	0.512748	0.855656	0.516733	0.102185	0.337211	0.656218	0.798152	1.43948	1.17408	1.1371	0.301135	0.67343	0	0	0	0	0	0	0	0	0	0	0	0
ARGJ_THEEB	Arginine biosynthesis bifunctional protein ArgJ [Cleaved into: Arginine biosynthesis bifunctional protein ArgJ alpha chain; Arginine biosynthesis bifunctional protein ArgJ beta chain] [Includes: Glutamate N-acetyltransferase	Cyanobacteria/Synechococcales/Synechococcaceae/Thermosynechococcus/Thermosynechococcus elongatus/Thermosynechococcus elongatus	0.434871	0.0961712	0.341716	0.0461143	0.0942462	0.134763	0.0430634	0.0930688	0.196487	0.224747	0.0792959	0.0732125	0	0	0	0	0	0	0	0	0	0	0	0
ARGJ2_NOSS1	Arginine biosynthesis bifunctional protein ArgJ 2 [Cleaved into: Arginine biosynthesis bifunctional protein ArgJ alpha chain; Arginine biosynthesis bifunctional protein ArgJ beta chain] [Includes: Glutamate N-acetyltransferase	Cyanobacteria/Nostocales/Nostocaceae/Nostoc/Nostoc sp.	1.3775	1.08603	1.14732	0.758894	1.99368	0.990221	2.13925	2.18315	1.90901	0.797015	0.54532	0.618021	0	0	0	0	0	0	0	0	0	0	0	0
SYR_SYNP2	Arginine--tRNA ligase	Cyanobacteria/Synechococcales/Synechococcaceae/Synechococcus/Synechococcus sp.	0.219807	0.236529	0.406111	0	0	0	0	0	0	0	0	0	0.126993	0	0	0	0	0	0	0	0	0	0	0
SYR_NOSP7	Arginine--tRNA ligase	Cyanobacteria/Nostocales/Nostocaceae/Nostoc/Nostoc punctiforme/Nostoc punctiforme	0.275768	0.317962	0.162069	0.472008	0.436459	0.546802	1.32742	0.753096	1.12878	0.515414	0.246656	0.276168	0	0	0	0	0	0	0	0	0	0	0	0
SYR_NOSS1	Arginine--tRNA ligase	Cyanobacteria/Nostocales/Nostocaceae/Nostoc/Nostoc sp.	0	0	0	1.15138	1.16786	1.33966	1.57909	1.2661	2.13573	0.839592	0.789797	1.02895	0	0	0	0	0	0	0	0	0	0	0	0
SYR_ANAVT	Arginine--tRNA ligase	Cyanobacteria/Nostocales/Nostocaceae/Trichormus/Anabaena variabilis/Anabaena variabilis	0.387894	0.21864	0.173737	1.59359	2.23714	2.06347	2.35479	2.07499	3.07171	3.19918	2.5314	2.20936	0	0	0	0	0	0	0	0	0	0	0	0
SYR_MICAN	Arginine--tRNA ligase	Cyanobacteria/Oscillatoriophycideae/Chroococcales/Microcystaceae/Microcystis/Microcystis aeruginosa/Microcystis aeruginosa	0.0702319	0	0.0471851	0.155307	0.771188	0.769889	0.733755	0.631532	0.231611	0.0756921	0.0801176	0.0493141	0	0	0	0	0	0	0	0	0	0	0	0
SYR_CYAA5	Arginine--tRNA ligase	Cyanobacteria/Oscillatoriophycideae/Oscillatoriales/Cyanothecaceae/Cyanothece/Cyanothece sp.	0.666391	0.398029	0.111968	0.470278	0.516885	0.487467	1.92967	0.933116	1.30429	0.0961159	0.584774	0.505879	0	0	0	0	0	0	0	0	0	0	0	0
SYR_CYAP7	Arginine--tRNA ligase	Cyanobacteria/Oscillatoriophycideae/Oscillatoriales/Cyanothecaceae/Cyanothece/Cyanothece sp.	1.11159	0.548321	0.787067	0.591976	0.51739	0.895458	0.386369	0.519092	0.357433	0.738914	0.313874	0.419032	0	0	0.0803181	0	0	0	0	0.0784668	0	0	0	0
SYR_CYAP8	Arginine--tRNA ligase	Cyanobacteria/Oscillatoriophycideae/Oscillatoriales/Cyanothecaceae/Cyanothece/Cyanothece sp.	0	0.780444	0.306317	0.266438	0.58197	1.06263	0.754687	0.83922	1.2058	1.51383	0.355069	0.507607	0	0	0	0	0	0	0	0.0345254	0	0	0	0
SYR_TRIEI	Arginine--tRNA ligase	Cyanobacteria/Oscillatoriophycideae/Oscillatoriales/Microcoleaceae/Trichodesmium/Trichodesmium erythraeum/Trichodesmium erythraeum	0	0.347285	0.758894	1.29266	0.597443	0.569523	0.256408	0.26302	0	0.669095	0.950864	0.217961	0	0	0	0	0	0	0	0	0	0	0	0
SYR_SYNY3	Arginine--tRNA ligase	Cyanobacteria/Synechococcales/Merismopediaceae/Synechocystis/Synechocystis sp. PCC 6803/Synechocystis sp.	1.98044	0.769283	0.741821	1.95737	2.27695	1.44708	1.6878	1.7893	2.21878	1.06741	1.76193	1.51679	0	0.24738	0	0	0	0.125851	0	0	0	0	0	0
SYR_PROM3	Arginine--tRNA ligase	Cyanobacteria/Synechococcales/Prochloraceae/Prochlorococcus/Prochlorococcus marinus/Prochlorococcus marinus	0.700084	0.618732	0.447787	0	0.173377	0.0550917	0.367098	0.213313	0.225173	0.251534	0.0844956	0	0	0	0	0	0	0	0	0	0	0	0	0
SYR_PROMM	Arginine--tRNA ligase	Cyanobacteria/Synechococcales/Prochloraceae/Prochlorococcus/Prochlorococcus marinus/Prochlorococcus marinus	0.429564	0.70056	0.516694	0.750329	0.33112	0.705181	0.512918	0.725877	0.702591	0.2184	0.319096	0.104895	0	0	0	0	0	0	0	0	0	0	0	0
SYR_PROMA	Arginine--tRNA ligase	Cyanobacteria/Synechococcales/Prochloraceae/Prochlorococcus/Prochlorococcus marinus/Prochlorococcus marinus subsp. marinus/Prochlorococcus marinus	0.0915862	0	0.184596	0	0	0.236746	0	0	0	0	0	0	0	0	0	0	0	0	0	0	0	0	0	0
SYR_PROMP	Arginine--tRNA ligase	Cyanobacteria/Synechococcales/Prochloraceae/Prochlorococcus/Prochlorococcus marinus/Prochlorococcus marinus subsp. pastoris/Prochlorococcus marinus subsp. pastoris	0.0922092	0.170099	0	0	0	0	0	0.123459	0	0	0	0	0	0	0	0	0	0	0	0	0	0	0	0
SYR_SYNE7	Arginine--tRNA ligase	Cyanobacteria/Synechococcales/Synechococcaceae/Synechococcus/Synechococcus elongatus/Synechococcus elongatus	0.0909917	0.236384	0.208486	1.33934	1.24407	1.15096	2.05312	2.20366	3.51589	0.963348	0.365987	0.956783	0	0	0	0.196534	0	0	0	0	0	0	0	0
SYR_SYNP6	Arginine--tRNA ligase	Cyanobacteria/Synechococcales/Synechococcaceae/Synechococcus/Synechococcus elongatus/Synechococcus sp.	0.315308	0.247427	0.376371	2.26751	2.05234	1.86809	3.13629	2.67	2.84951	0.8065	0.671795	0.832389	0	0	0	0	0	0	0	0	0	0	0	0
SYR_SYNS3	Arginine--tRNA ligase	Cyanobacteria/Synechococcales/Synechococcaceae/Synechococcus/Synechococcus sp.	0	0	0	0	0	0.364983	0	0	0	0.152173	0	0	0	0	0	0	0	0	0	0	0	0	0	0
SYR_SYNR3	Arginine--tRNA ligase	Cyanobacteria/Synechococcales/Synechococcaceae/Synechococcus/Synechococcus sp.	0.0868894	0.400713	0.732685	0	0.235616	0.357534	0.342749	0	0.122805	0	0	0	0	0	0	0	0	0	0	0	0	0	0	0
SYR_SYNPW	Arginine--tRNA ligase	Cyanobacteria/Synechococcales/Synechococcaceae/Synechococcus/Synechococcus sp.	0	0.223255	0	0	0	0.312842	0.149953	0.162039	0	0.130434	0	0	0	0	0	0	0	0	0	0	0	0	0	0
SYR_THEEB	Arginine--tRNA ligase	Cyanobacteria/Synechococcales/Synechococcaceae/Thermosynechococcus/Thermosynechococcus elongatus/Thermosynechococcus elongatus	0	0	0	0	0.18196	0	0	0	0	0	0	0	0	0	0	0	0	0	0	0	0	0	0	0
ARLY_NOSS1	Argininosuccinate lyase (ASAL)	Cyanobacteria/Nostocales/Nostocaceae/Nostoc/Nostoc sp.	0	0.069845	0	0.40189	0.10267	0	0.0938252	0.101388	0.107025	0	0.0863838	0	0	0	0	0	0	0	0	0	0	0	0	0
ARLY_CYAA5	Argininosuccinate lyase (ASAL)	Cyanobacteria/Oscillatoriophycideae/Oscillatoriales/Cyanothecaceae/Cyanothece/Cyanothece sp.	0	0	0	0	0.309742	0	0.377409	0.203915	0	0	0	0	0	0	0	0	0	0	0	0	0	0	0	0
ARLY_SYNY3	Argininosuccinate lyase (ASAL)	Cyanobacteria/Synechococcales/Merismopediaceae/Synechocystis/Synechocystis sp. PCC 6803/Synechocystis sp.	0	0.420244	0.114791	0	0	0	0	0.152508	0	0	0	0.11997	0	0	0	0	0	0	0	0	0	0	0	0
ARLY_SYNE7	Argininosuccinate lyase (ASAL)	Cyanobacteria/Synechococcales/Synechococcaceae/Synechococcus/Synechococcus elongatus/Synechococcus elongatus	0	0	0	0	0	0	0.100567	0	0.458862	0	0	0.0854876	0	0	0	0	0	0	0	0	0	0	0	0
ARLY_SYNS3	Argininosuccinate lyase (ASAL)	Cyanobacteria/Synechococcales/Synechococcaceae/Synechococcus/Synechococcus sp.	0	0	0	0.197633	0	0	0.369115	0	0	0	0	0	0	0	0	0	0	0	0	0	0	0	0	0
ARLY_SYNSC	Argininosuccinate lyase (ASAL)	Cyanobacteria/Synechococcales/Synechococcaceae/Synechococcus/Synechococcus sp.	0.251014	0.288352	0.126482	0.245244	0.167073	0.398163	0	0.0824928	0	0.132805	0	0	0	0	0	0	0	0	0	0	0	0	0	0
ARLY_SYNS9	Argininosuccinate lyase (ASAL)	Cyanobacteria/Synechococcales/Synechococcaceae/Synechococcus/Synechococcus sp.	0	0.277828	0.151779	0	0.4084	0	0.373216	0	0	0	0	0	0	0	0	0	0	0	0	0	0	0	0	0
ARLY_SYNPW	Argininosuccinate lyase (ASAL)	Cyanobacteria/Synechococcales/Synechococcaceae/Synechococcus/Synechococcus sp.	0.791023	1.20644	0.92839	0.594232	1.78309	0.562714	1.07889	0.888359	1.4887	0.701656	0.46355	0.349428	0	0	0	0	0	0	0	0	0	0	0	0
ARLY_SYNPX	Argininosuccinate lyase (ASAL)	Cyanobacteria/Synechococcales/Synechococcaceae/Synechococcus/Synechococcus sp.	0.923419	1.11327	1.41846	0.223402	0.574677	0.342301	0.609556	0.225437	0.596177	0.271247	0.0820303	0.151474	0	0	0	0	0	0	0	0	0	0	0	0
ARLY_THEEB	Argininosuccinate lyase (ASAL)	Cyanobacteria/Synechococcales/Synechococcaceae/Thermosynechococcus/Thermosynechococcus elongatus/Thermosynechococcus elongatus	0.086336	0	0	0.190919	0.117057	0.185978	0.285261	0.500912	0.244045	0.15508	0.0984886	0.151554	0	0	0	0	0	0	0	0	0	0	0	0
ASSY_GLOVI	Argininosuccinate synthase	Cyanobacteria/Gloeobacteria/Gloeobacterales/Gloeobacteraceae/Gloeobacter/Gloeobacter violaceus/Gloeobacter violaceus	0	0.378856	0.231527	0.391237	0.613073	0.265442	1.17306	0.421226	0.639076	0.858467	0.566825	0.580626	0	0	0	0	0	0	0	0	0	0	0	0
ASSY_NOSP7	Argininosuccinate synthase	Cyanobacteria/Nostocales/Nostocaceae/Nostoc/Nostoc punctiforme/Nostoc punctiforme	0	0	0	0	0	0.184412	0	0.191036	0.201658	0.307549	0.325531	0.450835	0	0	0	0	0.960517	0	0	0	0	0	0	0
ASSY_NOSS1	Argininosuccinate synthase	Cyanobacteria/Nostocales/Nostocaceae/Nostoc/Nostoc sp.	0	0	0	0.382651	0	0.186374	0.367372	0	0	0.15541	0.164497	0.303754	0	0	0	0	0	0	0	0	0	0	0	0
ASSY_MICAN	Argininosuccinate synthase	Cyanobacteria/Oscillatoriophycideae/Chroococcales/Microcystaceae/Microcystis/Microcystis aeruginosa/Microcystis aeruginosa	0	0	0	0.0864643	0.265067	0.121661	0	0	0	0.101448	0.21476	0.0686367	0	0	0	0	0	0	0	0	0	0	0	0
ASSY_CYAA5	Argininosuccinate synthase	Cyanobacteria/Oscillatoriophycideae/Oscillatoriales/Cyanothecaceae/Cyanothece/Cyanothece sp.	0.142682	0	0	0	0.108106	0.39052	0.405434	0	0.575164	0.0859327	0	0.176683	0	0	0	0	0	0	0	0	0	0	0	0
ASSY_CYAP4	Argininosuccinate synthase	Cyanobacteria/Oscillatoriophycideae/Oscillatoriales/Cyanothecaceae/Cyanothece/Cyanothece sp.	0	0.108715	0.237567	0	0.578463	0.457022	0	0	0	0.712716	0	0.14718	0	0	0	0	0	0	0	0	0	0	0	0
ASSY_ACAM1	Argininosuccinate synthase	Cyanobacteria/Synechococcales/Acaryochloridaceae/Acaryochloris/Acaryochloris marina/Acaryochloris marina	0	0	0	0.691715	1.03798	1.13586	0.91971	0.604947	0	0.475358	0.469167	0.536515	0	0	0	0	0	0	0	0	0	0	0	0
ASSY_PROMM	Argininosuccinate synthase	Cyanobacteria/Synechococcales/Prochloraceae/Prochlorococcus/Prochlorococcus marinus/Prochlorococcus marinus	0	0	0	0	0	0	0	0	0	0	0	0	0	0	0	0	0	0	0	0	0	0	0	0
ASSY_SYNSC	Argininosuccinate synthase	Cyanobacteria/Synechococcales/Synechococcaceae/Synechococcus/Synechococcus sp.	0.776406	0.626605	0.815042	0.429226	0.614062	0.418119	0.56116	0.433136	0.685829	0.0348653	0.0369038	0.0340726	0	0	0	0	0	0	0	0	0	0	0	0
ASSY_SYNJB	Argininosuccinate synthase	Cyanobacteria/Synechococcales/Synechococcaceae/Synechococcus/Synechococcus sp.	0.538414	1.44975	0.10672	0.357186	1.02819	0	0.607038	0.72088	1.07292	0.228259	0.306192	0.334604	0	0	0	0	0	0	0	0	0	0	0	0
ASSY_SYNJA	Argininosuccinate synthase	Cyanobacteria/Synechococcales/Synechococcaceae/Synechococcus/Synechococcus sp.	0.148953	0.55539	0.709296	0.353236	0.107474	0.446546	0.392859	0.99324	0.566707	0.17086	0.410343	0.530868	0	0	0	0	0	0	0	0	0	0	0	0
ASSY_SYNR3	Argininosuccinate synthase	Cyanobacteria/Synechococcales/Synechococcaceae/Synechococcus/Synechococcus sp.	0	0.154349	0.355416	0.467932	0.799784	0.435276	0.543236	0.202769	0.236512	0.36296	0.270597	0.178455	0	0	0	0	0	0	0	0	0	0	0	0
ASSY_SYNPW	Argininosuccinate synthase	Cyanobacteria/Synechococcales/Synechococcaceae/Synechococcus/Synechococcus sp.	0	0	0	0	0	0	0.166284	0	0	0	0	0	0	0	0	0	0	0	0	0	0	0	0	0
ASSY_THEEB	Argininosuccinate synthase	Cyanobacteria/Synechococcales/Synechococcaceae/Thermosynechococcus/Thermosynechococcus elongatus/Thermosynechococcus elongatus	0	0	0	0	0.18378	0	0.167947	0	0	0	0	0.142764	0	0	0	0	0	0	0	0	0	0	0	0
ARSI1_SYNY3	Arsenate reductase ArsI1	Cyanobacteria/Synechococcales/Merismopediaceae/Synechocystis/Synechocystis sp. PCC 6803/Synechocystis sp.	0	0.370437	0	0	0.136133	0.129772	0.124405	0	0.141907	0	0.343616	0	0	0	0	0	0	0	0	0	0	0	0	0
ARSI2_SYNY3	Arsenate reductase ArsI2	Cyanobacteria/Synechococcales/Merismopediaceae/Synechocystis/Synechocystis sp. PCC 6803/Synechocystis sp.	0.142682	0.131603	0.431372	0	0.620848	0	0	0.422056	0	0.339734	0	0.150278	0	0	0	0	0	0	0	0	0	0	0	0
SYN_SYNY3	Asparagine--tRNA ligase	Cyanobacteria/Synechococcales/Merismopediaceae/Synechocystis/Synechocystis sp. PCC 6803/Synechocystis sp.	0.700182	0.331499	0	0.526283	1.70213	1.30148	1.3525	2.48738	1.9733	1.98195	1.50934	2.07543	0	0	0	0	0	0.0517039	0	0.0526064	0	0.123367	0	0.417371
SYN_NOSS1	Asparagine--tRNA ligase	Cyanobacteria/Nostocales/Nostocaceae/Nostoc/Nostoc sp.	4.85488	4.56603	5.2385	7.29858	6.74328	6.67389	8.54898	9.24134	9.18967	6.7297	6.08887	6.63912	0.101266	0.397306	0.208026	0.229849	0.0975981	1.15413	0.468584	0.431663	0.143737	0.0779391	0.366315	0.221379
SYN_SYNP2	Asparagine--tRNA ligase	Cyanobacteria/Synechococcales/Synechococcaceae/Synechococcus/Synechococcus sp.	0.911146	1.53486	1.14176	1.44053	1.99334	2.15092	2.60288	2.76337	3.74465	1.4006	1.04825	0.972529	0	0	0	0	0	0	0.0546261	0.108234	0.427444	0	0	0
SYN_MICAN	Asparagine--tRNA ligase	Cyanobacteria/Oscillatoriophycideae/Chroococcales/Microcystaceae/Microcystis/Microcystis aeruginosa/Microcystis aeruginosa	0.860339	0.913368	2.05217	2.67511	1.74739	2.37237	3.82398	2.19164	3.34048	3.88083	2.34909	1.29776	0	0	0.185852	0	0	0	0	0	0	0	0	0
SYN_THEEB	Asparagine--tRNA ligase	Cyanobacteria/Synechococcales/Synechococcaceae/Thermosynechococcus/Thermosynechococcus elongatus/Thermosynechococcus elongatus	1.89201	1.52484	1.79378	1.41872	1.68611	1.54951	1.50847	1.1579	1.26789	0.790919	0.946504	1.39337	0	0	0	0	0	0	0	0	0	0	0	0
PAND_NOSS1	Aspartate 1-decarboxylase	Cyanobacteria/Nostocales/Nostocaceae/Nostoc/Nostoc sp.	0	0	0	0.287753	0	0.140153	0.268715	0.145187	0.15326	0	0.371105	0.571057	0	0	0	0	0	0.183239	0	0	0	0	0	0
PAND_ACAM1	Aspartate 1-decarboxylase	Cyanobacteria/Synechococcales/Acaryochloridaceae/Acaryochloris/Acaryochloris marina/Acaryochloris marina	0.271095	1.1154	0.543726	0	0.180177	0.367457	0.352262	0.177926	0.187819	0.247603	0	0.120987	0	0	0	0	0	0	0	0	0	0	0	0
PAND1_GLOVI	Aspartate 1-decarboxylase 1	Cyanobacteria/Gloeobacteria/Gloeobacterales/Gloeobacteraceae/Gloeobacter/Gloeobacter violaceus/Gloeobacter violaceus	0	0	0	0	0.155746	0	0	0	0	0.123801	0.26208	0.120987	0	0	0	0	0	0	0	0	0	0	0	0
AAT_SYNY3	Aspartate aminotransferase (AspAT)	Cyanobacteria/Synechococcales/Merismopediaceae/Synechocystis/Synechocystis sp. PCC 6803/Synechocystis sp.	9.0027	8.02596	6.66424	16.4899	16.7093	18.4749	27.0486	24.4831	28.5428	18.3768	15.6626	19.2923	0.218038	0.236569	0.667516	0.240799	0.8654	1.77794	0.595795	0.271138	0.376825	0.462451	0.141362	1.0712
PYRB_ANAVT	Aspartate carbamoyltransferase	Cyanobacteria/Nostocales/Nostocaceae/Trichormus/Anabaena variabilis/Anabaena variabilis	0.0868894	0.0801427	0.262694	0	0	0	0	0	0	0	0	0	0	0	0	0	0	0	0	0	0	0	0	0
PYRB_PROMM	Aspartate carbamoyltransferase	Cyanobacteria/Synechococcales/Prochloraceae/Prochlorococcus/Prochlorococcus marinus/Prochlorococcus marinus	0	0.322408	0.0391407	0.360722	0.526591	0.250991	0.384979	0.260006	0.384248	0.25115	0.177223	0.0818134	0	0	0	0	0	0	0	0	0	0	0	0
PYRB_SYNS9	Aspartate carbamoyltransferase	Cyanobacteria/Synechococcales/Synechococcaceae/Synechococcus/Synechococcus sp.	0.157613	0	0	0	0.213698	0	0	0	0	0	0	0.166005	0	0	0	0	0	0	0	0	0	0	0	0
PYRB_SYNR3	Aspartate carbamoyltransferase	Cyanobacteria/Synechococcales/Synechococcaceae/Synechococcus/Synechococcus sp.	1.1066	1.36803	0.82894	0.646354	0.883935	0.637123	0.860626	0.551623	1.57015	0.258605	0.226726	0.334931	0	0	0	0	0	0	0	0	0	0	0	0
DHAS_SYNY3	Aspartate-semialdehyde dehydrogenase (ASA dehydrogenase) (ASADH)	Cyanobacteria/Synechococcales/Merismopediaceae/Synechocystis/Synechocystis sp. PCC 6803/Synechocystis sp.	5.86112	9.28946	8.61659	16.8899	21.3855	22.2571	23.6801	21.3478	30.1622	16.5444	17.7252	17.6526	0.564411	0.414528	0.287987	0.0533506	0.341303	0	0.196556	0.612315	0.343926	0.490884	0.830954	0.307177
DHAS_PROMA	Aspartate-semialdehyde dehydrogenase (ASA dehydrogenase) (ASADH)	Cyanobacteria/Synechococcales/Prochloraceae/Prochlorococcus/Prochlorococcus marinus/Prochlorococcus marinus subsp. marinus/Prochlorococcus marinus	4.0117	2.42815	2.28089	5.71911	4.316	4.03743	4.74796	4.89969	4.41979	4.09478	2.6054	3.66962	0	0	0	0	0	0	0	0	0	0	0	0
SYDND_GLOVI	Aspartate--tRNA(Asp/Asn) ligase	Cyanobacteria/Gloeobacteria/Gloeobacterales/Gloeobacteraceae/Gloeobacter/Gloeobacter violaceus/Gloeobacter violaceus	0.152301	0.140475	0.153484	0	0	0	0	0	0	0	0	0	0	0	0	0	0	0	0	0	0	0	0	0
SYDND_CYAP4	Aspartate--tRNA(Asp/Asn) ligase	Cyanobacteria/Oscillatoriophycideae/Oscillatoriales/Cyanothecaceae/Cyanothece/Cyanothece sp.	0	0	0	0	0	0	0	0	0	0	0	0	0	0	0	0	0	0	0	0	0	0	0	0
SYDND_CYAP8	Aspartate--tRNA(Asp/Asn) ligase	Cyanobacteria/Oscillatoriophycideae/Oscillatoriales/Cyanothecaceae/Cyanothece/Cyanothece sp.	0	0	0	0.276686	0.565477	1.14548	0	0.628214	0.368414	0.224747	0	0.274547	0	0	0	0	0	0	0	0	0	0	0	0
SYDND_TRIEI	Aspartate--tRNA(Asp/Asn) ligase	Cyanobacteria/Oscillatoriophycideae/Oscillatoriales/Microcoleaceae/Trichodesmium/Trichodesmium erythraeum/Trichodesmium erythraeum	0.371363	0	0.187125	0	0	0	0	0	0	0	0	0	0	0	0	0	0	0	0	0	0	0	0	0
SYDND_ACAM1	Aspartate--tRNA(Asp/Asn) ligase	Cyanobacteria/Synechococcales/Acaryochloridaceae/Acaryochloris/Acaryochloris marina/Acaryochloris marina	0	0	0	0	0	0.176961	0	0	0.19351	0.147561	0	0	0	0	0	0	0	0	0	0	0	0	0	0
SYDND_PROM5	Aspartate--tRNA(Asp/Asn) ligase	Cyanobacteria/Synechococcales/Prochloraceae/Prochlorococcus/Prochlorococcus marinus/Prochlorococcus marinus	0	0	0.118783	0	0	0	0	0	0	0	0	0	0	0	0	0	0	0	0	0	0	0	0	0
SYDND_SYNSC	Aspartate--tRNA(Asp/Asn) ligase	Cyanobacteria/Synechococcales/Synechococcaceae/Synechococcus/Synechococcus sp.	0.25575	0	0	0.678663	0.69351	0.33055	0	0	0.722925	0	0	0	0	0	0	0	0	0	0	0	0	0	0	0
SYDND_SYNJA	Aspartate--tRNA(Asp/Asn) ligase	Cyanobacteria/Synechococcales/Synechococcaceae/Synechococcus/Synechococcus sp.	0	0	0.0838043	0	0.225497	0.214959	0	0	0.117531	0	0.0948632	0	0	0	0	0	0	0	0	0	0	0	0	0
SYDND_SYNR3	Aspartate--tRNA(Asp/Asn) ligase	Cyanobacteria/Synechococcales/Synechococcaceae/Synechococcus/Synechococcus sp.	0.196446	0.724768	0	0	0	0.253901	0	0.26302	0	0.211718	0	0	0	0	0	0	0	0	0	0	0	0	0	0
SYDND_SYNPW	Aspartate--tRNA(Asp/Asn) ligase	Cyanobacteria/Synechococcales/Synechococcaceae/Synechococcus/Synechococcus sp.	1.04232	1.39955	1.28989	0.773919	1.27398	0.512756	0.758575	0.780178	0.933259	0.258656	0.311626	0.208041	0	0	0	0	0	0	0	0	0	0	0	0
SYDND_SYNPX	Aspartate--tRNA(Asp/Asn) ligase	Cyanobacteria/Synechococcales/Synechococcaceae/Synechococcus/Synechococcus sp.	0.196446	0.181192	0.197972	0.781938	0.532696	0.253901	0	0.526041	1.11058	0	0	0	0	0	0	0	0	0	0	0	0	0	0	0
GATB_CYAA5	Aspartyl/glutamyl-tRNA(Asn/Gln) amidotransferase subunit B (Asp/Glu-ADT subunit B)	Cyanobacteria/Oscillatoriophycideae/Oscillatoriales/Cyanothecaceae/Cyanothece/Cyanothece sp.	0.20231	0.380434	0.211784	0	0.376363	0.411589	0	0	0.45008	0	0	0.264378	0	0	0	0	0	0	0	0	0	0	0	0
GATB_CYAP7	Aspartyl/glutamyl-tRNA(Asn/Gln) amidotransferase subunit B (Asp/Glu-ADT subunit B)	Cyanobacteria/Oscillatoriophycideae/Oscillatoriales/Cyanothecaceae/Cyanothece/Cyanothece sp.	0	0	0	0	0.164089	0	0	0	0	0	0.27612	0.127468	0	0	0	0	0	0	0	0	0	0	0	0
GATB_TRIEI	Aspartyl/glutamyl-tRNA(Asn/Gln) amidotransferase subunit B (Asp/Glu-ADT subunit B)	Cyanobacteria/Oscillatoriophycideae/Oscillatoriales/Microcoleaceae/Trichodesmium/Trichodesmium erythraeum/Trichodesmium erythraeum	0.135548	0.195348	0.409803	0.656337	0	0.457759	0.64566	0.248599	0.760873	0.262744	1.2392	0.692452	0	0	0	0	0	0	0	0	0	0	0	0
GATB_ACAM1	Aspartyl/glutamyl-tRNA(Asn/Gln) amidotransferase subunit B (Asp/Glu-ADT subunit B)	Cyanobacteria/Synechococcales/Acaryochloridaceae/Acaryochloris/Acaryochloris marina/Acaryochloris marina	0.722224	0.527521	0.608878	0	0	0.0739205	0	0	0.0808333	0.0616395	0	0	0	0	0	0	0	0	0	0	0	0	0	0
GATB_SYNY3	Aspartyl/glutamyl-tRNA(Asn/Gln) amidotransferase subunit B (Asp/Glu-ADT subunit B)	Cyanobacteria/Synechococcales/Merismopediaceae/Synechocystis/Synechocystis sp. PCC 6803/Synechocystis sp.	0	0	0	0.172929	0	0.168454	0	0	0	0	0	0	0	0	0	0	0	0	0	0	0	0	0	0
GATB_PROM3	Aspartyl/glutamyl-tRNA(Asn/Gln) amidotransferase subunit B (Asp/Glu-ADT subunit B)	Cyanobacteria/Synechococcales/Prochloraceae/Prochlorococcus/Prochlorococcus marinus/Prochlorococcus marinus	0	0.384685	0	0	0.282739	0	0.51676	0.279206	0	0.449494	0	0	0	0	0	0	0	0	0	0	0	0	0	0
GATB_PROM9	Aspartyl/glutamyl-tRNA(Asn/Gln) amidotransferase subunit B (Asp/Glu-ADT subunit B)	Cyanobacteria/Synechococcales/Prochloraceae/Prochlorococcus/Prochlorococcus marinus/Prochlorococcus marinus	0	0	0	0.13224	0	0.128817	0.496249	0.402804	0.140864	0	0.0568482	0	0	0	0	0	0	0	0	0	0	0	0	0
GATB_PROM1	Aspartyl/glutamyl-tRNA(Asn/Gln) amidotransferase subunit B (Asp/Glu-ADT subunit B)	Cyanobacteria/Synechococcales/Prochloraceae/Prochlorococcus/Prochlorococcus marinus/Prochlorococcus marinus	0.218625	0.604948	0	0	0	0	0	0	0	0	0	0	0	0	0	0	0	0	0	0	0	0	0	0
GATB_SYNE7	Aspartyl/glutamyl-tRNA(Asn/Gln) amidotransferase subunit B (Asp/Glu-ADT subunit B)	Cyanobacteria/Synechococcales/Synechococcaceae/Synechococcus/Synechococcus elongatus/Synechococcus elongatus	0.121025	0.223255	0	0	0	0	0	0.162039	0	0.130434	0.13806	0	0	0	0	0	0	0	0	0	0	0	0	0
GATB_SYNP6	Aspartyl/glutamyl-tRNA(Asn/Gln) amidotransferase subunit B (Asp/Glu-ADT subunit B)	Cyanobacteria/Synechococcales/Synechococcaceae/Synechococcus/Synechococcus elongatus/Synechococcus sp.	0	0.143704	0	0	0	0.20137	0.193043	0	0	0	0	0.328194	0	0	0	0	0	0	0	0	0	0	0	0
GATB_SYNP2	Aspartyl/glutamyl-tRNA(Asn/Gln) amidotransferase subunit B (Asp/Glu-ADT subunit B)	Cyanobacteria/Synechococcales/Synechococcaceae/Synechococcus/Synechococcus sp.	1.18116	0.670043	0.554151	0.179846	0	0.0532498	0.616098	0.362763	0.494114	0.516809	0.347237	0.628921	0	0	0	0	0	0	0	0	0	0	0	0
GATB_SYNSC	Aspartyl/glutamyl-tRNA(Asn/Gln) amidotransferase subunit B (Asp/Glu-ADT subunit B)	Cyanobacteria/Synechococcales/Synechococcaceae/Synechococcus/Synechococcus sp.	0.136001	0.125441	0.22843	0.0601491	0.184395	0	0.168509	0.364182	0.32036	0.0488581	0	0	0	0	0	0	0	0	0	0	0	0	0	0
GATB_SYNS9	Aspartyl/glutamyl-tRNA(Asn/Gln) amidotransferase subunit B (Asp/Glu-ADT subunit B)	Cyanobacteria/Synechococcales/Synechococcaceae/Synechococcus/Synechococcus sp.	0	0	0	0	0.168606	0	0.07704	0.631843	0.351514	0.134024	0	0.196465	0	0	0	0	0	0	0	0	0	0	0	0
GATB_SYNJB	Aspartyl/glutamyl-tRNA(Asn/Gln) amidotransferase subunit B (Asp/Glu-ADT subunit B)	Cyanobacteria/Synechococcales/Synechococcaceae/Synechococcus/Synechococcus sp.	0.326621	0.301259	0	0	0	0.211074	0	0	0	0	0	0	0	0	0	0	0	0	0	0	0	0	0	0
GATB_SYNJA	Aspartyl/glutamyl-tRNA(Asn/Gln) amidotransferase subunit B (Asp/Glu-ADT subunit B)	Cyanobacteria/Synechococcales/Synechococcaceae/Synechococcus/Synechococcus sp.	0.394799	0	0.132622	0	0.356855	0.157123	0.376563	0.50173	0.257724	0	0	0	0	0	0	0	0	0	0	0	0	0	0	0
GATB_SYNPW	Aspartyl/glutamyl-tRNA(Asn/Gln) amidotransferase subunit B (Asp/Glu-ADT subunit B)	Cyanobacteria/Synechococcales/Synechococcaceae/Synechococcus/Synechococcus sp.	0.119954	0.201383	0.0805906	0.608002	0.379487	0.206716	0.198168	0.214141	0.113024	0.0430931	0.228063	0.421134	0	0	0	0	0	0	0	0	0	0	0	0
GATB_SYNPX	Aspartyl/glutamyl-tRNA(Asn/Gln) amidotransferase subunit B (Asp/Glu-ADT subunit B)	Cyanobacteria/Synechococcales/Synechococcaceae/Synechococcus/Synechococcus sp.	0.190147	1.28303	0.602249	0.252289	0.531773	0.386194	0.673135	0.597869	0.806228	0.0942488	0	0.14305	0	0	0	0	0	0	0	0	0	0	0	0
GATB_THEEB	Aspartyl/glutamyl-tRNA(Asn/Gln) amidotransferase subunit B (Asp/Glu-ADT subunit B)	Cyanobacteria/Synechococcales/Synechococcaceae/Thermosynechococcus/Thermosynechococcus elongatus/Thermosynechococcus elongatus	1.07651	1.09839	0.886119	0.484185	1.03119	0.753737	0.638418	0.405597	0.999355	0.299356	0.593725	0.29796	0	0	0	0	0	0	0	0	0	0	0	0
GATC_NOSP7	Aspartyl/glutamyl-tRNA(Asn/Gln) amidotransferase subunit C (Asp/Glu-ADT subunit C)	Cyanobacteria/Nostocales/Nostocaceae/Nostoc/Nostoc punctiforme/Nostoc punctiforme	0	0	0	0	0	0	0.326111	0.176198	0.185995	0	0	0.138606	0	0	0	0	0	0	0	0	0	0	0	0
GATC_ANAVT	Aspartyl/glutamyl-tRNA(Asn/Gln) amidotransferase subunit C (Asp/Glu-ADT subunit C)	Cyanobacteria/Nostocales/Nostocaceae/Trichormus/Anabaena variabilis/Anabaena variabilis	0.134205	0	0	0.534195	0.363921	0.173457	0.665137	0.898436	0.379356	0.433918	0.459288	0.282702	0	0	0	0	0	0	0	0	0	0	0	0
GATC_CYAA5	Aspartyl/glutamyl-tRNA(Asn/Gln) amidotransferase subunit C (Asp/Glu-ADT subunit C)	Cyanobacteria/Oscillatoriophycideae/Oscillatoriales/Cyanothecaceae/Cyanothece/Cyanothece sp.	0	0	0	0	0	0	0	0.235694	0	0	0	0	0	0	0	0	0	0	0	0	0	0	0	0
GATC_CYAP7	Aspartyl/glutamyl-tRNA(Asn/Gln) amidotransferase subunit C (Asp/Glu-ADT subunit C)	Cyanobacteria/Oscillatoriophycideae/Oscillatoriales/Cyanothecaceae/Cyanothece/Cyanothece sp.	0	0	0	0.16808	0.343514	0.163731	0	0	0	0	0.144511	0	0	0	0	0	0	0	0	0	0	0	0	0
GATC_CYAP8	Aspartyl/glutamyl-tRNA(Asn/Gln) amidotransferase subunit C (Asp/Glu-ADT subunit C)	Cyanobacteria/Oscillatoriophycideae/Oscillatoriales/Cyanothecaceae/Cyanothece/Cyanothece sp.	0	0	0.143791	0.189311	0.193453	0.368825	0.176786	0.573108	0.806632	0	0	0.150278	0	0	0	0	0	0	0	0	0	0	0	0
GATC_ACAM1	Aspartyl/glutamyl-tRNA(Asn/Gln) amidotransferase subunit C (Asp/Glu-ADT subunit C)	Cyanobacteria/Synechococcales/Acaryochloridaceae/Acaryochloris/Acaryochloris marina/Acaryochloris marina	0	0	0	0.580148	0	0	0.406324	0.146358	0.308992	0	0	0.345398	0	0	0	0	0	0	0	0	0	0	0	0
GATC_PROMS	Aspartyl/glutamyl-tRNA(Asn/Gln) amidotransferase subunit C (Asp/Glu-ADT subunit C)	Cyanobacteria/Synechococcales/Prochloraceae/Prochlorococcus/Prochlorococcus marinus/Prochlorococcus marinus	0	0	0	0.193383	0	0	0.180588	0	0	0.471244	0.332531	0	0	0	0	0	0	0	0	0	0	0	0	0
GATC_PROM1	Aspartyl/glutamyl-tRNA(Asn/Gln) amidotransferase subunit C (Asp/Glu-ADT subunit C)	Cyanobacteria/Synechococcales/Prochloraceae/Prochlorococcus/Prochlorococcus marinus/Prochlorococcus marinus	0	0	0	0	0.18378	0.175192	0	0	0	0.146086	0.154627	0.142764	0	0	0	0	0	0	0	0	0	0	0	0
GATC_PROMP	Aspartyl/glutamyl-tRNA(Asn/Gln) amidotransferase subunit C (Asp/Glu-ADT subunit C)	Cyanobacteria/Synechococcales/Prochloraceae/Prochlorococcus/Prochlorococcus marinus/Prochlorococcus marinus subsp. pastoris/Prochlorococcus marinus subsp. pastoris	0	0	0	0	0.391021	0.186374	0.178667	0	0	0	0	0.303754	0	0	0	0	0	0	0	0	0	0	0	0
GATC_SYNS3	Aspartyl/glutamyl-tRNA(Asn/Gln) amidotransferase subunit C (Asp/Glu-ADT subunit C)	Cyanobacteria/Synechococcales/Synechococcaceae/Synechococcus/Synechococcus sp.	0.138314	0.127574	0	0.183516	0.187531	0.178767	0	0.370376	0.195485	0.149067	0.157783	0.582712	0	0	0	0	0	0	0	0	0	0	0	0
GATC_SYNS9	Aspartyl/glutamyl-tRNA(Asn/Gln) amidotransferase subunit C (Asp/Glu-ADT subunit C)	Cyanobacteria/Synechococcales/Synechococcaceae/Synechococcus/Synechococcus sp.	0.394799	0.485524	0.132622	0	0	0	0.163055	0	0	0.141831	0	0	0	0	0	0	0	0	0	0	0	0	0	0
GATC_SYNJA	Aspartyl/glutamyl-tRNA(Asn/Gln) amidotransferase subunit C (Asp/Glu-ADT subunit C)	Cyanobacteria/Synechococcales/Synechococcaceae/Synechococcus/Synechococcus sp.	0	0	0	0	0.375061	0	0.514124	0	0	0.447201	0.315565	0	0	0	0	0	0	0	0	0	0	0	0	0
GATC_SYNR3	Aspartyl/glutamyl-tRNA(Asn/Gln) amidotransferase subunit C (Asp/Glu-ADT subunit C)	Cyanobacteria/Synechococcales/Synechococcaceae/Synechococcus/Synechococcus sp.	0	0.382722	0.139389	0.183516	0.187531	0	0.685498	0	0	0	0.157783	0	0	0	0	0	0	0	0	0	0	0	0	0
GATC_SYNPX	Aspartyl/glutamyl-tRNA(Asn/Gln) amidotransferase subunit C (Asp/Glu-ADT subunit C)	Cyanobacteria/Synechococcales/Synechococcaceae/Synechococcus/Synechococcus sp.	0	0	0	0.302191	0.375061	0.113761	0.500311	0.117847	0.570698	0.245465	0	0.239884	0	0	0	0	0	0	0	0	0	0	0	0
HIS1_ACAM1	ATP phosphoribosyltransferase (ATP-PRT) (ATP-PRTase)	Cyanobacteria/Synechococcales/Acaryochloridaceae/Acaryochloris/Acaryochloris marina/Acaryochloris marina	0	0	0	0.147415	0.150639	0.1436	0.344154	0.148757	0.235543	0.0598712	0.0633717	0.17553	0	0	0	0	0	0	0	0	0	0	0	0
HIS1_SYNSC	ATP phosphoribosyltransferase (ATP-PRT) (ATP-PRTase)	Cyanobacteria/Synechococcales/Synechococcaceae/Synechococcus/Synechococcus sp.	0	0	0	0	0	0.116021	0.222447	0.120188	0	0.0967455	0	0	0	0	0	0	0	0	0	0	0	0	0	0
HIS1_SYNS9	ATP phosphoribosyltransferase (ATP-PRT) (ATP-PRTase)	Cyanobacteria/Synechococcales/Synechococcaceae/Synechococcus/Synechococcus sp.	0.125507	0.289404	0.0632412	0.166524	0.170167	0.486644	0.155507	0.0840204	0.266076	0.202897	0.21476	0.198284	0	0	0	0	0	0	0	0	0	0	0	0
HIS1_SYNPW	ATP phosphoribosyltransferase (ATP-PRT) (ATP-PRTase)	Cyanobacteria/Synechococcales/Synechococcaceae/Synechococcus/Synechococcus sp.	0.251014	0	0.0632412	0	0	0.162215	0.23326	0.420102	0.266076	0.202897	0.286346	0	0	0	0	0	0	0.106041	0	0	0	0	0	0
HIS1_SYNPX	ATP phosphoribosyltransferase (ATP-PRT) (ATP-PRTase)	Cyanobacteria/Synechococcales/Synechococcaceae/Synechococcus/Synechococcus sp.	1.50275	1.4846	1.14902	0.403242	0.32965	0.471368	0.516755	0.325532	0.944989	0	0	0.0618027	0	0	0	0	0.102297	0	0	0	0	0	0	0
HISZ_PROMM	ATP phosphoribosyltransferase regulatory subunit	Cyanobacteria/Synechococcales/Prochloraceae/Prochlorococcus/Prochlorococcus marinus/Prochlorococcus marinus	0.922808	0.630872	0.620219	0.726997	0.649143	0.708741	0.806345	0.962997	1.01691	0.184732	0.273628	0.216675	0	0	0.242784	0	0	0	0	0	0	0	0	0
HISZ_SYNR3	ATP phosphoribosyltransferase regulatory subunit	Cyanobacteria/Synechococcales/Synechococcaceae/Synechococcus/Synechococcus sp.	0.156702	0.189111	0	0.274574	0.233817	0.6662	0.268018	0.197262	0.208231	0.260203	0.459274	0.290614	0	0	0	0	0	0	0	0	0	0	0	0
ATPE_NOSP7	ATP synthase epsilon chain (ATP synthase F1 sector epsilon subunit) (F-ATPase epsilon subunit)	Cyanobacteria/Nostocales/Nostocaceae/Nostoc/Nostoc punctiforme/Nostoc punctiforme	0	0	0	0.183516	0	0	0.342749	0	0.586454	0.149067	0.157783	0	0	0	0	0	0	0	0	0	0	0	0	0
ATPE_CYAP7	ATP synthase epsilon chain (ATP synthase F1 sector epsilon subunit) (F-ATPase epsilon subunit)	Cyanobacteria/Oscillatoriophycideae/Oscillatoriales/Cyanothecaceae/Cyanothece/Cyanothece sp.	0	0	0	0.272494	0	0	0.254465	0.137488	0	0.221342	0	0.108155	0	0	0	0	0	0	0	0	0	0	0	0
ATPE_SYNS9	ATP synthase epsilon chain (ATP synthase F1 sector epsilon subunit) (F-ATPase epsilon subunit)	Cyanobacteria/Synechococcales/Synechococcaceae/Synechococcus/Synechococcus sp.	1.08767	0.55157	0.821877	0.793437	1.40068	0.644087	0.493962	0.667221	0.70432	0.53708	0	0.209948	0	0	0	0	0	0	0	0	0	0	0	0
ATPE_SYNJA	ATP synthase epsilon chain (ATP synthase F1 sector epsilon subunit) (F-ATPase epsilon subunit)	Cyanobacteria/Synechococcales/Synechococcaceae/Synechococcus/Synechococcus sp.	0.908962	0.78695	0.561677	0.523689	0.996036	1.79518	2.92988	2.17825	1.88973	1.16309	0.353849	0.351631	0	0	0	0.368671	0	0	0	0	0.611951	0	0	0
ATPE_SYNR3	ATP synthase epsilon chain (ATP synthase F1 sector epsilon subunit) (F-ATPase epsilon subunit)	Cyanobacteria/Synechococcales/Synechococcaceae/Synechococcus/Synechococcus sp.	0	0	0	0	0	0	0.279912	0.302474	0	0.121738	0.128856	0.11897	0	0	0	0	0	0	0	0	0	0	0	0
ATPE_SYNPW	ATP synthase epsilon chain (ATP synthase F1 sector epsilon subunit) (F-ATPase epsilon subunit)	Cyanobacteria/Synechococcales/Synechococcaceae/Synechococcus/Synechococcus sp.	0.0947885	0	0.0955252	0.65119	0.257035	0.511827	0.352337	0.515169	0.559691	0.216423	0.222669	0.311338	0	0	0	0	0	0	0	0	0	0	0	0
ATPG_SYNP2	ATP synthase gamma chain (ATP synthase F1 sector gamma subunit) (F-ATPase gamma subunit)	Cyanobacteria/Synechococcales/Synechococcaceae/Synechococcus/Synechococcus sp.	0	0	0.0479302	0.106104	0.183181	0.11315	0.561127	0.244571	0.640071	0.512581	0.362501	0.434876	0	0.13573	0.141445	2.83844	1.8842	2.7958	1.29233	1.16867	1.63593	1.18224	1.62489	1.81805
ATPG_NOSP7	ATP synthase gamma chain (ATP synthase F1 sector gamma subunit) (F-ATPase gamma subunit)	Cyanobacteria/Nostocales/Nostocaceae/Nostoc/Nostoc punctiforme/Nostoc punctiforme	0	0.271788	0.296959	0	0	0	0	0	0	0	0	0	0	0	0	0	0	0	0	0	0	0	0	0
ATPG_NOSS1	ATP synthase gamma chain (ATP synthase F1 sector gamma subunit) (F-ATPase gamma subunit)	Cyanobacteria/Nostocales/Nostocaceae/Nostoc/Nostoc sp.	0	0	0	0	0	0	0	0	0	0.417388	0	0.407898	0	0	0	0	0	0	0	0	0	0	0	0
ATPG_CYAP4	ATP synthase gamma chain (ATP synthase F1 sector gamma subunit) (F-ATPase gamma subunit)	Cyanobacteria/Oscillatoriophycideae/Oscillatoriales/Cyanothecaceae/Cyanothece/Cyanothece sp.	1.59446	2.01804	1.42411	0.664676	0.802142	1.0586	0.621081	0.792944	0.450008	0.442523	0.36427	0.71926	0	0	0	0	0	0	0	0	0	0	0	0
ATPG_ACAM1	ATP synthase gamma chain (ATP synthase F1 sector gamma subunit) (F-ATPase gamma subunit)	Cyanobacteria/Synechococcales/Acaryochloridaceae/Acaryochloris/Acaryochloris marina/Acaryochloris marina	0	0	0	0	0	0	0	0	0.390969	0	0	0	0	0	0	0	0	0	0	0	0	0	0	0
ATPG_PROM3	ATP synthase gamma chain (ATP synthase F1 sector gamma subunit) (F-ATPase gamma subunit)	Cyanobacteria/Synechococcales/Prochloraceae/Prochlorococcus/Prochlorococcus marinus/Prochlorococcus marinus	0.08525	0.0393153	0.0429563	0.508998	0.92468	0.495826	0.211254	0.114141	0.48195	0.367511	0.340374	0.179578	0	0	0	0	0	0	0	0	0.0697586	0	0	0
ATPG_SYNS3	ATP synthase gamma chain (ATP synthase F1 sector gamma subunit) (F-ATPase gamma subunit)	Cyanobacteria/Synechococcales/Synechococcaceae/Synechococcus/Synechococcus sp.	0	0.0850494	0.278778	0.259631	0	0	0.242454	0	0	0.223032	0.118036	0.10898	0	0	0	0	0	0	0	0	0	0	0	0
ATPG_SYNPW	ATP synthase gamma chain (ATP synthase F1 sector gamma subunit) (F-ATPase gamma subunit)	Cyanobacteria/Synechococcales/Synechococcaceae/Synechococcus/Synechococcus sp.	0.769671	0.631029	0.387826	0.283668	0.0579748	0.221062	0.264901	0.171752	0.423036	0	0	0	0	0	0	0	0	0	0	0	0	0	0	0
ATPZ_SYNY3	ATP synthase protein I	Cyanobacteria/Synechococcales/Merismopediaceae/Synechocystis/Synechocystis sp. PCC 6803/Synechocystis sp.	0.0915862	0.168949	0.276894	0	0.248351	0	0	0.122624	0	0.0987065	0	0.0964624	0	0	0.323986	0	0	0	0	0	0	0	0	0
ATPZ_SYNP6	ATP synthase protein I	Cyanobacteria/Synechococcales/Synechococcaceae/Synechococcus/Synechococcus elongatus/Synechococcus sp.	0.257369	0.237385	0.259369	0.227653	0.116317	1.31671	0.362544	0.34459	0.413549	0.130434	0.27612	0.254936	0	0	0	0	0	0	0	0	0	0	0	0
ATPZ_SYNP1	ATP synthase protein I	Cyanobacteria/Synechococcales/Synechococcaceae/Synechococcus/Synechococcus sp.	0.0857896	0.471412	0.345825	0.663643	0.465266	0.434115	0.531478	0.45458	0.237356	0.26561	0.28114	0	0	0	0	0	0	0	0	0	0	0	0	0
ATP6_GLOVI	ATP synthase subunit a (ATP synthase F0 sector subunit a) (F-ATPase subunit 6)	Cyanobacteria/Gloeobacteria/Gloeobacterales/Gloeobacteraceae/Gloeobacter/Gloeobacter violaceus/Gloeobacter violaceus	0	0	0	1.37176	0.869598	0.821452	1.40386	1.88649	0.959218	1.31102	1.08426	1.08691	0	0	0	0	0	0	0	0.0665847	0.196483	0.0520492	0	0.55896
ATP6_SYNY3	ATP synthase subunit a (ATP synthase F0 sector subunit a) (F-ATPase subunit 6)	Cyanobacteria/Synechococcales/Merismopediaceae/Synechocystis/Synechocystis sp. PCC 6803/Synechocystis sp.	0.268944	0.0992242	0.216827	0	0.0729286	0	0.133291	0.0720175	0.0760218	0	0	0	0	0	0	0	0	0	0	0	0	0	0	0
ATP6_SYNPW	ATP synthase subunit a (ATP synthase F0 sector subunit a) (F-ATPase subunit 6)	Cyanobacteria/Synechococcales/Synechococcaceae/Synechococcus/Synechococcus sp.	0	0	0	0	0	0	0.335894	0	0	0.292171	0	0	0	0	0	0	0	0	0	0	0	0	0	0
ATP61_CYAA5	ATP synthase subunit a 1 (ATP synthase F0 sector subunit a 1) (F-ATPase subunit 6 1)	Cyanobacteria/Oscillatoriophycideae/Oscillatoriales/Cyanothecaceae/Cyanothece/Cyanothece sp.	0.089176	0.216166	0.359476	0.0743164	0.151884	0.144787	0.539674	0.269384	0.316653	0.482928	0.191686	0.211911	0	0	0	0	0	0	0	0	0	0	0.0758732	0.424462
ATP62_ACAM1	ATP synthase subunit a 2 (ATP synthase F0 sector subunit a 2) (F-ATPase subunit 6 2)	Cyanobacteria/Synechococcales/Acaryochloridaceae/Acaryochloris/Acaryochloris marina/Acaryochloris marina	0.363181	0.149447	0.163288	3.50755	3.14062	4.11763	4.32978	5.02929	5.04395	4.17669	4.06904	2.83064	0	0	0	0	0	0	0	0.105451	0	0.150556	0.455239	0.25753
ATP62_SYNP2	ATP synthase subunit a 2 (ATP synthase F0 sector subunit a 2) (F-ATPase subunit 6 2)	Cyanobacteria/Synechococcales/Synechococcaceae/Synechococcus/Synechococcus sp.	0	0	0	0.144454	0.0738073	0	0	0.326998	0	0.556562	0.124198	0.11467	0	0	0	0	0	0	0	0	0	0	0	0
ATPA_NOSS1	ATP synthase subunit alpha	Cyanobacteria/Nostocales/Nostocaceae/Nostoc/Nostoc sp.	0.0705977	0	0.0711464	0	0	0	0.174945	0	0.199557	0	0	0	0	0	0	0	0	0	0	0	0	0	0	0
ATPA_CYAP7	ATP synthase subunit alpha	Cyanobacteria/Oscillatoriophycideae/Oscillatoriales/Cyanothecaceae/Cyanothece/Cyanothece sp.	0	0.0753148	0	0.108341	0.110711	0.211074	0.404692	0	0	0	0	0.0860026	0	0	0	0	0	0	0	0	0	0	0	0
ATPA_CYAP4	ATP synthase subunit alpha	Cyanobacteria/Oscillatoriophycideae/Oscillatoriales/Cyanothecaceae/Cyanothece/Cyanothece sp.	0.0989398	0.182515	0.299126	0	0.134146	0	0	0	0	0	0	0	0	0	0	0	0	0	0	0	0	0	0	0
ATPA_SYNY3	ATP synthase subunit alpha	Cyanobacteria/Synechococcales/Merismopediaceae/Synechocystis/Synechocystis sp. PCC 6803/Synechocystis sp.	0.190242	0.307073	0.431372	0.0631038	0	0	0.176786	0.127357	0	0	0	0	0	0	0.168245	0	0	0	0	0	0	0	0	0
ATPA_PROMS	ATP synthase subunit alpha	Cyanobacteria/Synechococcales/Prochloraceae/Prochlorococcus/Prochlorococcus marinus/Prochlorococcus marinus	0	0	0	0	0	0	0.207342	0.224054	0	0.180353	0	0	0	0	0	0	0	0	0	0	0	0	0	0
ATPA_PROMM	ATP synthase subunit alpha	Cyanobacteria/Synechococcales/Prochloraceae/Prochlorococcus/Prochlorococcus marinus/Prochlorococcus marinus	0.0664449	0.0612856	0.133923	0.220399	0.0450441	0.128817	0.329308	0.177926	0.328683	0.286442	0.30319	0.0699825	0	0	0	0	0	0	0	0	0	0	0	0
ATPA_SYNS3	ATP synthase subunit alpha	Cyanobacteria/Synechococcales/Synechococcaceae/Synechococcus/Synechococcus sp.	1.16082	1.20657	0.809887	0.491673	0.68403	0.72708	1.31105	0.537996	1.30619	0.173224	0.458381	0.300952	0	0	0	0	0	0	0	0	0	0	0	0
ATPA_SYNJB	ATP synthase subunit alpha	Cyanobacteria/Synechococcales/Synechococcaceae/Synechococcus/Synechococcus sp.	0.179533	0.165593	0.271393	0.467132	0	0.682565	0	0.711764	0	0.189722	0.401629	0	0	0	0	0	0	0	0	0	0	0	0	0
ATPA_SYNJA	ATP synthase subunit alpha	Cyanobacteria/Synechococcales/Synechococcaceae/Synechococcus/Synechococcus sp.	0.283124	0	0.120886	0.730334	0.340113	0.482017	0.825401	1.6407	0.547357	0.648395	0.554102	0.191763	0	0	0	0.22414	0	0	0	0	0	0	0	0
ATPA_SYNP1	ATP synthase subunit alpha	Cyanobacteria/Synechococcales/Synechococcaceae/Synechococcus/Synechococcus sp.	0	0	0	0	0	0	0	0	0	0	0	0	0	0	0	0	0	0	0	0	0	0	0	0
ATPA_SYNPW	ATP synthase subunit alpha	Cyanobacteria/Synechococcales/Synechococcaceae/Synechococcus/Synechococcus sp.	0.387279	0	0	0.256923	0	0	0	0	0	0.208694	0.662687	0	0	0	0	0	0	0	0	0	0	0	0	0
ATPA2_ACAM1	ATP synthase subunit alpha 2	Cyanobacteria/Synechococcales/Acaryochloridaceae/Acaryochloris/Acaryochloris marina/Acaryochloris marina	0.518473	0.74423	0.800759	2.87694	3.25422	2.76583	3.32707	3.60022	3.70032	2.37664	1.70128	2.33655	0	0.166411	0	0.0663654	0.728542	0.0426533	0	0.170999	0.127626	0.196319	0.311209	0
ATPF_SYNY3	ATP synthase subunit b (ATP synthase F(0) sector subunit b) (ATPase subunit I) (F-type ATPase subunit b) (F-ATPase subunit b)	Cyanobacteria/Synechococcales/Merismopediaceae/Synechocystis/Synechocystis sp. PCC 6803/Synechocystis sp.	0	0.189428	0	0.0710853	0.0726404	0.265442	0.132765	0.143466	0.378607	0.0577414	0.0611174	0.282143	0	0	0	0	0	0	0	0	0	0	0	0
ATPF_PROM4	ATP synthase subunit b (ATP synthase F(0) sector subunit b) (ATPase subunit I) (F-type ATPase subunit b) (F-ATPase subunit b)	Cyanobacteria/Synechococcales/Prochloraceae/Prochlorococcus/Prochlorococcus marinus/Prochlorococcus marinus	0.89773	0.143709	0.788699	0.206726	0.106231	0.50402	0.772196	0	0.660625	0.33391	0.176717	0.0815796	0	0	0	0	0	0	0	0	0	0	0	0
ATPF_PROM3	ATP synthase subunit b (ATP synthase F(0) sector subunit b) (ATPase subunit I) (F-type ATPase subunit b) (F-ATPase subunit b)	Cyanobacteria/Synechococcales/Prochloraceae/Prochlorococcus/Prochlorococcus marinus/Prochlorococcus marinus	0.738372	0.34052	0.232843	0.48984	0.583429	0.556164	0.381698	0	0.630636	0.231882	0.736319	0	0	0	0	0	0	0	0	0	0	0	0	0
ATPF_SYNS3	ATP synthase subunit b (ATP synthase F(0) sector subunit b) (ATPase subunit I) (F-type ATPase subunit b) (F-ATPase subunit b)	Cyanobacteria/Synechococcales/Synechococcaceae/Synechococcus/Synechococcus sp.	0	0	0	0	0	0	0	0.28807	0	0.231882	0	0	0	0	0	0	0	0	0	0	0	0	0	0
ATPF_THEEB	ATP synthase subunit b (ATP synthase F(0) sector subunit b) (ATPase subunit I) (F-type ATPase subunit b) (F-ATPase subunit b) [Cleaved into: ATP synthase subunit b, processed form]	Cyanobacteria/Synechococcales/Synechococcaceae/Thermosynechococcus/Thermosynechococcus elongatus/Thermosynechococcus elongatus	0	0	0	0.368914	0.376985	0.449209	0	0	0.0982436	0.0749157	0.0792959	0	0	0	0	0	0	0	0	0	0	0	0	0
ATPX_TRIEI	ATP synthase subunit b' (ATP synthase F(0) sector subunit b') (ATPase subunit II) (F-type ATPase subunit b') (F-ATPase subunit b')	Cyanobacteria/Oscillatoriophycideae/Oscillatoriales/Microcoleaceae/Trichodesmium/Trichodesmium erythraeum/Trichodesmium erythraeum	0	0	0	0.482202	0.249334	0.116021	0.572336	0.864687	0.259909	0.101448	0.21476	0.0945459	0	0	0	0	0.316837	0	0	0	0	0.506034	0	0
ATPX_GLOVI	ATP synthase subunit b' (ATP synthase F(0) sector subunit b') (ATPase subunit II) (F-type ATPase subunit b') (F-ATPase subunit b')	Cyanobacteria/Gloeobacteria/Gloeobacterales/Gloeobacteraceae/Gloeobacter/Gloeobacter violaceus/Gloeobacter violaceus	0.868894	0.407999	0.437824	0.60787	1.14595	0.479837	1.15488	1.3643	1.85323	0.604434	0.738894	0.490856	0	0	0	0.124609	0.797632	0.640694	0.459547	0.977817	0.62051	0.38218	0.513603	0.287328
ATPX_MICAN	ATP synthase subunit b' (ATP synthase F(0) sector subunit b') (ATPase subunit II) (F-type ATPase subunit b') (F-ATPase subunit b')	Cyanobacteria/Oscillatoriophycideae/Chroococcales/Microcystaceae/Microcystis/Microcystis aeruginosa/Microcystis aeruginosa	1.14818	0.704977	1.54258	0.636853	0.260681	0.248499	0.714669	0.771366	0.543475	0.103607	0.109665	0.405005	0.330896	0	0	0	0	0	0	0	0	0.2584	0	0.145702
ATPX_SYNY3	ATP synthase subunit b' (ATP synthase F(0) sector subunit b') (ATPase subunit II) (F-type ATPase subunit b') (F-ATPase subunit b')	Cyanobacteria/Synechococcales/Merismopediaceae/Synechocystis/Synechocystis sp. PCC 6803/Synechocystis sp.	0.0947885	0.174857	0	0.873622	2.05028	0.956374	2.3481	0.887502	2.4105	1.94029	2.16262	1.0968	0	0	0	0.249218	2.07384	1.60174	0.765912	0.16297	0.465382	0.254787	0.385202	2.44229
ATPX_SYNP6	ATP synthase subunit b' (ATP synthase F(0) sector subunit b') (ATPase subunit II) (F-type ATPase subunit b') (F-ATPase subunit b')	Cyanobacteria/Synechococcales/Synechococcaceae/Synechococcus/Synechococcus elongatus/Synechococcus sp.	2.40775	2.05629	2.42647	1.41984	2.17634	1.72887	1.21541	1.31337	0.882253	1.53774	0.406913	1.22101	1.54563	2.119	0.946379	0	0.150081	0	0	0	0	0	0	0.405473
ATPX_ACAM1	ATP synthase subunit b' (ATP synthase F(0) sector subunit b') (ATPase subunit II) (F-type ATPase subunit b') (F-ATPase subunit b')	Cyanobacteria/Synechococcales/Acaryochloridaceae/Acaryochloris/Acaryochloris marina/Acaryochloris marina	0.193639	0.0893018	0.390289	0.644168	0.525086	0.379038	0.121701	0	0.277645	0.314553	0.112049	0.103452	0.335623	0	0	0	0	0	0	0	0	0	0	0
ATPX_NOSP7	ATP synthase subunit b' (ATP synthase F(0) sector subunit b') (ATPase subunit II) (F-type ATPase subunit b') (F-ATPase subunit b')	Cyanobacteria/Nostocales/Nostocaceae/Nostoc/Nostoc punctiforme/Nostoc punctiforme	0	0.0844747	0	0.379956	0	0.241747	0.463501	0.383417	0.798533	0.592239	0.313433	0.289387	0	0	0	0	0	0.161302	0	0	0	0	0	0.832862
ATPX_PROM1	ATP synthase subunit b' (ATP synthase F(0) sector subunit b') (ATPase subunit II) (F-type ATPase subunit b') (F-ATPase subunit b')	Cyanobacteria/Synechococcales/Prochloraceae/Prochlorococcus/Prochlorococcus marinus/Prochlorococcus marinus	0.640382	0.657994	0.520108	0	0.483632	0.495957	0.58594	0.953299	0.567148	0.096109	0.32521	0.375696	0	0	0	0	0	0	0	0.15332	0.145942	0	0	0.135158
ATPX_PROMT	ATP synthase subunit b' (ATP synthase F(0) sector subunit b') (ATPase subunit II) (F-type ATPase subunit b') (F-ATPase subunit b')	Cyanobacteria/Synechococcales/Prochloraceae/Prochlorococcus/Prochlorococcus marinus/Prochlorococcus marinus	0.103471	0.0954371	0.104276	0	0	0.133734	0	0.138537	0.292481	0.111516	0	0	0	0	0	0	0	0	0	0	0	0	0	0
ATPX_PROMA	ATP synthase subunit b' (ATP synthase F(0) sector subunit b') (ATPase subunit II) (F-type ATPase subunit b') (F-ATPase subunit b')	Cyanobacteria/Synechococcales/Prochloraceae/Prochlorococcus/Prochlorococcus marinus/Prochlorococcus marinus subsp. marinus/Prochlorococcus marinus	0.0880179	0.0811835	0	0.116783	0.238675	0.341283	0.436226	0.117847	0.248799	0.474304	0.401629	0.185408	0	0	0	0	0	0	0	0	0	0	0	0
ATPX_SYNJA	ATP synthase subunit b' (ATP synthase F(0) sector subunit b') (ATPase subunit II) (F-type ATPase subunit b') (F-ATPase subunit b')	Cyanobacteria/Synechococcales/Synechococcaceae/Synechococcus/Synechococcus sp.	0.190912	0.378827	0.340073	0.194428	0.264432	0.372786	0.118273	0.391692	0	0.105098	0	0.102708	0	0	0	0	0	0	0	0	0	0	0	0
ATPX_SYNR3	ATP synthase subunit b' (ATP synthase F(0) sector subunit b') (ATPase subunit II) (F-type ATPase subunit b') (F-ATPase subunit b')	Cyanobacteria/Synechococcales/Synechococcaceae/Synechococcus/Synechococcus sp.	0.420955	0.155308	0.169691	0.111705	0	0.108815	0.104315	0.225446	0.356972	0	0	0	0	0	0	0	0	0	0	0	0	0	0	0
ATPX_THEEB	ATP synthase subunit b' (ATP synthase F(0) sector subunit b') (ATPase subunit II) (F-type ATPase subunit b') (F-ATPase subunit b')	Cyanobacteria/Synechococcales/Synechococcaceae/Thermosynechococcus/Thermosynechococcus elongatus/Thermosynechococcus elongatus	0	0	0	0.2551	0.13034	0.496998	0.357334	0.257424	0.951082	0.414427	0.438658	0.303754	0	0	0	0	0	0	0	0	0	0	0	0
ATPF1_CYAA5	ATP synthase subunit b 1 (ATP synthase F(0) sector subunit b 1) (ATPase subunit I 1) (F-type ATPase subunit b 1) (F-ATPase subunit b 1)	Cyanobacteria/Oscillatoriophycideae/Oscillatoriales/Cyanothecaceae/Cyanothece/Cyanothece sp.	0.0537887	0.0966131	0	2.67694	3.36962	2.97831	3.56975	2.641	4.27834	2.94828	3.15921	3.13831	0.186457	0	0	0.0707107	0.250051	0.363568	0	0.369915	0.64144	0.144581	0	0.640344
ATPF2_ACAM1	ATP synthase subunit b 2 (ATP synthase F(0) sector subunit b 2) (ATPase subunit I 2) (F-type ATPase subunit b 2) (F-ATPase subunit b 2)	Cyanobacteria/Synechococcales/Acaryochloridaceae/Acaryochloris/Acaryochloris marina/Acaryochloris marina	0	0	0	0.331217	0.307933	0.388756	0.428479	0.789061	0.673813	0.544675	0.660558	0.502135	0	0	0	0	0	0	0	0	0	0.0687443	0.138576	0
ATPF2_SYNP2	ATP synthase subunit b 2 (ATP synthase F(0) sector subunit b 2) (ATPase subunit I 2) (F-type ATPase subunit b 2) (F-ATPase subunit b 2)	Cyanobacteria/Synechococcales/Synechococcaceae/Synechococcus/Synechococcus sp.	0	0	0	0.372095	0.0720706	0.120822	0.181687	0.338672	0.922254	0.5314	0.0606381	0.111972	0	0	0	0	0	0.179646	0	0	0	0	0	0
ATPB_GLOVI	ATP synthase subunit beta	Cyanobacteria/Gloeobacteria/Gloeobacterales/Gloeobacteraceae/Gloeobacter/Gloeobacter violaceus/Gloeobacter violaceus	0	0	0	0	0	0	0.132242	0	0.301693	0.230056	0.121754	0.112413	0	0	0	0	0	0	0	0	0	0	0	0
ATPB_NOSP7	ATP synthase subunit beta	Cyanobacteria/Nostocales/Nostocaceae/Nostoc/Nostoc punctiforme/Nostoc punctiforme	0.0428948	0.452941	0.389053	0	1.0669	0.0554404	0	0	0.060625	0.251872	0	0	0	0	0	0	0	0	0	0	0	0	0	0
ATPB_CYAP7	ATP synthase subunit beta	Cyanobacteria/Oscillatoriophycideae/Oscillatoriales/Cyanothecaceae/Cyanothece/Cyanothece sp.	0	0	0	0.378623	0	0	0	0	0	0.307549	0	0	0	0	0	0	0	0	0	0	0	0	0	0
ATPB_TRIEI	ATP synthase subunit beta	Cyanobacteria/Oscillatoriophycideae/Oscillatoriales/Microcoleaceae/Trichodesmium/Trichodesmium erythraeum/Trichodesmium erythraeum	0.0811662	0.622825	0	0.215384	0.730596	0.104905	0	0.217346	0	0.202897	0.938482	0.198284	0	0	0	0	0	0	0	0	0	0	0	0
ATPB_SYNY3	ATP synthase subunit beta	Cyanobacteria/Synechococcales/Merismopediaceae/Synechocystis/Synechocystis sp. PCC 6803/Synechocystis sp.	0	0	0	0	0	0.556164	0.399874	0	0	0.579705	0.12272	0.22661	0	0	0	0	0	0	0	0	0	0	0	0
ATPB_PROM4	ATP synthase subunit beta	Cyanobacteria/Synechococcales/Prochloraceae/Prochlorococcus/Prochlorococcus marinus/Prochlorococcus marinus	0	0	0	0	0	0	0	0	0	0	0	0	0	0	0	0	0	0	0	0	0	0	0	0
ATPB_PROM9	ATP synthase subunit beta	Cyanobacteria/Synechococcales/Prochloraceae/Prochlorococcus/Prochlorococcus marinus/Prochlorococcus marinus	0.336068	0.206649	0.564467	0	0	0	0	0	0	0	0	0	0	0	0	0	0	0	0	0	0	0	0	0
ATPB_PRODI	ATP synthase subunit beta	Cyanobacteria/Synechococcales/Prochloraceae/Prochloron/Prochloron didemni	0	0	0	0	0	0	0	0	0	0	0	0	0	0	0	0	0	0	0	0	0	0	0	0
ATPB_SYNSC	ATP synthase subunit beta	Cyanobacteria/Synechococcales/Synechococcaceae/Synechococcus/Synechococcus sp.	0.0278332	0.025672	0.0280495	0.258505	0.150949	0.39571	0.206916	0.223594	0.236027	0.359965	0.190506	0.351781	0	0	0	0	0	0	0	0	0	0	0	0
ATPB_SYNJB	ATP synthase subunit beta	Cyanobacteria/Synechococcales/Synechococcaceae/Synechococcus/Synechococcus sp.	0	0	0	0.169666	0.520132	0.165275	0	0.171211	0	0.275633	0.291749	0.134683	0	0	0	0	0	0	0	0	0	0	0	0.193811
ATPB_SYNJA	ATP synthase subunit beta	Cyanobacteria/Synechococcales/Synechococcaceae/Synechococcus/Synechococcus sp.	2.06345	1.70175	1.43294	0.438769	0.309524	0.243002	0.374383	0.0876579	0.132863	0.383556	0.33511	0.258135	0	0	0	0	0	0	0	0.0635004	0	0	0	0
ATPB_SYNR3	ATP synthase subunit beta	Cyanobacteria/Synechococcales/Synechococcaceae/Synechococcus/Synechococcus sp.	0.576582	0.786959	1.06027	0.201073	0.866457	0.484921	1.22264	1.57594	1.90902	0.571068	0.0813826	0.150278	0	0	0	0	0	0	0	0	0	0	0	0
ATPL_NOSS1	ATP synthase subunit c (ATP synthase F(0) sector subunit c) (F-type ATPase subunit c) (F-ATPase subunit c) (Lipid-binding protein)	Cyanobacteria/Nostocales/Nostocaceae/Nostoc/Nostoc sp.	0.165302	0	0	0	0	0.213648	0	0.442644	0.467256	0	0	0	1.71904	7.29468	2.33902	0	0	0	0	0	0	0	0	0
ATPL_PROMM	ATP synthase subunit c (ATP synthase F(0) sector subunit c) (F-type ATPase subunit c) (F-ATPase subunit c) (Lipid-binding protein)	Cyanobacteria/Synechococcales/Prochloraceae/Prochlorococcus/Prochlorococcus marinus/Prochlorococcus marinus	1.97964	1.92688	2.41479	0.529479	2.14805	1.149	2.98459	1.65996	2.25323	0.658454	1.01413	1.08751	0.358681	0	0.36603	0.0899955	0	0	0	0.1177	0	0	0	0
ATPL_PROMT	ATP synthase subunit c (ATP synthase F(0) sector subunit c) (F-type ATPase subunit c) (F-ATPase subunit c) (Lipid-binding protein)	Cyanobacteria/Synechococcales/Prochloraceae/Prochlorococcus/Prochlorococcus marinus/Prochlorococcus marinus	0	0.451889	0	0.382651	0	0.608523	0	0.411724	0	0.15541	0	0.495887	0	0	0	0	0	0	0	0	0	0	0	0
ATPD_THEEB	ATP synthase subunit delta (ATP synthase F(1) sector subunit delta) (F-type ATPase subunit delta) (F-ATPase subunit delta)	Cyanobacteria/Synechococcales/Synechococcaceae/Thermosynechococcus/Thermosynechococcus elongatus/Thermosynechococcus elongatus	0.225913	0.138914	0.758894	3.39709	2.8588	2.23856	3.63885	5.14205	5.42796	2.27244	1.46037	3.56911	0.26104	0	0	0	0	0	0	0	0.24648	0	0	0
ATPD_NOSP7	ATP synthase subunit delta (ATP synthase F(1) sector subunit delta) (F-type ATPase subunit delta) (F-ATPase subunit delta)	Cyanobacteria/Nostocales/Nostocaceae/Nostoc/Nostoc punctiforme/Nostoc punctiforme	0	0.0683183	0	0.183516	0.375061	0.0957332	0.342749	0	0	0	0.168991	0.525396	0	0	0	0	0	0	0	0	0	0	0.100335	0
ATPD_NOSS1	ATP synthase subunit delta (ATP synthase F(1) sector subunit delta) (F-type ATPase subunit delta) (F-ATPase subunit delta)	Cyanobacteria/Nostocales/Nostocaceae/Nostoc/Nostoc sp.	0	0	0	0	0	0.422149	0	0.218656	0	0	0	0	0	0	1.15542	0	0	0	0	0	0	0	0	0
ATPD_CYAA5	ATP synthase subunit delta (ATP synthase F(1) sector subunit delta) (F-type ATPase subunit delta) (F-ATPase subunit delta)	Cyanobacteria/Oscillatoriophycideae/Oscillatoriales/Cyanothecaceae/Cyanothece/Cyanothece sp.	0	0	0	0.445163	0.272941	0.693828	0.498853	0.449218	0.474196	0.0723196	0	0.212026	0	0	0	0	0	0	0	0	0	0	0	0
ATPD_CYAP7	ATP synthase subunit delta (ATP synthase F(1) sector subunit delta) (F-type ATPase subunit delta) (F-ATPase subunit delta)	Cyanobacteria/Oscillatoriophycideae/Oscillatoriales/Cyanothecaceae/Cyanothece/Cyanothece sp.	0	0	0.0738384	0.0972139	0	0.0946982	0	0.392398	0.621324	0	0	0	0	0	0	0	0.369929	0	0	0	0.119909	0	0	0.111048
ATPD_CYAP8	ATP synthase subunit delta (ATP synthase F(1) sector subunit delta) (F-type ATPase subunit delta) (F-ATPase subunit delta)	Cyanobacteria/Oscillatoriophycideae/Oscillatoriales/Cyanothecaceae/Cyanothece/Cyanothece sp.	0.179533	0	0	0.476413	0.121709	0.232042	0	0.360564	0	0.290236	0	0	0	0	0	0	0	0	0	0	0	0	0	0
ATPD_SYNY3	ATP synthase subunit delta (ATP synthase F(1) sector subunit delta) (F-type ATPase subunit delta) (F-ATPase subunit delta)	Cyanobacteria/Synechococcales/Merismopediaceae/Synechocystis/Synechocystis sp. PCC 6803/Synechocystis sp.	0	0	0	1.15742	0.636862	1.09622	1.41342	2.0664	2.46582	0.433918	0.229644	0.623344	0	0	0	0	0	0.11339	0	0	0	0	0	0
ATPD_PROM4	ATP synthase subunit delta (ATP synthase F(1) sector subunit delta) (F-type ATPase subunit delta) (F-ATPase subunit delta)	Cyanobacteria/Synechococcales/Prochloraceae/Prochlorococcus/Prochlorococcus marinus/Prochlorococcus marinus	0.260668	0.240428	0	0	0	0.168454	0	0	0.184207	0	0	0	0	0	0	0	0	0	0	0	0	0	0	0
ATPD_PROM9	ATP synthase subunit delta (ATP synthase F(1) sector subunit delta) (F-type ATPase subunit delta) (F-ATPase subunit delta)	Cyanobacteria/Synechococcales/Prochloraceae/Prochlorococcus/Prochlorococcus marinus/Prochlorococcus marinus	0	0.119639	0	0.0860506	0	0.167648	0	0.0868345	0.183325	0.0698974	0.0739842	0.478158	0	0	0	0	0	0	0	0	0	0	0	0
ATPD_PROMM	ATP synthase subunit delta (ATP synthase F(1) sector subunit delta) (F-type ATPase subunit delta) (F-ATPase subunit delta)	Cyanobacteria/Synechococcales/Prochloraceae/Prochlorococcus/Prochlorococcus marinus/Prochlorococcus marinus	1.35591	0.204955	0.298581	0.589658	0	0.2872	0.550646	0.198343	0.523429	0.239485	0.253487	0.156027	0	0	0	0	0	0	0	0.127348	0	0	0	0
ATPD_PROMA	ATP synthase subunit delta (ATP synthase F(1) sector subunit delta) (F-type ATPase subunit delta) (F-ATPase subunit delta)	Cyanobacteria/Synechococcales/Prochloraceae/Prochlorococcus/Prochlorococcus marinus/Prochlorococcus marinus subsp. marinus/Prochlorococcus marinus	0	0	0	0.187339	0.0957188	0.456228	0	0.378092	0.0997787	0.152173	0.32214	0	0	0	0	0	0	0	0	0	0	0	0	0
ATPD_SYNS3	ATP synthase subunit delta (ATP synthase F(1) sector subunit delta) (F-type ATPase subunit delta) (F-ATPase subunit delta)	Cyanobacteria/Synechococcales/Synechococcaceae/Synechococcus/Synechococcus sp.	0	0.190874	0	0	0	0.668671	0	0.138537	0.14624	0	0.118036	0	0	0	0	0	0	0	0	0	0	0	0	0
ATPD_SYNSC	ATP synthase subunit delta (ATP synthase F(1) sector subunit delta) (F-type ATPase subunit delta) (F-ATPase subunit delta)	Cyanobacteria/Synechococcales/Synechococcaceae/Synechococcus/Synechococcus sp.	0.222209	0.341592	0	0.393106	0.100426	0.670132	0.367098	0.198343	0.209372	0.159656	0.0844956	0.23404	0	0	0	0	0	0	0	0	0	0	0	0
ATPD_SYNJA	ATP synthase subunit delta (ATP synthase F(1) sector subunit delta) (F-type ATPase subunit delta) (F-ATPase subunit delta)	Cyanobacteria/Synechococcales/Synechococcaceae/Synechococcus/Synechococcus sp.	0	0	0	0	0	0	0.203572	0.549952	0.116106	0.0885368	0.0937134	0	0	0	0	0	0	0	0	0	0	0	0	0
ATPD_SYNP1	ATP synthase subunit delta (ATP synthase F(1) sector subunit delta) (F-type ATPase subunit delta) (F-ATPase subunit delta)	Cyanobacteria/Synechococcales/Synechococcaceae/Synechococcus/Synechococcus sp.	0	0	0	0	0	0	0	0	0	0	0	0.167958	0	0	0	0	0	0	0	0	0	0	0	0
ATPD_SYNPX	ATP synthase subunit delta (ATP synthase F(1) sector subunit delta) (F-type ATPase subunit delta) (F-ATPase subunit delta)	Cyanobacteria/Synechococcales/Synechococcaceae/Synechococcus/Synechococcus sp.	0.152301	0.421424	0.153484	0	0	0	0	0	0	0	0	0	0	0	0	0	0	0	0	0	0	0	0	0
PFKA_ANAVT	ATP-dependent 6-phosphofructokinase (ATP-PFK) (Phosphofructokinase)	Cyanobacteria/Nostocales/Nostocaceae/Trichormus/Anabaena variabilis/Anabaena variabilis	0.117867	0.217431	0	0	0	0.206108	0.197585	0.371323	0.225382	0.254062	0	0.292101	0	0	0	0	0	0	0	0	0	0	0	0
PFKA_THEEB	ATP-dependent 6-phosphofructokinase (ATP-PFK) (Phosphofructokinase)	Cyanobacteria/Synechococcales/Synechococcaceae/Thermosynechococcus/Thermosynechococcus elongatus/Thermosynechococcus elongatus	0.603154	0.109669	0	0.886458	0.147024	0	0.268715	0.578445	1.22365	0.71894	0.268917	0.248286	0	0	0	0	0	0	0	0	0	0	0	0
PFKA1_NOSS1	ATP-dependent 6-phosphofructokinase 1 (ATP-PFK 1) (Phosphofructokinase 1)	Cyanobacteria/Nostocales/Nostocaceae/Nostoc/Nostoc sp.	1.05626	2.22442	1.68959	0.544987	0.582514	0.451251	0.262948	0.100825	0.413711	0.406873	0	0.462516	0	0	0	0	0	0	0	0	0	0	0	0
PFKA1_SYNY3	ATP-dependent 6-phosphofructokinase 1 (ATP-PFK 1) (Phosphofructokinase 1)	Cyanobacteria/Synechococcales/Merismopediaceae/Synechocystis/Synechocystis sp. PCC 6803/Synechocystis sp.	3.74964	4.08995	3.63699	3.53992	3.55795	5.29332	4.41836	3.65192	3.54432	4.93743	1.94713	3.19609	0	1.48428	0	0	0	0	0	0	0	0	0	0
PFKA2_NOSS1	ATP-dependent 6-phosphofructokinase 2 (ATP-PFK 2) (Phosphofructokinase 2)	Cyanobacteria/Nostocales/Nostocaceae/Nostoc/Nostoc sp.	0.212615	0.453884	0.281652	0.195485	1.16123	0.376756	0.818536	0.687247	1.03445	0.468181	0.336146	0.15351	0	0	0	0	0	0	0	0.253311	0	0	0	0
PFKA2_SYNY3	ATP-dependent 6-phosphofructokinase 2 (ATP-PFK 2) (Phosphofructokinase 2)	Cyanobacteria/Synechococcales/Merismopediaceae/Synechocystis/Synechocystis sp. PCC 6803/Synechocystis sp.	0	1.11627	0	0	0	0	0	0	0.269824	0	0	0	0	0	0	0	0	0	0	0	0	0	0	0
CLPS_SYNS9	ATP-dependent Clp protease adapter protein ClpS	Cyanobacteria/Synechococcales/Synechococcaceae/Synechococcus/Synechococcus sp.	0.696055	1.2806	0.728055	9.03089	8.63488	7.48351	13.0973	11.7669	13.676	5.08447	4.5067	4.94979	0	0	0	0	0.589973	0.189296	0.789949	0.388411	0.627827	0.910862	0	0.54063
CLPS_GLOVI	ATP-dependent Clp protease adapter protein ClpS	Cyanobacteria/Gloeobacteria/Gloeobacterales/Gloeobacteraceae/Gloeobacter/Gloeobacter violaceus/Gloeobacter violaceus	0	0	0	0	0.191438	0.364983	0	0.189046	0	0.304345	0	0.446139	0	0	0	0	0	0	0	0	0	0	0	0
CLPS_NOSS1	ATP-dependent Clp protease adapter protein ClpS	Cyanobacteria/Nostocales/Nostocaceae/Nostoc/Nostoc sp.	0.557533	0.896964	0.280215	0.185408	0.570406	0	0.34989	0.378092	0.993714	0.152173	0.16107	0.145678	0	0	0	0	0	0	0	0	0	0	0	0
CLPS_SYNY3	ATP-dependent Clp protease adapter protein ClpS	Cyanobacteria/Synechococcales/Merismopediaceae/Synechocystis/Synechocystis sp. PCC 6803/Synechocystis sp.	0.649426	0.255148	1.60611	0.5034	1.13161	0.895678	0.495428	0.900384	1.7517	0.127031	0.164497	0.563165	0	0	0	0	0	0	0	0	0	0	0	0
CLPS_PROM5	ATP-dependent Clp protease adapter protein ClpS	Cyanobacteria/Synechococcales/Prochloraceae/Prochlorococcus/Prochlorococcus marinus/Prochlorococcus marinus	0.406643	0	0.136601	0	0	0	0.671789	0.725936	0.191575	0.438257	0.309254	0.285529	0	0	0	0	0	0	0	0	0	0	0	0
CLPS_SYNE7	ATP-dependent Clp protease adapter protein ClpS	Cyanobacteria/Synechococcales/Synechococcaceae/Synechococcus/Synechococcus elongatus/Synechococcus elongatus	0.802584	0.477517	0.239651	0.718605	0.934568	0.490684	3.52696	1.87169	2.97111	0.566802	1.82762	1.22324	0	0	0	0.473074	0	0	0	0	0	0	0	0
CLPS_THEEB	ATP-dependent Clp protease adapter protein ClpS	Cyanobacteria/Synechococcales/Synechococcaceae/Thermosynechococcus/Thermosynechococcus elongatus/Thermosynechococcus elongatus	1.53455	1.93604	1.56507	0.924617	0.846712	1.15969	0.82322	0.465639	1.51275	0.637102	0.197228	0	0	0	0	0	0	0.22678	0	0	0	0	0	0
CLPX_GLOVI	ATP-dependent Clp protease ATP-binding subunit ClpX	Cyanobacteria/Gloeobacteria/Gloeobacterales/Gloeobacteraceae/Gloeobacter/Gloeobacter violaceus/Gloeobacter violaceus	0.488206	0.630763	0.791023	4.22521	4.11734	3.25111	6.64642	5.44436	6.84878	5.10981	3.25242	3.66523	0.1004	0.220684	0.114988	0.24242	0.38294	0.354565	0.32764	0.0497962	0.0948001	0.218432	0.38669	0.137061
CLPX_SYNSC	ATP-dependent Clp protease ATP-binding subunit ClpX	Cyanobacteria/Synechococcales/Synechococcaceae/Synechococcus/Synechococcus sp.	0.267528	0.137086	0	0.386511	0.709327	0.345773	0.618753	0.238795	0.252072	0.499767	0.366222	0.125232	0	0	0	0	0	0	0	0.0511067	0	0.0399501	0	0
CLPX_NOSP7	ATP-dependent Clp protease ATP-binding subunit ClpX	Cyanobacteria/Nostocales/Nostocaceae/Nostoc/Nostoc punctiforme/Nostoc punctiforme	0.343158	0.250045	0.273202	0	0	0	0	0.229727	0	0	0.19573	0	0	0	0	0	0	0	0	0	0	0	0	0
CLPX_ANAVT	ATP-dependent Clp protease ATP-binding subunit ClpX	Cyanobacteria/Nostocales/Nostocaceae/Trichormus/Anabaena variabilis/Anabaena variabilis	0.77464	0.615463	0.78066	0.193383	0.197613	0.0693828	0	0.231082	0	0	0	0	0	0	0	0	0	0	0	0	0	0	0	0
CLPX_CYAA5	ATP-dependent Clp protease ATP-binding subunit ClpX	Cyanobacteria/Oscillatoriophycideae/Oscillatoriales/Cyanothecaceae/Cyanothece/Cyanothece sp.	0.260668	0.480856	0.788083	0.256923	0.437572	0.375411	0.239924	0.129632	0.828053	0.417388	0.441792	0.203949	0	0	0	0	0	0	0	0	0	0	0.0437174	0
CLPX_CYAP8	ATP-dependent Clp protease ATP-binding subunit ClpX	Cyanobacteria/Oscillatoriophycideae/Oscillatoriales/Cyanothecaceae/Cyanothece/Cyanothece sp.	0.553255	0.510296	0.836333	0	0	0	0	0	0	0	0	0	0	0	0	0	0	0	0	0	0	0	0	0
CLPX_SYNY3	ATP-dependent Clp protease ATP-binding subunit ClpX	Cyanobacteria/Synechococcales/Merismopediaceae/Synechocystis/Synechocystis sp. PCC 6803/Synechocystis sp.	0	0	0.231527	0	0	0	0	0	0	0	0	0	0	0	0	0	0	0	0	0	0	0	0	0
CLPX_PROMM	ATP-dependent Clp protease ATP-binding subunit ClpX	Cyanobacteria/Synechococcales/Prochloraceae/Prochlorococcus/Prochlorococcus marinus/Prochlorococcus marinus	0	0	0	0.224807	0.229725	0	0	0	0	0	0	0.178455	0	0	0	0	0	0	0	0	0	0	0	0
CLPX_PROM5	ATP-dependent Clp protease ATP-binding subunit ClpX	Cyanobacteria/Synechococcales/Prochloraceae/Prochlorococcus/Prochlorococcus marinus/Prochlorococcus marinus	0	0	0	0	0	0.291986	0	0	0	0	0	0	0	0	0	0	0	0	0	0	0	0	0	0
CLPX_PROMT	ATP-dependent Clp protease ATP-binding subunit ClpX	Cyanobacteria/Synechococcales/Prochloraceae/Prochlorococcus/Prochlorococcus marinus/Prochlorococcus marinus	0	0	0	0.216682	0	0	0.404692	0	1.15407	0	0	0	0	0	0	0	0	0	0	0	0	0	0	0
CLPX_PROMP	ATP-dependent Clp protease ATP-binding subunit ClpX	Cyanobacteria/Synechococcales/Prochloraceae/Prochlorococcus/Prochlorococcus marinus/Prochlorococcus marinus subsp. pastoris/Prochlorococcus marinus subsp. pastoris	0.171579	0.316513	0	0	0	0.443523	0	0	0	0	0	0.180714	0	0	0	0	0	0	0	0	0	0	0	0
CLPX_SYNP6	ATP-dependent Clp protease ATP-binding subunit ClpX	Cyanobacteria/Synechococcales/Synechococcaceae/Synechococcus/Synechococcus elongatus/Synechococcus sp.	0	0	0	0	0.395226	0	0.180588	0	0.411989	0	0	0	0	0	0	0	0	0	0	0	0	0	0	0
CLPX_SYNP2	ATP-dependent Clp protease ATP-binding subunit ClpX	Cyanobacteria/Synechococcales/Synechococcaceae/Synechococcus/Synechococcus sp.	0	0.178604	0	0	0	0.250274	0.239924	0	0	0	0.220896	0	0	0	0	0	0	0	0	0	0	0	0	0
CLPX_SYNJA	ATP-dependent Clp protease ATP-binding subunit ClpX	Cyanobacteria/Synechococcales/Synechococcaceae/Synechococcus/Synechococcus sp.	0	0	0	0.164996	0.112404	0.214302	0.30816	0.443998	0.93737	0.178698	0.189146	0.349271	0	0	0	0.217971	0	0	0	0	0	0	0	0
CLPX_SYNR3	ATP-dependent Clp protease ATP-binding subunit ClpX	Cyanobacteria/Synechococcales/Synechococcaceae/Synechococcus/Synechococcus sp.	0	0	0	0	0	0.208562	0.199937	0	0	0	0	0	0	0	0	0	0	0	0	0	0	0	0	0
CLPX_SYNPW	ATP-dependent Clp protease ATP-binding subunit ClpX	Cyanobacteria/Synechococcales/Synechococcaceae/Synechococcus/Synechococcus sp.	0.351159	0.953622	0.343688	0.505386	0.203747	0.310761	0.409627	0.617158	0.51823	0.540082	0.434518	0.284896	0	0	0	0	0	0	0	0	0	0	0	0
CLPX_SYNPX	ATP-dependent Clp protease ATP-binding subunit ClpX	Cyanobacteria/Synechococcales/Synechococcaceae/Synechococcus/Synechococcus sp.	0.53272	0.354868	0.685988	0.235606	0.48152	0.306012	0.586715	0.51513	0.752915	0.0318964	0	0	0	0	0	0	0	0	0	0	0	0	0	0
CLPX_THEEB	ATP-dependent Clp protease ATP-binding subunit ClpX	Cyanobacteria/Synechococcales/Synechococcaceae/Thermosynechococcus/Thermosynechococcus elongatus/Thermosynechococcus elongatus	0.385704	0.304933	0.0555289	0	0	0	0	0	0	0	0	0.0580343	0	0	0	0	0	0	0	0	0	0	0	0
CLPP1_GLOVI	ATP-dependent Clp protease proteolytic subunit 1	Cyanobacteria/Gloeobacteria/Gloeobacterales/Gloeobacteraceae/Gloeobacter/Gloeobacter violaceus/Gloeobacter violaceus	0	0	0	0	0	0.427297	0	0	0	0	0	0	0	0	0	0	0	0	0	0	0	0	0	0
CLPP1_ANAVT	ATP-dependent Clp protease proteolytic subunit 1	Cyanobacteria/Nostocales/Nostocaceae/Trichormus/Anabaena variabilis/Anabaena variabilis	0	0	0	0	0	0.145993	0.139956	0.151237	0	0.121738	0	0	0	0	0	0	0	0	0	0	0	0	0	0
CLPP1_SYNY3	ATP-dependent Clp protease proteolytic subunit 1	Cyanobacteria/Synechococcales/Merismopediaceae/Synechocystis/Synechocystis sp. PCC 6803/Synechocystis sp.	0	0.0375443	0	0.0540077	0.0551892	0.0526101	0	0	0.05753	0.131609	0.139304	0.0857443	0	0	0	0	0	0	0	0	0	0	0	0
CLPP1_PROM9	ATP-dependent Clp protease proteolytic subunit 1	Cyanobacteria/Synechococcales/Prochloraceae/Prochlorococcus/Prochlorococcus marinus/Prochlorococcus marinus	0.264914	0.529411	0.311468	0.219324	0.224122	0.0570657	0	0	0.233628	0	0.0503671	0.313612	0	0	0	0	0	0	0	0	0	0	0	0
CLPP1_PROMM	ATP-dependent Clp protease proteolytic subunit 1	Cyanobacteria/Synechococcales/Prochloraceae/Prochlorococcus/Prochlorococcus marinus/Prochlorococcus marinus	1.15752	1.07426	1.14059	0.823062	0.96352	0.670321	0.674486	1.41364	1.09741	0.26561	0.070285	0.0573351	0	0	0	0	0	0	0	0	0	0	0	0
CLPP1_PROMP	ATP-dependent Clp protease proteolytic subunit 1	Cyanobacteria/Synechococcales/Prochloraceae/Prochlorococcus/Prochlorococcus marinus/Prochlorococcus marinus subsp. pastoris/Prochlorococcus marinus subsp. pastoris	0	0	0	0.134464	0.24046	0.0327461	1.28707	0.271378	0.21485	0.518809	0.26012	0.293534	0	0	0	0	0	0	0	0	0	0	0	0
CLPP1_SYNSC	ATP-dependent Clp protease proteolytic subunit 1	Cyanobacteria/Synechococcales/Synechococcaceae/Synechococcus/Synechococcus sp.	0.116851	0.212201	0.160707	0.187339	0.311931	0.0912457	0.806876	0.189046	0.980624	0.380431	0	0.365387	0	0	0	0	0	0	0	0	0	0	0	0
CLPP1_SYNS9	ATP-dependent Clp protease proteolytic subunit 1	Cyanobacteria/Synechococcales/Synechococcaceae/Synechococcus/Synechococcus sp.	0	0.0634632	0	0.365169	0.373158	0.494311	0.303365	0.184248	1.03813	0.593241	0.235473	0.217408	0	0	0	0	0	0	0	0	0	0	0	0
CLPP1_SYNJB	ATP-dependent Clp protease proteolytic subunit 1	Cyanobacteria/Synechococcales/Synechococcaceae/Synechococcus/Synechococcus sp.	0	0	0	0.192348	0.294834	0.0936854	0.179623	0.0970503	0	0.234362	0.330753	0	0	0	0	0	0	0	0	0	0	0	0	0
CLPP1_SYNJA	ATP-dependent Clp protease proteolytic subunit 1	Cyanobacteria/Synechococcales/Synechococcaceae/Synechococcus/Synechococcus sp.	0	0.135894	0.296959	0	0	0	0	0	0	0	0	0	0	0	0	0	0	0	0	0	0	0	0	0
CLPP1_SYNPX	ATP-dependent Clp protease proteolytic subunit 1	Cyanobacteria/Synechococcales/Synechococcaceae/Synechococcus/Synechococcus sp.	0	0	0	0.158454	0.485762	0.231531	0.0739855	0.159898	0.0843943	0.321775	0.204353	0.188675	0	0	0	0	0	0	0	0	0	0	0	0
CLPP1_THEEB	ATP-dependent Clp protease proteolytic subunit 1	Cyanobacteria/Synechococcales/Synechococcaceae/Thermosynechococcus/Thermosynechococcus elongatus/Thermosynechococcus elongatus	0	0	0	0	0	0	0.294644	0.95518	1.00829	0.256291	0.542551	0.250464	0	0	0	0	0	0	0	0	0	0	0	0
CLPP2_SYNJA	ATP-dependent Clp protease proteolytic subunit 2	Cyanobacteria/Synechococcales/Synechococcaceae/Synechococcus/Synechococcus sp.	0.783579	1.11795	0.658322	0.691333	0.795239	0.338535	0	0.718179	0	0.554323	0.0746991	0.430397	0	0	0	0	0	0	0	0	0	0.088006	0	0
CLPP2_SYNJB	ATP-dependent Clp protease proteolytic subunit 2	Cyanobacteria/Synechococcales/Synechococcaceae/Synechococcus/Synechococcus sp.	2.93948	3.7567	4.47284	1.68314	3.52251	1.95605	2.39054	1.78727	2.18702	1.07283	1.2799	0.839697	0.70835	1.14933	0.71581	0.447716	0.802442	0.920797	0.330227	0.117109	0	0	0	0
CLPP2_SYNY3	ATP-dependent Clp protease proteolytic subunit 2	Cyanobacteria/Synechococcales/Merismopediaceae/Synechocystis/Synechocystis sp. PCC 6803/Synechocystis sp.	0.649456	1.35827	0.715904	0.436872	0.219114	0.212783	0.339974	0.367377	0.383529	0.29572	0.250408	0.459209	0.760927	0.745143	0.194129	0	0	0.092732	0	0	0	0	0.0743373	0
CLPP2_NOSS1	ATP-dependent Clp protease proteolytic subunit 2	Cyanobacteria/Nostocales/Nostocaceae/Nostoc/Nostoc sp.	0	0	0	0.361499	0.184704	0.176072	0.253187	0.364792	0.288807	0.440459	0.077702	0.286963	0	0	0	0	0	0	0	0	0	0	0	0
CLPP2_ANAVT	ATP-dependent Clp protease proteolytic subunit 2	Cyanobacteria/Nostocales/Nostocaceae/Trichormus/Anabaena variabilis/Anabaena variabilis	0	0	0	0.528958	0.114149	0.217629	0.246981	0	0.118991	0	0.192083	0.0886735	0	0	0	0	0	0	0	0	0	0	0	0
CLPP2_PROM9	ATP-dependent Clp protease proteolytic subunit 2	Cyanobacteria/Synechococcales/Prochloraceae/Prochlorococcus/Prochlorococcus marinus/Prochlorococcus marinus	0.265779	0.490285	0.870497	0.440799	0	0.171757	0.082327	0.0889628	0.0939093	0	0	0	0	0	0	0	0	0	0	0	0	0	0	0
CLPP2_PROMA	ATP-dependent Clp protease proteolytic subunit 2	Cyanobacteria/Synechococcales/Prochloraceae/Prochlorococcus/Prochlorococcus marinus/Prochlorococcus marinus subsp. marinus/Prochlorococcus marinus	0.598004	0.183857	0.267845	0.440799	0.450441	0.772905	0.905597	0.726227	0.939093	0	0	0	0	0	0	0	0	0	0	0	0	0	0	0
CLPP2_PROMP	ATP-dependent Clp protease proteolytic subunit 2	Cyanobacteria/Synechococcales/Prochloraceae/Prochlorococcus/Prochlorococcus marinus/Prochlorococcus marinus subsp. pastoris/Prochlorococcus marinus subsp. pastoris	0.588773	0.471287	0.0679607	0.550619	0.457164	0.311765	0.58489	0.541744	0.285933	0.363397	0.671648	0.213081	0	0	0	0	0	0	0	0	0	0	0	0
CLPP2_SYNS9	ATP-dependent Clp protease proteolytic subunit 2	Cyanobacteria/Synechococcales/Synechococcaceae/Synechococcus/Synechococcus sp.	0.090365	0.166697	0.273202	0.274574	0.42087	0.133734	0.22393	0.241979	0	0.270305	0.118036	0.155179	0	0	0.319666	0	0	0	0	0	0	0	0	0
CLPP2_SYNPX	ATP-dependent Clp protease proteolytic subunit 2	Cyanobacteria/Synechococcales/Synechococcaceae/Synechococcus/Synechococcus sp.	0.0688059	0	0.0693406	0.375485	0.819313	0.17786	0.332099	0.143391	0.356844	0.165069	0.13104	0.483333	0	0	0	0	0	0	0	0	0	0	0	0
CLPP2_THEEB	ATP-dependent Clp protease proteolytic subunit 2	Cyanobacteria/Synechococcales/Synechococcaceae/Thermosynechococcus/Thermosynechococcus elongatus/Thermosynechococcus elongatus	0.61958	1.41863	0.75206	0.219324	0	0.0884807	1.42873	0.873525	1.22053	0	0	0.0721032	0	0	0	0	0	0	0	0	0	0	0	0
CLPP3_ANAVT	ATP-dependent Clp protease proteolytic subunit 3	Cyanobacteria/Nostocales/Nostocaceae/Trichormus/Anabaena variabilis/Anabaena variabilis	0	0.813427	0.620914	0	0	0	1.04805	0	1.05861	0.247603	0	0.241973	0.460659	0.902208	0	0	0	0	0	0	0	0	0	0
CLPP3_PROMM	ATP-dependent Clp protease proteolytic subunit 3	Cyanobacteria/Synechococcales/Prochloraceae/Prochlorococcus/Prochlorococcus marinus/Prochlorococcus marinus	0.592026	1.26926	0.901428	0.694213	0.822149	0.587319	0.862094	0.51629	0.858029	0.20859	0.0948632	0.385598	0	0	0	0	0	0	0	0	0	0	0	0
CLPP3_PROMT	ATP-dependent Clp protease proteolytic subunit 3	Cyanobacteria/Synechococcales/Prochloraceae/Prochlorococcus/Prochlorococcus marinus/Prochlorococcus marinus	0.196446	0.181192	0.395945	0	0.266348	0	0	0	0	0	0	0	0	0	0	0	0	0	0	0	0	0	0	0
CLPP3_PROMP	ATP-dependent Clp protease proteolytic subunit 3	Cyanobacteria/Synechococcales/Prochloraceae/Prochlorococcus/Prochlorococcus marinus/Prochlorococcus marinus subsp. pastoris/Prochlorococcus marinus subsp. pastoris	0	0	0.223936	0	0.150639	0.1436	0	0	0	0	0	0	0	0	0	0	0	0	0	0	0	0	0	0
CLPP3_SYNE7	ATP-dependent Clp protease proteolytic subunit 3	Cyanobacteria/Synechococcales/Synechococcaceae/Synechococcus/Synechococcus elongatus/Synechococcus elongatus	0	0	0	0.239794	0	0	0	0	0	0	0.206169	0	0	0	0	0	0	0	0	0	0	0	0	0
CLPP3_SYNP6	ATP-dependent Clp protease proteolytic subunit 3	Cyanobacteria/Synechococcales/Synechococcaceae/Synechococcus/Synechococcus elongatus/Synechococcus sp.	0	0	0	0.642306	0.561747	0	0	0	0	0.272618	0.601991	0.459345	0	0	0	0	0	0	0	0	0	0	0	0
CLPP3_SYNSC	ATP-dependent Clp protease proteolytic subunit 3	Cyanobacteria/Synechococcales/Synechococcaceae/Synechococcus/Synechococcus sp.	0	0	0	0	0	0	0	0	0	0	0	0	0	0.742139	0	0	0	0	0	0	0	0	0	0
CLPP3_SYNS9	ATP-dependent Clp protease proteolytic subunit 3	Cyanobacteria/Synechococcales/Synechococcaceae/Synechococcus/Synechococcus sp.	0	0	0	0	0.235616	0	0.215317	0	0	0.187289	0.19824	0	0	0	0	0	0	0	0	0	0	0	0	0
BIOD_CYAP4	ATP-dependent dethiobiotin synthetase BioD	Cyanobacteria/Oscillatoriophycideae/Oscillatoriales/Cyanothecaceae/Cyanothece/Cyanothece sp.	0.154031	0.284142	0.155228	0	0	0	0	0.206232	0.217699	0	0.175713	0	2.13578	0	0.544885	0	0	0	0	0	0	0	0	0
BIOD_CYAP8	ATP-dependent dethiobiotin synthetase BioD	Cyanobacteria/Oscillatoriophycideae/Oscillatoriales/Cyanothecaceae/Cyanothece/Cyanothece sp.	0.184418	0.340197	0.464629	0	0	0	0	0.246917	0	0	0	0	0	0	0.32619	0	0	0	0	0	0	0	0	0
RECG_SYNY3	ATP-dependent DNA helicase RecG	Cyanobacteria/Synechococcales/Merismopediaceae/Synechocystis/Synechocystis sp. PCC 6803/Synechocystis sp.	46.4909	46.6703	47.1715	63.3877	69.2545	62.3506	75.1323	66.7822	74.5936	57.9321	48.5649	54.5906	0.205783	0.122165	0.349191	0.475536	0.982106	0.6653	0.707079	0.259159	0.892924	1.29087	0.117892	0.940281
RECQ_SYNY3	ATP-dependent DNA helicase RecQ	Cyanobacteria/Synechococcales/Merismopediaceae/Synechocystis/Synechocystis sp. PCC 6803/Synechocystis sp.	0.485818	0.272908	0.409371	0.308778	0.196527	0.211303	0.311319	0.57145	0.591678	0.455265	0.221404	0.232411	0	0	0	0	0	0	0	0	0	0	0	0
FTSH_NOSS1	ATP-dependent zinc metalloprotease FtsH	Cyanobacteria/Nostocales/Nostocaceae/Nostoc/Nostoc sp.	0.34955	0.394054	0.352266	0	0.368613	0.200793	0.448897	0.104002	0.292481	0.218038	0.526045	0.190794	0	0	0	0	0	0	0	0	0	0	0	0
FTSH_TRIEI	ATP-dependent zinc metalloprotease FtsH	Cyanobacteria/Oscillatoriophycideae/Oscillatoriales/Microcoleaceae/Trichodesmium/Trichodesmium erythraeum/Trichodesmium erythraeum	1.14707	1.36575	1.34675	1.19586	1.81382	1.0511	0.941725	0.996198	1.55754	0.977384	0.415968	0.398002	0	0	0	0	0.184466	0	0	0.0628157	0	0	0	0
FTSH_ACAM1	ATP-dependent zinc metalloprotease FtsH	Cyanobacteria/Synechococcales/Acaryochloridaceae/Acaryochloris/Acaryochloris marina/Acaryochloris marina	0	0	0	0.129385	0	0.126037	0.120825	0	0	0	0	0	0	0	0	0	0	0	0	0	0	0	0	0
FTSH_SYNJB	ATP-dependent zinc metalloprotease FtsH	Cyanobacteria/Synechococcales/Synechococcaceae/Synechococcus/Synechococcus sp.	0	0.0806597	0.0881297	0.580148	0	0.175192	0.660953	0.117087	0.617984	0.188498	0.0997594	0.092106	0	0	0	0	0	0	0	0	0	0	0	0
FTSH1_SYNY3	ATP-dependent zinc metalloprotease FtsH 1	Cyanobacteria/Synechococcales/Merismopediaceae/Synechocystis/Synechocystis sp. PCC 6803/Synechocystis sp.	0	0.312556	0	0	0	0	0	0	0	0	0	0	0	0	0	0	0	0	0	0	0	0	0	0
FTSH2_SYNY3	ATP-dependent zinc metalloprotease FtsH 2	Cyanobacteria/Synechococcales/Merismopediaceae/Synechocystis/Synechocystis sp. PCC 6803/Synechocystis sp.	0.529748	0.991146	1.05666	0.710397	0.610342	1.10394	1.13259	0.865408	1.81132	0.456032	0.375809	0.170728	0.441195	0.864087	0.900467	0.167316	0	0	0.102841	0	0.31244	0	0	0.482252
FTSH3_SYNY3	ATP-dependent zinc metalloprotease FtsH 3	Cyanobacteria/Synechococcales/Merismopediaceae/Synechocystis/Synechocystis sp. PCC 6803/Synechocystis sp.	2.3402	1.87286	2.05258	3.66335	1.96177	2.56425	4.15277	2.44508	3.19719	2.95506	3.52471	3.28885	0.189465	1.27717	0.658006	0.107995	0.366379	0	0.176654	0	0	0	0.222561	1.08119
FTSH4_SYNY3	ATP-dependent zinc metalloprotease FtsH 4	Cyanobacteria/Synechococcales/Merismopediaceae/Synechocystis/Synechocystis sp. PCC 6803/Synechocystis sp.	0.847154	0.679777	1.99629	1.19728	1.54368	1.12908	1.10493	0.801976	1.41345	1.03268	0.929824	0.840508	0	0	0	0	0	0	0	0	0.0658256	0	0.0292377	0
BDLP_NOSP7	Bacterial dynamin-like protein (BDLP)	Cyanobacteria/Nostocales/Nostocaceae/Nostoc/Nostoc punctiforme/Nostoc punctiforme	2.24313	1.89944	2.02123	0.384132	0.538198	0.136101	0.354804	0.609505	0.695716	0.209871	0.198643	0.280019	0.0840559	0.069928	0	0	0	0	0	0	0	0	0	0
BFR_SYNY3	Bacterioferritin (BFR)	Cyanobacteria/Synechococcales/Merismopediaceae/Synechocystis/Synechocystis sp. PCC 6803/Synechocystis sp.	0.434447	0.560999	0.350259	0.230572	0	0.449209	0.107658	0.116336	0.245609	0.187289	0	0.366062	0	0	0.614742	0	0	0	0	0	0	0	0	0
DPO3B_SYNE7	Beta sliding clamp (Beta clamp) (Sliding clamp) (Beta-clamp processivity factor) (DNA polymerase III beta sliding clamp subunit) (DNA polymerase III subunit beta)	Cyanobacteria/Synechococcales/Synechococcaceae/Synechococcus/Synechococcus elongatus/Synechococcus elongatus	5.27795	5.2867	4.92561	9.1148	10.0887	10.3447	11.3197	10.3028	12.9079	10.3089	7.1949	7.69758	0.574444	0.387903	0.182319	0.139824	0.30115	0.777962	1.08932	0.626326	0.236189	0.418922	0.491697	0.5384
DPO3B_SYNY3	Beta sliding clamp (Beta clamp) (Sliding clamp) (Beta-clamp processivity factor) (DNA polymerase III beta sliding clamp subunit) (DNA polymerase III subunit beta)	Cyanobacteria/Synechococcales/Merismopediaceae/Synechocystis/Synechocystis sp. PCC 6803/Synechocystis sp.	0.52855	0.909308	0.50792	3.22742	2.6211	3.20543	7.48885	5.84744	8.5137	6.01574	3.13258	5.74187	0	0	0	0.175991	0.402333	0	0.16226	0.185448	0.0547734	0	0.597239	0.41908
BMGDS_NOSS1	Beta-monoglucosyldiacylglycerol synthase (Beta-MGS) (MGlcDAG synthase)	Cyanobacteria/Nostocales/Nostocaceae/Nostoc/Nostoc sp.	0.832681	0.8857	0.676847	1.63281	1.4281	1.80265	1.48614	1.08533	1.06827	2.03887	1.06442	1.17306	0	0	0	0.0904523	0	0	0	0	0	0.04487	0	0
BMGDS_ANAVT	Beta-monoglucosyldiacylglycerol synthase (Beta-MGS) (MGlcDAG synthase)	Cyanobacteria/Nostocales/Nostocaceae/Trichormus/Anabaena variabilis/Anabaena variabilis	0.620905	0.463978	0.631121	2.19412	2.52316	1.45687	3.44066	3.10923	3.40433	2.35804	1.80706	1.65873	0.23791	0	0	0	0	0	0.223521	0	0	0	0	0
BMGDS_SYNY3	Beta-monoglucosyldiacylglycerol synthase (Beta-MGS) (MGlcDAG synthase)	Cyanobacteria/Synechococcales/Merismopediaceae/Synechocystis/Synechocystis sp. PCC 6803/Synechocystis sp.	1.8309	1.71758	1.50211	1.0168	0.644092	0.762185	1.02341	1.33484	1.44615	0.388008	0.522977	0.188438	0.175982	0	0	0	0	0	0	0	0.0478087	0	0	0
CMPC_SYNP6	Bicarbonate transport ATP-binding protein CmpC	Cyanobacteria/Synechococcales/Synechococcaceae/Synechococcus/Synechococcus elongatus/Synechococcus sp.	0.826763	0.834729	0.601503	1.41545	1.3351	1.32805	1.31336	1.34701	1.58331	0.653511	1.24498	1.29984	0.143254	0	0	0	0.372231	0	0	0	0	0	0	0
CMPC_SYNY3	Bicarbonate transport ATP-binding protein CmpC	Cyanobacteria/Synechococcales/Merismopediaceae/Synechocystis/Synechocystis sp. PCC 6803/Synechocystis sp.	0.24423	0	0.123064	0.217686	0.222449	0.468244	0.383879	0.704732	0.470238	0.437123	0	0.122369	0	0	0	0	0.0728827	0	0	0	0	0	0	0
CMPD_SYNY3	Bicarbonate transport ATP-binding protein CmpD	Cyanobacteria/Synechococcales/Merismopediaceae/Synechocystis/Synechocystis sp. PCC 6803/Synechocystis sp.	1.87617	1.70064	2.63499	0.217509	0.149813	0.11759	0.791309	0.764596	0.217279	0	0	0.339915	0	0	0	0	0	0	0	0	0	0	0	0
CMPD_SYNP6	Bicarbonate transport ATP-binding protein CmpD	Cyanobacteria/Synechococcales/Synechococcaceae/Synechococcus/Synechococcus elongatus/Synechococcus sp.	0.517021	0.767843	1.31481	0.399905	0.545293	0.648858	0.0624339	0.423889	0.213652	0.0543069	0.286346	0	0	0	0	0	0	0	0	0	0	0	0	0
CMPB_SYNY3	Bicarbonate transport system permease protein CmpB	Cyanobacteria/Synechococcales/Merismopediaceae/Synechocystis/Synechocystis sp. PCC 6803/Synechocystis sp.	0.195175	0.298637	0.103682	0.294265	0.388349	0.781803	1.09982	1.70422	1.08579	0.482974	0.422982	0.301678	0	0	0	0	0	0.173851	0	0	0	0	0	0
CMPB_SYNP6	Bicarbonate transport system permease protein CmpB	Cyanobacteria/Synechococcales/Synechococcaceae/Synechococcus/Synechococcus elongatus/Synechococcus sp.	3.27153	3.97535	2.62099	1.54073	1.51482	1.35079	2.98872	2.28867	2.93283	0.885124	0.521587	0.888388	0	0	0	0	0.206552	0	0	0	0	0	0	0.141195
BICA_SYNP2	Bicarbonate transporter BicA	Cyanobacteria/Synechococcales/Synechococcaceae/Synechococcus/Synechococcus sp.	46.701	48.9348	49.7555	12.8227	16.5254	13.4518	15.0733	15.3469	17.0008	8.47535	6.29611	7.67537	0.261443	0.0942881	0.649161	0.0480299	0	0.0932986	0	0.0429183	0.0306398	0	0.0247457	0.0420982
CMPA_SYNY3	Bicarbonate-binding protein CmpA	Cyanobacteria/Synechococcales/Merismopediaceae/Synechocystis/Synechocystis sp. PCC 6803/Synechocystis sp.	0.88746	1.07452	0.383149	0.423522	0.129423	0.327103	0.139838	0.312904	0.264241	0	0	0	0	0	0	0	0	0	0	0	0	0	0	0
CMPA_SYNE7	Bicarbonate-binding protein CmpA	Cyanobacteria/Synechococcales/Synechococcaceae/Synechococcus/Synechococcus elongatus/Synechococcus elongatus	0.536916	0.869686	0.868675	0.0536853	0.274915	0.170403	0.21349	0.366438	0.400949	0	0.0461573	0	0	0	0	0	0	0	0	0	0	0	0	0
PYRFE_NOSS1	Bifunctional enzyme PyrF/PyrE [Includes: Orotidine 5'-phosphate decarboxylase	Cyanobacteria/Nostocales/Nostocaceae/Nostoc/Nostoc sp.	1.97149	1.74309	2.05535	1.87969	2.71638	2.52734	2.72583	2.33336	2.33634	1.5727	1.31242	1.74033	0	0	0	0	0	0	0	0	0	0	0	0
NNR_GLOVI	Bifunctional NAD(P)H-hydrate repair enzyme Nnr (Nicotinamide nucleotide repair protein) [Includes: ADP-dependent (S)-NAD(P)H-hydrate dehydratase	Cyanobacteria/Gloeobacteria/Gloeobacterales/Gloeobacteraceae/Gloeobacter/Gloeobacter violaceus/Gloeobacter violaceus	0.115115	0.185808	0.087007	0.229103	0.390191	0.371957	0.356576	0.269722	0.366067	0.124064	0.229807	0.151554	0	0	0	0	0	0	0	0	0	0	0	0
NNR_SYNY3	Bifunctional NAD(P)H-hydrate repair enzyme Nnr (Nicotinamide nucleotide repair protein) [Includes: ADP-dependent (S)-NAD(P)H-hydrate dehydratase	Cyanobacteria/Synechococcales/Merismopediaceae/Synechocystis/Synechocystis sp. PCC 6803/Synechocystis sp.	1.48591	1.30085	1.58928	0.566619	0.702056	0.877445	1.30652	0.781318	1.52064	0.369908	0.24001	0.130976	0	0	0	0	0	0	0	0	0	0	0	0
NNR_THEEB	Bifunctional NAD(P)H-hydrate repair enzyme Nnr (Nicotinamide nucleotide repair protein) [Includes: ADP-dependent (S)-NAD(P)H-hydrate dehydratase	Cyanobacteria/Synechococcales/Synechococcaceae/Thermosynechococcus/Thermosynechococcus elongatus/Thermosynechococcus elongatus	0.282619	0	0	0.138343	0	0.134763	0.12919	0.418809	0.442096	0.112374	0.118944	0	0	0	0	0	0	0	0	0	0	0	0	0
NADM_SYNY3	Bifunctional NMN adenylyltransferase/Nudix hydrolase [Includes: Nicotinamide-nucleotide adenylyltransferase	Cyanobacteria/Synechococcales/Merismopediaceae/Synechocystis/Synechocystis sp. PCC 6803/Synechocystis sp.	4.63967	4.81684	3.62355	1.6954	1.70407	2.22216	2.91508	1.79583	1.54836	1.95854	1.91928	2.51839	0.824337	0.142896	0.572129	0	0	0	0	0	0	0	0	0
PANCY_PROMA	Bifunctional pantoate ligase/cytidylate kinase [Includes: Pantothenate synthetase (PS)	Cyanobacteria/Synechococcales/Prochloraceae/Prochlorococcus/Prochlorococcus marinus/Prochlorococcus marinus subsp. marinus/Prochlorococcus marinus	0	0	0	0	0.100153	0	0.0457622	0.197803	0.208801	0.238832	0.210664	0.233402	0	0	0	0	0	0	0	0	0	0.297829	0	0.055978
PANCY_GLOVI	Bifunctional pantoate ligase/cytidylate kinase [Includes: Pantothenate synthetase (PS)	Cyanobacteria/Gloeobacteria/Gloeobacterales/Gloeobacteraceae/Gloeobacter/Gloeobacter violaceus/Gloeobacter violaceus	0.5115	0.42532	0.644344	0.272494	0	0	0	0	0	0	0	0	0	0	0	0	0	0	0	0	0	0	0	0
PANCY_TRIEI	Bifunctional pantoate ligase/cytidylate kinase [Includes: Pantothenate synthetase (PS)	Cyanobacteria/Oscillatoriophycideae/Oscillatoriales/Microcoleaceae/Trichodesmium/Trichodesmium erythraeum/Trichodesmium erythraeum	0	0	0	1.17136	0.45945	0	0	0.226855	0	0.547821	0.386568	0.544759	0	0	0	0	0	0	0	0	0	0	0	0
PANCY_ACAM1	Bifunctional pantoate ligase/cytidylate kinase [Includes: Pantothenate synthetase (PS)	Cyanobacteria/Synechococcales/Acaryochloridaceae/Acaryochloris/Acaryochloris marina/Acaryochloris marina	0	0	0.479302	0	0.251754	0	0.230065	0	0	0.400235	0	0	0	0	0	0	0	0	0	0	0	0	0	0
PANCY_SYNY3	Bifunctional pantoate ligase/cytidylate kinase [Includes: Pantothenate synthetase (PS)	Cyanobacteria/Synechococcales/Merismopediaceae/Synechocystis/Synechocystis sp. PCC 6803/Synechocystis sp.	0.084191	0.129964	0.311691	0.0752493	0.421731	0.274313	0.210812	0.227804	0.199148	0.319476	0.20876	0.59734	0	0	0	0	0	0	0	0	0	0	0	0
PANCY_PROMM	Bifunctional pantoate ligase/cytidylate kinase [Includes: Pantothenate synthetase (PS)	Cyanobacteria/Synechococcales/Prochloraceae/Prochlorococcus/Prochlorococcus marinus/Prochlorococcus marinus	0.3069	0.165124	0.20619	0.407198	0.416106	0.429715	0.285193	0.376665	0.542193	0.385887	0.291749	0.134683	0	0	0	0	0	0	0	0	0	0	0	0
PANCY_SYNS3	Bifunctional pantoate ligase/cytidylate kinase [Includes: Pantothenate synthetase (PS)	Cyanobacteria/Synechococcales/Synechococcaceae/Synechococcus/Synechococcus sp.	0	0	0	0.128922	0	0.188378	0.120392	0	0.13733	0.157081	0.110844	0.05117	0	0	0	0	0	0	0	0	0	0	0	0
PANCY_SYNS9	Bifunctional pantoate ligase/cytidylate kinase [Includes: Pantothenate synthetase (PS)	Cyanobacteria/Synechococcales/Synechococcaceae/Synechococcus/Synechococcus sp.	0.608123	0.889522	0.510298	1.09383	0.597999	0.208134	1.09602	1.03253	1.07066	0.134024	0.029341	0.223555	0	0	0	0	0	0	0	0	0	0	0	0
PANCY_SYNJB	Bifunctional pantoate ligase/cytidylate kinase [Includes: Pantothenate synthetase (PS)	Cyanobacteria/Synechococcales/Synechococcaceae/Synechococcus/Synechococcus sp.	0	0	0	0	0.278455	1.05781	0.763396	0	0.870796	0.43938	0	0.21631	0	0	0	0	0	0	0	0	0	0	0	0
PANCY_SYNJA	Bifunctional pantoate ligase/cytidylate kinase [Includes: Pantothenate synthetase (PS)	Cyanobacteria/Synechococcales/Synechococcaceae/Synechococcus/Synechococcus sp.	0	0.555656	0.910673	0.729105	0.496703	0.236746	0	0	0	0.360705	0	0	0	0	0	0	0	0	0	0	0	0	0	0
PANCY_THEEB	Bifunctional pantoate ligase/cytidylate kinase [Includes: Pantothenate synthetase (PS)	Cyanobacteria/Synechococcales/Synechococcaceae/Thermosynechococcus/Thermosynechococcus elongatus/Thermosynechococcus elongatus	0.162657	0.419374	0.273202	0.0719383	0.254498	0.102451	0.293502	0.389753	0.30652	0.0854302	0.270224	0	0	0	0	0	0	0	0	0	0	0	0	0
FOLD_PROM3	Bifunctional protein FolD [Includes: Methylenetetrahydrofolate dehydrogenase	Cyanobacteria/Synechococcales/Prochloraceae/Prochlorococcus/Prochlorococcus marinus/Prochlorococcus marinus	0.0906673	0	0.045686	0.240596	0.24586	0.351555	0.112339	0.485576	0	0.293148	0.155144	0.381978	0	0	0	0	0	0	0	0	0	0.0609272	0	0
FOLD_GLOVI	Bifunctional protein FolD [Includes: Methylenetetrahydrofolate dehydrogenase	Cyanobacteria/Gloeobacteria/Gloeobacterales/Gloeobacteraceae/Gloeobacter/Gloeobacter violaceus/Gloeobacter violaceus	0.480665	0.177337	0.0968801	0	0	0	0	0	0	0	0	0	0	0	0	0	0	0	0	0	0	0	0	0
FOLD_NOSP7	Bifunctional protein FolD [Includes: Methylenetetrahydrofolate dehydrogenase	Cyanobacteria/Nostocales/Nostocaceae/Nostoc/Nostoc punctiforme/Nostoc punctiforme	0	0	0	0.28547	0	0.092694	0.266583	0.57614	0.101362	0.231882	0.163626	0	0	0	0	0	0	0	0	0	0	0	0	0
FOLD_ANAVT	Bifunctional protein FolD [Includes: Methylenetetrahydrofolate dehydrogenase	Cyanobacteria/Nostocales/Nostocaceae/Trichormus/Anabaena variabilis/Anabaena variabilis	0	0	0	0	0	0	0.262417	0	0	0	0.241605	0	0	0	0	0	0	0	0	0	0	0	0	0
FOLD_CYAP7	Bifunctional protein FolD [Includes: Methylenetetrahydrofolate dehydrogenase	Cyanobacteria/Oscillatoriophycideae/Oscillatoriales/Cyanothecaceae/Cyanothece/Cyanothece sp.	0.781121	1.12098	1.06502	0.763224	0.292654	0.0679038	0.824608	0.414801	0.786624	0.388816	0	0.505572	0	0	0	0	0	0	0	0	0	0	0	0
FOLD_CYAP8	Bifunctional protein FolD [Includes: Methylenetetrahydrofolate dehydrogenase	Cyanobacteria/Oscillatoriophycideae/Oscillatoriales/Cyanothecaceae/Cyanothece/Cyanothece sp.	0	0	0.0487861	0.12398	0.576984	0.532559	0.0557964	0.366284	0.190939	0.496254	0.256856	0.291695	0	0	0	0	0	0	0	0	0	0	0	0
FOLD_SYNP6	Bifunctional protein FolD [Includes: Methylenetetrahydrofolate dehydrogenase	Cyanobacteria/Synechococcales/Synechococcaceae/Synechococcus/Synechococcus elongatus/Synechococcus sp.	0.135097	0.0830715	0.136147	0.716993	0.244226	0.291016	0.408844	0.441798	0.42412	0.404159	0.136838	0.12634	0	0	0	0	0	0	0	0	0	0	0	0
FOLD_SYNSC	Bifunctional protein FolD [Includes: Methylenetetrahydrofolate dehydrogenase	Cyanobacteria/Synechococcales/Synechococcaceae/Synechococcus/Synechococcus sp.	0.173779	0.0801427	0.175129	0.230572	0	0	0.107658	0	0	0.0936447	0	0.0915156	0	0	0	0	0	0	0	0	0	0	0	0
FOLD_SYNS9	Bifunctional protein FolD [Includes: Methylenetetrahydrofolate dehydrogenase	Cyanobacteria/Synechococcales/Synechococcaceae/Synechococcus/Synechococcus sp.	0	0	0	0.141611	0.144709	0	0.264484	0.142901	0.239469	0.182607	0.193284	0.112413	0	0	0	0	0	0	0	0	0	0	0	0
FOLD_SYNJB	Bifunctional protein FolD [Includes: Methylenetetrahydrofolate dehydrogenase	Cyanobacteria/Synechococcales/Synechococcaceae/Synechococcus/Synechococcus sp.	0	0	0	0.224807	0	0	0.209934	0.340283	0	0.0913035	0.0966419	0.0892277	0	0	0	0	0	0	0	0	0	0	0	0
FOLD_SYNJA	Bifunctional protein FolD [Includes: Methylenetetrahydrofolate dehydrogenase	Cyanobacteria/Synechococcales/Synechococcaceae/Synechococcus/Synechococcus sp.	0	0	0	0.233566	0.477351	0	0	0	0	0	0.200814	0	0	0	0	0	0	0	0	0	0	0	0	0
FOLD_SYNPX	Bifunctional protein FolD [Includes: Methylenetetrahydrofolate dehydrogenase	Cyanobacteria/Synechococcales/Synechococcaceae/Synechococcus/Synechococcus sp.	1.27005	1.53301	1.35131	0.687133	1.11183	0.836181	0.90101	0.710055	1.19195	0.299408	0.19824	0.109735	0	0	0	0	0	0	0	0	0	0	0	0
FOLD_THEEB	Bifunctional protein FolD [Includes: Methylenetetrahydrofolate dehydrogenase	Cyanobacteria/Synechococcales/Synechococcaceae/Thermosynechococcus/Thermosynechococcus elongatus/Thermosynechococcus elongatus	0	0.0886685	0	0.382651	0	0	0.238223	0.257424	0.135869	0.310821	0.328994	0.101251	0	0	0	0	0	0	0	0	0	0	0	0
GLMU_SYNJA	Bifunctional protein GlmU [Includes: UDP-N-acetylglucosamine pyrophosphorylase	Cyanobacteria/Synechococcales/Synechococcaceae/Synechococcus/Synechococcus sp.	1.20896	1.42	1.34586	7.98661	9.95942	10.4485	9.68892	10.997	9.09829	8.23253	8.66896	7.9464	0	0	0	0	0.435503	0.154762	0.600139	0.798104	0	0.602143	1.26836	0
GLMU_SYNP2	Bifunctional protein GlmU [Includes: UDP-N-acetylglucosamine pyrophosphorylase	Cyanobacteria/Synechococcales/Synechococcaceae/Synechococcus/Synechococcus sp.	0.08745	0.0806597	0.0587531	0.077353	0.276658	0.414432	0.0361177	0.117087	0.123597	0.0628325	0.133013	0.122808	0	0	0	0	0	0	0	0	0	0.0391768	0	0
GLMU_PROMP	Bifunctional protein GlmU [Includes: UDP-N-acetylglucosamine pyrophosphorylase	Cyanobacteria/Synechococcales/Prochloraceae/Prochlorococcus/Prochlorococcus marinus/Prochlorococcus marinus subsp. pastoris/Prochlorococcus marinus subsp. pastoris	0.20961	0.257778	0.704129	1.53765	1.09763	1.69412	1.00307	0.187097	0.69125	1.77612	0.797047	1.4718	0.242202	0	0	0	0	0	0	0	0	0	0.378584	0.105897
GLMU_SYNY3	Bifunctional protein GlmU [Includes: UDP-N-acetylglucosamine pyrophosphorylase	Cyanobacteria/Synechococcales/Merismopediaceae/Synechocystis/Synechocystis sp. PCC 6803/Synechocystis sp.	0	0.0930689	0.033896	0.213458	0.172525	0.164462	0.282684	0.170369	0.322454	0.331058	0.191845	0.177127	0.116594	0	0	0	0	0	0	0	0	0	0.0911231	0
GLMU_SYNR3	Bifunctional protein GlmU [Includes: UDP-N-acetylglucosamine pyrophosphorylase	Cyanobacteria/Synechococcales/Synechococcaceae/Synechococcus/Synechococcus sp.	0.0602434	0.305611	0.855021	0.119897	0.626214	0.279009	0.534943	0.201649	0.0425722	0.292171	0.377977	0.253803	0.104416	0	0	0	0	0	0	0	0	0	0	0
GLMU_CYAP8	Bifunctional protein GlmU [Includes: UDP-N-acetylglucosamine pyrophosphorylase	Cyanobacteria/Oscillatoriophycideae/Oscillatoriales/Cyanothecaceae/Cyanothece/Cyanothece sp.	0	0	0	0.379956	0.345127	0.328998	0.118273	0.127806	0	0.523277	0.254082	0.167564	0	0	0	0	0	0	0	0	0	0	0	0
GLMU_PROM2	Bifunctional protein GlmU [Includes: UDP-N-acetylglucosamine pyrophosphorylase	Cyanobacteria/Synechococcales/Prochloraceae/Prochlorococcus/Prochlorococcus marinus/Prochlorococcus marinus	0.340572	0.376952	0.274575	0	0	0	0	0	0	0	0	0	0	0	0	0	0	0	0	0	0	0	0	0
GLMU_PROM0	Bifunctional protein GlmU [Includes: UDP-N-acetylglucosamine pyrophosphorylase	Cyanobacteria/Synechococcales/Prochloraceae/Prochlorococcus/Prochlorococcus marinus/Prochlorococcus marinus	0	0	0	0.156388	0.239713	0.228511	0.0730205	0	0.24988	0.190547	0.201687	0.372429	0	0	0	0	0	0	0	0	0	0	0	0
GLMU_PROM9	Bifunctional protein GlmU [Includes: UDP-N-acetylglucosamine pyrophosphorylase	Cyanobacteria/Synechococcales/Prochloraceae/Prochlorococcus/Prochlorococcus marinus/Prochlorococcus marinus	0	0	0	0.309831	0.393504	0.304681	0.289332	0.230776	0.323764	0.378701	0.333614	0.121805	0	0	0	0	0	0	0	0	0	0	0	0
GLMU_PROM5	Bifunctional protein GlmU [Includes: UDP-N-acetylglucosamine pyrophosphorylase	Cyanobacteria/Synechococcales/Prochloraceae/Prochlorococcus/Prochlorococcus marinus/Prochlorococcus marinus	0.18073	0.333393	0	0.638043	1.90987	0.233589	0.371901	0.0799489	0.0843943	1.58492	0.410522	0.724587	0	0	0	0	0	0	0	0	0	0	0	0
GLMU_SYNS3	Bifunctional protein GlmU [Includes: UDP-N-acetylglucosamine pyrophosphorylase	Cyanobacteria/Synechococcales/Synechococcaceae/Synechococcus/Synechococcus sp.	0	0	0	0.237264	0.145472	0.138674	0.0886265	0.09577	0.353833	0.15418	0.244792	0.263681	0	0	0	0	0	0	0	0	0	0	0	0
GLMU_SYNJB	Bifunctional protein GlmU [Includes: UDP-N-acetylglucosamine pyrophosphorylase	Cyanobacteria/Synechococcales/Synechococcaceae/Synechococcus/Synechococcus sp.	1.17946	1.00631	1.2046	4.92983	6.1371	5.38925	7.53689	5.68965	8.19966	6.26714	3.63453	4.43369	0	0	0	0	0.450242	0	0	0	0	0	0	0
GLMU_SYNPX	Bifunctional protein GlmU [Includes: UDP-N-acetylglucosamine pyrophosphorylase	Cyanobacteria/Synechococcales/Synechococcaceae/Synechococcus/Synechococcus sp.	0.906964	0.798773	0.804293	0.424099	0.399522	0.413124	0.292082	0.473437	0.951519	0.0317578	0.100844	0	0	0	0	0	0	0	0	0	0	0	0	0
GLMU_THEEB	Bifunctional protein GlmU [Includes: UDP-N-acetylglucosamine pyrophosphorylase	Cyanobacteria/Synechococcales/Synechococcaceae/Thermosynechococcus/Thermosynechococcus elongatus/Thermosynechococcus elongatus	0.237803	0.109669	0	0.157759	0	0	0	0.159197	0	0	0	0	0	0	0	0	0	0	0	0	0	0	0	0
PYRR_NOSP7	Bifunctional protein PyrR [Includes: Pyrimidine operon regulatory protein; Uracil phosphoribosyltransferase (UPRTase)	Cyanobacteria/Nostocales/Nostocaceae/Nostoc/Nostoc punctiforme/Nostoc punctiforme	0	0	0	0.573794	0	1.11789	0.335894	0	0	0.466083	0	0	0	0	0	0	0	0	0	0	0	0	0	0
PYRR_MICAN	Bifunctional protein PyrR [Includes: Pyrimidine operon regulatory protein; Uracil phosphoribosyltransferase (UPRTase)	Cyanobacteria/Oscillatoriophycideae/Chroococcales/Microcystaceae/Microcystis/Microcystis aeruginosa/Microcystis aeruginosa	1.23789	0.467999	1.75086	0.67696	1.39118	1.50625	0.825765	0.791499	0.618663	0.634079	0.0859039	0.393599	0	0	0	0	0	0	0	0	0	0	0.0981888	0
PYRR_CYAP7	Bifunctional protein PyrR [Includes: Pyrimidine operon regulatory protein; Uracil phosphoribosyltransferase (UPRTase)	Cyanobacteria/Oscillatoriophycideae/Oscillatoriales/Cyanothecaceae/Cyanothece/Cyanothece sp.	0.614341	0.321244	0.936906	0	0.405397	0.128817	0.616096	0.199433	0.210522	0.160534	0.0849599	0.0784419	0	0.505633	0	0	0	0	0	0	0	0	0	0
PYRR_SYNP2	Bifunctional protein PyrR [Includes: Pyrimidine operon regulatory protein; Uracil phosphoribosyltransferase (UPRTase)	Cyanobacteria/Synechococcales/Synechococcaceae/Synechococcus/Synechococcus sp.	0.138314	0.364817	0.146883	0.388331	0.235616	0.153677	0.95609	0.159197	0.727066	0	0	0.15351	0	0	0	0	0	0	0	0	0	0	0	0
PYRR_SYNJB	Bifunctional protein PyrR [Includes: Pyrimidine operon regulatory protein; Uracil phosphoribosyltransferase (UPRTase)	Cyanobacteria/Synechococcales/Synechococcaceae/Synechococcus/Synechococcus sp.	0	0	0	0	0	0.336907	0.322975	0	0.368414	0.842802	0.594719	0	0	0	0	0	0	0	0	0	0	0	0	0
PYRR_THEEB	Bifunctional protein PyrR [Includes: Pyrimidine operon regulatory protein; Uracil phosphoribosyltransferase (UPRTase)	Cyanobacteria/Synechococcales/Synechococcaceae/Thermosynechococcus/Thermosynechococcus elongatus/Thermosynechococcus elongatus	0.0757249	0.069845	0.45788	0.200945	0.205341	0.39149	0.562951	0.304163	0.321075	0.163224	0.345535	0.319026	0	0	0	0	0	0	0	0	0	0	0	0
THIOG_SYNY3	Bifunctional protein ThiO/ThiG [Includes: Probable FAD-dependent glycine oxidase	Cyanobacteria/Synechococcales/Merismopediaceae/Synechocystis/Synechocystis sp. PCC 6803/Synechocystis sp.	6.27974	5.62858	6.39455	5.59108	6.78782	6.73007	5.82206	4.22319	3.87355	5.46638	3.92522	3.17458	0	0.349463	0.126184	0	0	0	0.0554559	0.120327	0	0.0461196	0	0
THIOG_NOSS1	Bifunctional protein ThiO/ThiG [Includes: Probable FAD-dependent glycine oxidase	Cyanobacteria/Nostocales/Nostocaceae/Nostoc/Nostoc sp.	1.63962	1.20075	1.30154	0.217882	0.282945	0.140905	0	0	0	0.137817	0	0.114824	0	0	0	0	0	0	0	0	0	0	0	0
THIOG_ANAVT	Bifunctional protein ThiO/ThiG [Includes: Probable FAD-dependent glycine oxidase	Cyanobacteria/Nostocales/Nostocaceae/Trichormus/Anabaena variabilis/Anabaena variabilis	1.1268	1.12137	0.801571	0.294663	0.361796	0.593943	0.753259	1.20322	0.423017	0.238615	0.481358	0.210665	0	0	0	0	0	0	0	0	0.0542377	0	0	0
PUR9_SYNSC	Bifunctional purine biosynthesis protein PurH [Includes: Phosphoribosylaminoimidazolecarboxamide formyltransferase	Cyanobacteria/Synechococcales/Synechococcaceae/Synechococcus/Synechococcus sp.	1.46705	1.07038	0.962045	6.87716	7.73656	6.30129	10.2522	6.47805	8.64787	8.14603	7.38627	7.15363	0.0898417	0	0	0.0788456	0.207384	0	0	0	0	0.321027	0.645719	0.272307
PUR9_NOSS1	Bifunctional purine biosynthesis protein PurH [Includes: Phosphoribosylaminoimidazolecarboxamide formyltransferase	Cyanobacteria/Nostocales/Nostocaceae/Nostoc/Nostoc sp.	0.165302	0.152467	0	0.113826	0.340439	0.43541	0.318887	0.34459	0.2425	0.369837	0.293596	0.361429	0	0	0	0	0	0	0	0	0	0	0	0
PUR9_MICAN	Bifunctional purine biosynthesis protein PurH [Includes: Phosphoribosylaminoimidazolecarboxamide formyltransferase	Cyanobacteria/Oscillatoriophycideae/Chroococcales/Microcystaceae/Microcystis/Microcystis aeruginosa/Microcystis aeruginosa	0.0263711	0	0	0.168072	0.243259	0.163723	0.555467	0.282466	0.618967	0.182196	0.0843382	0.100186	0	0	0	0	0	0	0	0	0	0	0	0
[truncated: 3,976 more rows]

## Sheet: KEGG MODULES
gene	protein	KEGG KO	KEGG MODULE (GeTMM values)	DNA A1	DNA A2	DNA A3	DNA D1	DNA D2	DNA D3	DNA E1	DNA E2	DNA E3	DNA F1	DNA F2	DNA F3	RNA A1	RNA A2	RNA A3	RNA D1	RNA D2	RNA D3	RNA E1	RNA E2	RNA E3	RNA F1	RNA F2	RNA F3
[truncated: 524 more rows]

[truncated: 1 more sheets: edgeR]
