# Supplementary material for: Cyanophage Diversity and Community Structure in Dead Zone Sediments
Source: mSphere. 2021 Apr 28;6(2):e00208-21. doi: 10.1128/mSphere.00208-21 (PMC8092138; doi:10.1128/mSphere.00208-21)
Supplement: DATA SET S5 [file mSphere.00208-21-sd005.xlsx]

## Sheet: Data S5
Sequencing facility sample ID	Sample name	Sample type	Million sequence pairs	Average read length (bp)	After quality trimming (Mil. seq pairs)	After quality trimming, avg. read length (bp)	After quality trimming, avg. phred score (R1)	After quality trimming, avg. phred score (R2)	SortMeRNA rRNA Mil. sequences	% rRNA sequences	Sequences classified to Cyanobacteria with Kraken2	Reads mapped on the co-assembly (and UniProtKB classified)	Mapped RNA transcripts belonging to Cyanobacteria
P11921_146	A1	DNA	42.9	151	41.5	135	35.9867	35.7227	0.2	0.481928	130970	10560294	176956
P11921_147	A2	DNA	48.3	151	46.8	136	35.9418	35.602	0.3	0.641026	152036	11483872	192036
P11921_148	A3	DNA	43	151	41.7	137	35.9296	35.6218	0.3	0.719424	136181	10489642	174838
P11921_149	D1	DNA	33.7	151	32.7	136	35.8691	35.6501	0.2	0.611621	79149	9793201	153428
P11921_150	D2	DNA	37.2	151	36	136	35.9048	35.7172	0.2	0.555556	89816	10700307	170880
P11921_151	D3	DNA	36.8	151	35.6	136	35.8908	35.6378	0.3	0.842697	89565	10527406	165814
P11921_152	E1	DNA	51.5	151	50.1	138	35.7758	35.4697	0.9	1.79641	137562	14009757	209247
P11921_153	E2	DNA	42.5	151	40.8	135	35.814	35.4159	0.8	1.96078	104779	11427217	170759
P11921_154	E3	DNA	47.1	151	45.6	137	35.7627	35.431	0.9	1.97368	131273	12703347	189967
P11921_155	F1	DNA	40.9	151	39.5	136	35.8496	35.6261	0.3	0.759494	68381	12468958	184372
P11921_156	F2	DNA	31.5	151	30.7	138	35.8768	35.6012	0.2	0.651466	51939	9770555	143600
P11921_157	F3	DNA	37.5	151	36.6	139	35.89	35.6909	0.3	0.819672	64864	11560510	169709
P12551_101	A1	RNA	84.6	151	84.1	143	36.6234	36.3486	77.4	92.0333	5345457	2374031	4692
P12551_102	A2	RNA	79.5	151	79	144	36.6106	36.2924	70.8	89.6203	4807158	2396280	5321
P12551_103	A3	RNA	73.5	151	73	143	36.6349	36.3841	66.6	91.2329	4855409	2070691	4097
P12551_104	D1	RNA	88.5	151	87.9	142	36.633	36.3922	78.4	89.1923	3690803	5019741	5315
P12551_105	D2	RNA	80.5	151	80.1	144	36.6368	36.371	71.5	89.2634	3521311	3821416	5702
P12551_106	D3	RNA	77.8	151	77.4	144	36.6448	36.4482	69.9	90.3101	3685154	3820423	4634
P12551_107	E1	RNA	87.1	151	86.6	143	36.639	36.4371	76.9	88.7991	4155755	3745746	5298
P12551_108	E2	RNA	84.4	151	84.1	145	36.6401	36.4385	75.5	89.7741	4184248	3517338	4075
P12551_109	E3	RNA	85.2	151	84.7	144	36.6313	36.3217	75.1	88.6659	3617947	3471270	5359
P12551_110	F1	RNA	85	151	84.7	145	36.5781	36.4529	73.9	87.2491	3125172	4722883	5778
P12551_111	F2	RNA	76	151	75.6	145	36.5848	36.4015	66.6	88.0952	2647420	3796944	4637
P12551_112	F3	RNA	77.9	151	77.7	145	36.5993	36.5098	68.3	87.9022	2695546	3827904	6048
MEGAHIT co-assembly of DNA samples information					PROKKA annotation of co-assembly
Contigs	Average contig length (bp)	Min contig length (bp)	Max contig length (bp)	N50 (bp)	Number of unique UniProtKB IDs…	…of which belong to cyanobacteria
12274484	665	200	240752	648	145526	5470
